# Supplementary material for: Rhizosphere bacteriome structure and functions
Source: Nat Commun. 2022 Feb 11;13:836. doi: 10.1038/s41467-022-28448-9 (PMC8837802; doi:10.1038/s41467-022-28448-9)
Supplement: Supplementary file 3 — Source data [file 41467_2022_28448_MOESM3_ESM.xlsx]

## Sheet: Metadata
High throughput sequencing data information and the properties of samples
ID	Year	Author	Journal	Title	BulkID	BulkGroup	BulkBGroup	Bulkinformation	BulkRun	RhizoID	RhizoGroup	RhizoBGroup	Rhizoinformation	RhizoRun	Sequence accession number	Sequence platform22	Forward Primer2	Forward Primer3	Reverse Primer3	Reverse Primer4	Latitude	Longitude	Country	MAT（°C）	MAP（mm）	Ecosystems	Crop_Family	Crop_Managment	Crop_Fertilizer_form	Grass_Family	Grass_C3/C4	Forest_Leaf_traits	Forest_Classification	Richness-RR	Shannon-RR	Evenness-RR	Phylogenetic_diversity-RR	Nitrification-RR	Nitrogen_fixation-RR	Respiration_of_sulfur_compounds-RR	Cellulolysis-RR	Denitrification-RR	Chitinolysis-RR	Xylanolysis-RR	Ureolysis-RR	Methanol_oxidation-RR	Ligninolysis-RR	Metholotrophy-RR	Plant_pathogen-RR
4	2021	Xia	Frontiers in Microbiology	Predominant Microbial Colonizers in the Root Endosphere and Rhizosphere of Turfgrass Systems: Pseudomonas veronii	xiacb1	A1B	A1B	Bacterial 16S rRNA genes from Bulk soil of creeping bentgrass: rep 1	SRR13107327	xiacr1	A1R	A1R	Bacterial 16S rRNA genes from Rhizosphere of creeping bentgrass: rep 1	SRR13107339	PRJNA680169	Illumina	799	5'-AACMGGATTAGATACCCKG-3'	1193	5'-ACGTCATCCCCACCTTCC-3'	35.7	-78.7	USA	16.46	NA	Grassland	NA	NA	NA	Grasses	C3	NA	NA	-0.467939	-0.179037	-0.106684	-0.407755	-1.49567	-0.246825	-0.633555	-0.399075	-0.264693	4.21767	0.117783	0.424441	-0.405465	NA	-0.218525	1.67295
					xiacb2	A1B		Bacterial 16S rRNA genes from Bulk soil of creeping bentgrass: rep 3	SRR13107363	xiacr2	A1R		Bacterial 16S rRNA genes from Rhizosphere of creeping bentgrass: rep 3	SRR13107337	PRJNA680169	Illumina	799	5'-AACMGGATTAGATACCCKG-3'	1193	5'-ACGTCATCCCCACCTTCC-3'	35.7	-78.7	USA	16.46	NA	Grassland	NA	NA	NA	Grasses	C3	NA	NA
					xiacb3	A1B		Bacterial 16S rRNA genes from Bulk soil of creeping bentgrass: rep 2	SRR13107364	xiacr3	A1R		Bacterial 16S rRNA genes from Rhizosphere of creeping bentgrass: rep 2	SRR13107338	PRJNA680169	Illumina	799	5'-AACMGGATTAGATACCCKG-3'	1193	5'-ACGTCATCCCCACCTTCC-3'	35.7	-78.7	USA	16.46	NA	Grassland	NA	NA	NA	Grasses	C3	NA	NA
					xiafb1	A2B	A2B	Bacterial 16S rRNA genes from Bulk soil of fairway bermudagrass: rep 2	SRR13107365	xiafr1	A2R	A2R	Bacterial 16S rRNA genes from Rhizosphere of fairway bermudagrass: rep 2	SRR13107348	PRJNA680169	Illumina	799	5'-AACMGGATTAGATACCCKG-3'	1193	5'-ACGTCATCCCCACCTTCC-3'	35.7	-78.7	USA	16.46	NA	Grassland	NA	NA	NA	Grasses	C4	NA	NA	-0.331008	-0.243795	-0.192595	-0.251844	-2.01414	-0.682757	-0.904905	-0.652173	0.0581559	3.58231	0	-0.356024	-3.157	-0.510826	-0.0912914	1.98847
					xiafb2	A2B		Bacterial 16S rRNA genes from Bulk soil of fairway bermudagrass: rep 1	SRR13107366	xiafr2	A2R		Bacterial 16S rRNA genes from Rhizosphere of fairway bermudagrass: rep 1	SRR13107349	PRJNA680169	Illumina	799	5'-AACMGGATTAGATACCCKG-3'	1193	5'-ACGTCATCCCCACCTTCC-3'	35.7	-78.7	USA	16.46	NA	Grassland	NA	NA	NA	Grasses	C4	NA	NA
					xiafb3	A2B		Bacterial 16S rRNA genes from Bulk soil of fairway bermudagrass: rep 3	SRR13107354	xiafr3	A2R		Bacterial 16S rRNA genes from Rhizosphere of fairway bermudagrass: rep 3	SRR13107347	PRJNA680169	Illumina	799	5'-AACMGGATTAGATACCCKG-3'	1193	5'-ACGTCATCCCCACCTTCC-3'	35.7	-78.7	USA	16.46	NA	Grassland	NA	NA	NA	Grasses	C4	NA	NA
					xiatb1	A3B	A3B	Bacterial 16S rRNA genes from Bulk soil of tall fescue: rep 2	SRR13107295	xiatr1	A3R	A3R	Bacterial 16S rRNA genes from Rhizosphere of tall fescue: rep 2	SRR13107341	PRJNA680169	Illumina	799	5'-AACMGGATTAGATACCCKG-3'	1193	5'-ACGTCATCCCCACCTTCC-3'	35.7	-78.7	USA	16.46	NA	Grassland	NA	NA	NA	Grasses	C3	NA	NA	-0.486016	-0.294951	-0.221336	-0.4495	-2.14007	-0.854868	-2.35928	-0.762557	-0.890315	2.91906	2.0149	1.84848	-2.3979	0.41871	-1.17351	2.47486
					xiatb2	A3B		Bacterial 16S rRNA genes from Bulk soil of tall fescue: rep 3	SRR13107328	xiatr2	A3R		Bacterial 16S rRNA genes from Rhizosphere of tall fescue: rep 3	SRR13107340	PRJNA680169	Illumina	799	5'-AACMGGATTAGATACCCKG-3'	1193	5'-ACGTCATCCCCACCTTCC-3'	35.7	-78.7	USA	16.46	NA	Grassland	NA	NA	NA	Grasses	C3	NA	NA
					xiatb3	A3B		Bacterial 16S rRNA genes from Bulk soil of tall fescue: rep 1	SRR13107306	xiatr3	A3R		Bacterial 16S rRNA genes from Rhizosphere of tall fescue: rep 1	SRR13107342	PRJNA680169	Illumina	799	5'-AACMGGATTAGATACCCKG-3'	1193	5'-ACGTCATCCCCACCTTCC-3'	35.7	-78.7	USA	16.46	NA	Grassland	NA	NA	NA	Grasses	C3	NA	NA
					xiaub1	A4B	A4B	Bacterial 16S rRNA genes from Bulk soil of ultradwarf bermudagrass: rep 2	SRR13107332	xiaur1	A4R	A4R	Bacterial 16S rRNA genes from Rhizosphere of ultradwarf bermudagrass: rep 2	SRR13107345	PRJNA680169	Illumina	799	5'-AACMGGATTAGATACCCKG-3'	1193	5'-ACGTCATCCCCACCTTCC-3'	35.7	-78.7	USA	16.46	NA	Grassland	NA	NA	NA	Grasses	C4	NA	NA	-0.43469	-0.211171	-0.146151	-0.291141	-1.26722	-0.440596	-1.64223	-0.206947	-0.315081	3.22054	0.223144	-0.939607	-0.826679	1.09861	-0.368326	0.600774
					xiaub2	A4B		Bacterial 16S rRNA genes from Bulk soil of ultradwarf bermudagrass: rep 1	SRR13107343	xiaur2	A4R		Bacterial 16S rRNA genes from Rhizosphere of ultradwarf bermudagrass: rep 1	SRR13107346	PRJNA680169	Illumina	799	5'-AACMGGATTAGATACCCKG-3'	1193	5'-ACGTCATCCCCACCTTCC-3'	35.7	-78.7	USA	16.46	NA	Grassland	NA	NA	NA	Grasses	C4	NA	NA
					xiaub3	A4B		Bacterial 16S rRNA genes from Bulk soil of ultradwarf bermudagrass: rep 3	SRR13107317	xiaur3	A4R		Bacterial 16S rRNA genes from Rhizosphere of ultradwarf bermudagrass: rep 3	SRR13107344	PRJNA680169	Illumina	799	5'-AACMGGATTAGATACCCKG-3'	1193	5'-ACGTCATCCCCACCTTCC-3'	35.7	-78.7	USA	16.46	NA	Grassland	NA	NA	NA	Grasses	C4	NA	NA
6	2021	Shi	Plant and Soil	Assembly of rhizosphere microbial communities in Artemisia annua: recruitment of plant growth-promoting microorganisms and inter-kingdom interactions between bacteria and fungi	SHIB1	C1B	C1B	Artemisia annua-BS1	SRR12215288	SHIR1	C1R	C1R	Artemisia annua-RS1	SRR12215311	PRJNA646163	Illumina	338	5'-ACTCCTACGGGAGGCAGCAG -3'	806	5'-GGACTACHVGGGTWTCTAAT-3'	24.3	109.5	China	20.46	NA	Grassland	NA	NA	NA	Forbs	C3	NA	NA	0.111602	0.0267603	0.0101153	0.0925273	-0.0811202	0.161268	-0.121078	0.161755	0.158406	0.444381	-0.457425	0.518794	0.339507	1.15977	0.374693	0.996333
					SHIB2	C1B		Artemisia annua-BS2	SRR12215287	SHIR2	C1R		Artemisia annua-RS2	SRR12215310	PRJNA646163	Illumina	338	5'-ACTCCTACGGGAGGCAGCAG -3'	806	5'-GGACTACHVGGGTWTCTAAT-3'	24.3	109.5	China	20.46	NA	Grassland	NA	NA	NA	Forbs	C3	NA	NA
					SHIB3	C1B		Artemisia annua-BS3	SRR12215286	SHIR3	C1R		Artemisia annua-RS3	SRR12215309	PRJNA646163	Illumina	338	5'-ACTCCTACGGGAGGCAGCAG -3'	806	5'-GGACTACHVGGGTWTCTAAT-3'	24.3	109.5	China	20.46	NA	Grassland	NA	NA	NA	Forbs	C3	NA	NA
					SHIB4	C1B		Artemisia annua-BS4	SRR12215285	SHIR4	C1R		Artemisia annua-RS4	SRR12215308	PRJNA646163	Illumina	338	5'-ACTCCTACGGGAGGCAGCAG -3'	806	5'-GGACTACHVGGGTWTCTAAT-3'	24.3	109.5	China	20.46	NA	Grassland	NA	NA	NA	Forbs	C3	NA	NA
					SHIB5	C1B		Artemisia annua-BS5	SRR12215284	SHIR5	C1R		Artemisia annua-RS5	SRR12215307	PRJNA646163	Illumina	338	5'-ACTCCTACGGGAGGCAGCAG -3'	806	5'-GGACTACHVGGGTWTCTAAT-3'	24.3	109.5	China	20.46	NA	Grassland	NA	NA	NA	Forbs	C3	NA	NA
8	2021	Pan	Applied Soil Ecology	Changes in the diversity and abundance of syntrophic and methanogenic communities in response to rice phenology	PANFG1	D1B	D1B	Bulk_DNA_paddy_soil_seedling_biological replicate 1	DMP01235L1FG1.raw	PANG1	D1R	D1R	Rhizosphere_DNA_paddy_soil_seedling_biological replicate 1	DMP01235L1G1.raw	SRP 095149	Illumina	515	5'-GTGCCAGCMGCCGCGGTAA-3′	907	5'-CCGTCAATTCMTTTRAGTTT-3′	24.27	118.06	China	NA	NA	Cropland	Gramineae	Wetland	Chemical	NA	NA	NA	NA	-0.244941	-0.146471	-0.103385	-0.130845	-0.412845	-0.237328	-0.445672	0.251314	0.128572	NA	NA	-0.415534	-0.403164	NA	-0.528844	-0.430783
					PANFG2	D1B		Bulk_DNA_paddy_soil_seedling_biological replicate 2	DMP01235L1FG2.raw	PANG2	D1R		Rhizosphere_DNA_paddy_soil_seedling_biological replicate 2	DMP01235L1G2.raw	SRP 095149	Illumina	515	5'-GTGCCAGCMGCCGCGGTAA-3′	907	5'-CCGTCAATTCMTTTRAGTTT-3′	24.27	118.06	China	NA	NA	Cropland	Gramineae	Wetland	Chemical	NA	NA	NA	NA
					PANFG3	D1B		Bulk_DNA_paddy_soil_seedling_biological replicate 3	DMP01235L1FG3.raw	PANG3	D1R		Rhizosphere_DNA_paddy_soil_seedling_biological replicate 3	DMP01235L1G3.raw	SRP 095149	Illumina	515	5'-GTGCCAGCMGCCGCGGTAA-3′	907	5'-CCGTCAATTCMTTTRAGTTT-3′	24.27	118.06	China	NA	NA	Cropland	Gramineae	Wetland	Chemical	NA	NA	NA	NA
					PANFG7	D2B	D2B	Bulk_DNA_paddy_soil_tillering_biological replicate 1	DMP01235L1FG7.raw	PANG7	D2R	D2R	Rhizosphere_DNA_paddy_soil_tillering_biological replicate 1	DMP01235L1G7.raw	SRP 095149	Illumina	515	5'-GTGCCAGCMGCCGCGGTAA-3′	907	5'-CCGTCAATTCMTTTRAGTTT-3′	24.27	118.06	China	NA	NA	Cropland	Gramineae	Wetland	Chemical	NA	NA	NA	NA	-0.0132804	0.0155797	0.0153543	-0.0616772	-1.26851	0.244363	0.124791	-0.693147	0.0822381	NA	NA	-0.219756	0.576055	NA	0.365144	-0.722135
					PANFG8	D2B		Bulk_DNA_paddy_soil_tillering_biological replicate 2	DMP01235L1FG8.raw	PANG8	D2R		Rhizosphere_DNA_paddy_soil_tillering_biological replicate 2	DMP01235L1G8.raw	SRP 095149	Illumina	515	5'-GTGCCAGCMGCCGCGGTAA-3′	907	5'-CCGTCAATTCMTTTRAGTTT-3′	24.27	118.06	China	NA	NA	Cropland	Gramineae	Wetland	Chemical	NA	NA	NA	NA
					PANFG10	D2B		Bulk_DNA_paddy_soil_tillering_biological replicate 3	DMP01235L1FG10.raw	PANG10	D2R		Rhizosphere_DNA_paddy_soil_tillering_biological replicate 3	DMP01235L1G10.raw	SRP 095149	Illumina	515	5'-GTGCCAGCMGCCGCGGTAA-3′	907	5'-CCGTCAATTCMTTTRAGTTT-3′	24.27	118.06	China	NA	NA	Cropland	Gramineae	Wetland	Chemical	NA	NA	NA	NA
					PANFG4	D3B	D3B	Bulk_DNA_paddy_soil_booting_biological replicate 1	DMP01235L1FG4.raw	PANG4	D3R	D3R	Rhizosphere_DNA_paddy_soil_booting_biological replicate 1	DMP01235L1G4.raw	SRP 095149	Illumina	515	5'-GTGCCAGCMGCCGCGGTAA-3′	907	5'-CCGTCAATTCMTTTRAGTTT-3′	24.27	118.06	China	NA	NA	Cropland	Gramineae	Wetland	Chemical	NA	NA	NA	NA	-0.235587	0.0912655	0.13463	-0.151072	-2.06686	0.567502	0.805766	NA	0.120882	NA	NA	-0.0783398	-0.440556	NA	-0.124665	1.65026
					PANFG9	D3B		Bulk_DNA_paddy_soil_booting_biological replicate 2	DMP01235L1FG9.raw	PANG9	D3R		Rhizosphere_DNA_paddy_soil_booting_biological replicate 2	DMP01235L1G9.raw	SRP 095149	Illumina	515	5'-GTGCCAGCMGCCGCGGTAA-3′	907	5'-CCGTCAATTCMTTTRAGTTT-3′	24.27	118.06	China	NA	NA	Cropland	Gramineae	Wetland	Chemical	NA	NA	NA	NA
					PANFG11	D3B		Bulk_DNA_paddy_soil_booting_biological replicate 3	DMP01235L1FG11.raw	PANG11	D3R		Rhizosphere_DNA_paddy_soil_booting_biological replicate 3	DMP01235L1G11.raw	SRP 095149	Illumina	515	5'-GTGCCAGCMGCCGCGGTAA-3′	907	5'-CCGTCAATTCMTTTRAGTTT-3′	24.27	118.06	China	NA	NA	Cropland	Gramineae	Wetland	Chemical	NA	NA	NA	NA
					PANFG5	D4B	D4B	Bulk_DNA_paddy_soil_flowering_biological replicate 1	DMP01235L1FG5.raw	PANG5	D4R	D4R	Rhizosphere_DNA_paddy_soil_flowering_biological replicate 1	DMP01235L1G5.raw	SRP 095149	Illumina	515	5'-GTGCCAGCMGCCGCGGTAA-3′	907	5'-CCGTCAATTCMTTTRAGTTT-3′	24.27	118.06	China	NA	NA	Cropland	Gramineae	Wetland	Chemical	NA	NA	NA	NA	0.00401338	0.0270287	0.0254017	0.019682	-1.90954	0.537776	0.643667	NA	-0.145852	NA	NA	0.553834	-0.0852976	NA	0.0933741	-0.101783
					PANFG12	D4B		Bulk_DNA_paddy_soil_flowering_biological replicate 2	DMP01235L1FG12.raw	PANG12	D4R		Rhizosphere_DNA_paddy_soil_flowering_biological replicate 2	DMP01235L1G12.raw	SRP 095149	Illumina	515	5'-GTGCCAGCMGCCGCGGTAA-3′	907	5'-CCGTCAATTCMTTTRAGTTT-3′	24.27	118.06	China	NA	NA	Cropland	Gramineae	Wetland	Chemical	NA	NA	NA	NA
					PANFG14	D4B		Bulk_DNA_paddy_soil_flowering_biological replicate 3	DMP01235L1FG14.raw	PANG14	D4R		Rhizosphere_DNA_paddy_soil_flowering_biological replicate 3	DMP01235L1G14.raw	SRP 095149	Illumina	515	5'-GTGCCAGCMGCCGCGGTAA-3′	907	5'-CCGTCAATTCMTTTRAGTTT-3′	24.27	118.06	China	NA	NA	Cropland	Gramineae	Wetland	Chemical	NA	NA	NA	NA
					PANFG13	D5B	D5B	Bulk_DNA_paddy_soil_ripening_biological replicate 1	DMP01235L1FG13.raw	PANG13	D5R	D5R	Rhizosphere_DNA_paddy_soil_ripening_biological replicate 1	DMP01235L1G13.raw	SRP 095149	Illumina	515	5'-GTGCCAGCMGCCGCGGTAA-3′	907	5'-CCGTCAATTCMTTTRAGTTT-3′	24.27	118.06	China	NA	NA	Cropland	Gramineae	Wetland	Chemical	NA	NA	NA	NA	-0.0120082	0.0455391	0.0479452	-0.0211508	-2.48491	0.199405	-0.455115	-1.25276	0.096228	NA	NA	0.0931238	0.024846	NA	-0.0296562	-0.757686
					PANFG15	D5B		Bulk_DNA_paddy_soil_ripening_biological replicate 2	DMP01235L1FG15.raw	PANG15	D5R		Rhizosphere_DNA_paddy_soil_ripening_biological replicate 2	DMP01235L1G15.raw	SRP 095149	Illumina	515	5'-GTGCCAGCMGCCGCGGTAA-3′	907	5'-CCGTCAATTCMTTTRAGTTT-3′	24.27	118.06	China	NA	NA	Cropland	Gramineae	Wetland	Chemical	NA	NA	NA	NA
					PANFG18	D5B		Bulk_DNA_paddy_soil_ripening_biological replicate 3	DMP01235L1FG18.raw	PANG18	D5R		Rhizosphere_DNA_paddy_soil_ripening_biological replicate 3	DMP01235L1G18.raw	SRP 095149	Illumina	515	5'-GTGCCAGCMGCCGCGGTAA-3′	907	5'-CCGTCAATTCMTTTRAGTTT-3′	24.27	118.06	China	NA	NA	Cropland	Gramineae	Wetland	Chemical	NA	NA	NA	NA
14	2021	Song	Peerj	Characterization and comparison of the bacterial communities of rhizosphere and bulk soils from cadmium-polluted wheat fields	songckb1	G1B	G1B	Group_Bulk_CK_Rep1_index 1	SRR12579555	songckr1	G1R	G1R	Group_Rhizosphere_CK_Rep1_index 1	SRR12579538	PRJNA661129	Illumina	343	5'-TACGGRAGGCAGCAG-3'	798	5'-AGGGTATCTAATCCT-3'	31.399	119.633	China	16.7	NA	Cropland	Gramineae	Dryland	NA	NA	NA	NA	NA	0.0202027	0.0617731	0.0557415	0.101359	-0.206988	0.835322	-0.80044	0	0.627842	0.282567	NA	2.23177	2.80336	-2.26436	0.916291	-2.26436
					songckb2	G1B		Group_Bulk_CK_Rep2_index 1	SRR12579554	songckr2	G1R		Group_Rhizosphere_CK_Rep2_index 1	SRR12579537	PRJNA661129	Illumina	343	5'-TACGGRAGGCAGCAG-3'	798	5'-AGGGTATCTAATCCT-3'	31.399	119.633	China	16.7	NA	Cropland	Gramineae	Dryland	NA	NA	NA	NA	NA
					songckb3	G1B		Group_Bulk_CK_Rep3_index 1	SRR12579543	songckr3	G1R		Group_Rhizosphere_CK_Rep3_index 1	SRR12579536	PRJNA661129	Illumina	343	5'-TACGGRAGGCAGCAG-3'	798	5'-AGGGTATCTAATCCT-3'	31.399	119.633	China	16.7	NA	Cropland	Gramineae	Dryland	NA	NA	NA	NA	NA
					songckb6	G1B		Group_Bulk_CK_Rep6_index 1	SRR12579512	songckr6	G1R		Group_Rhizosphere_CK_Rep6_index 1	SRR12579533	PRJNA661129	Illumina	343	5'-TACGGRAGGCAGCAG-3'	798	5'-AGGGTATCTAATCCT-3'	31.399	119.633	China	16.7	NA	Cropland	Gramineae	Dryland	NA	NA	NA	NA	NA
					songmeb1	G2B	G2B	Group_Bulk_MC_Rep1_index 1	SRR12579551	songmer1	G2R	G2R	Group_Rhizosphere_MC_Rep1_index 1	SRR12579525	PRJNA661129	Illumina	343	5'-TACGGRAGGCAGCAG-3'	798	5'-AGGGTATCTAATCCT-3'	31.399	119.633	China	16.7	NA	Cropland	Gramineae	Dryland	NA	NA	NA	NA	NA	0.503942	0.114548	0.0313214	0.299471	-0.472189	2.54422	0.415722	-0.953824	1.88273	1.8718	-1.00045	1.19313	2.65926	NA	1.38629	NA
					songmeb2	G2B		Group_Bulk_MC_Rep2_index 1	SRR12579550	songmer2	G2R		Group_Rhizosphere_MC_Rep2_index 1	SRR12579524	PRJNA661129	Illumina	343	5'-TACGGRAGGCAGCAG-3'	798	5'-AGGGTATCTAATCCT-3'	31.399	119.633	China	16.7	NA	Cropland	Gramineae	Dryland	NA	NA	NA	NA	NA
					songmeb3	G2B		Group_Bulk_MC_Rep3_index 1	SRR12579549	songmer3	G2R		Group_Rhizosphere_MC_Rep3_index 1	SRR12579523	PRJNA661130	Illumina	343	5'-TACGGRAGGCAGCAG-3'	798	5'-AGGGTATCTAATCCT-3'	31.399	119.633	China	16.7	NA	Cropland	Gramineae	Dryland	NA	NA	NA	NA	NA
					songmeb4	G2B		Group_Bulk_MC_Rep4_index 1	SRR12579548	songmer4	G2R		Group_Rhizosphere_MC_Rep4_index 1	SRR12579522	PRJNA661131	Illumina	343	5'-TACGGRAGGCAGCAG-3'	798	5'-AGGGTATCTAATCCT-3'	31.399	119.633	China	16.7	NA	Cropland	Gramineae	Dryland	NA	NA	NA	NA	NA
					songmeb5	G2B		Group_Bulk_MC_Rep5_index 1	SRR12579547	songmer5	G2R		Group_Rhizosphere_MC_Rep5_index 1	SRR12579520	PRJNA661132	Illumina	343	5'-TACGGRAGGCAGCAG-3'	798	5'-AGGGTATCTAATCCT-3'	31.399	119.633	China	16.7	NA	Cropland	Gramineae	Dryland	NA	NA	NA	NA	NA
					songmeb6	G2B		Group_Bulk_MC_Rep6_index 1	SRR12579546	songmer6	G2R		Group_Rhizosphere_MC_Rep6_index 1	SRR12579519	PRJNA661133	Illumina	343	5'-TACGGRAGGCAGCAG-3'	798	5'-AGGGTATCTAATCCT-3'	31.399	119.633	China	16.7	NA	Cropland	Gramineae	Dryland	NA	NA	NA	NA	NA
					songseb1	G3B	G3B	Group_Bulk_SC_Rep1_index 1	SRR12579545	songser1	G3R	G3R	Group_Rhizosphere_SC_Rep1_index 1	SRR12579518	PRJNA661134	Illumina	343	5'-TACGGRAGGCAGCAG-3'	798	5'-AGGGTATCTAATCCT-3'	31.399	119.633	China	16.7	NA	Cropland	Gramineae	Dryland	NA	NA	NA	NA	NA	0.209539	0.091681	0.0576377	0.0310084	-1.44269	0.291055	-4.11236	2.00533	-0.0831149	1.21056	1.38629	1.49639	1.79176	1.09861	0.34713	0.336472
					songseb3	G3B		Group_Bulk_SC_Rep3_index 1	SRR12579542	songser3	G3R		Group_Rhizosphere_SC_Rep3_index 1	SRR12579516	PRJNA661135	Illumina	343	5'-TACGGRAGGCAGCAG-3'	798	5'-AGGGTATCTAATCCT-3'	31.399	119.633	China	16.7	NA	Cropland	Gramineae	Dryland	NA	NA	NA	NA	NA
					songseb4	G3B		Group_Bulk_SC_Rep4_index 1	SRR12579541	songser4	G3R		Group_Rhizosphere_SC_Rep4_index 1	SRR12579515	PRJNA661136	Illumina	343	5'-TACGGRAGGCAGCAG-3'	798	5'-AGGGTATCTAATCCT-3'	31.399	119.633	China	16.7	NA	Cropland	Gramineae	Dryland	NA	NA	NA	NA	NA
					songseb5	G3B		Group_Bulk_SC_Rep5_index 1	SRR12579540	songser5	G3R		Group_Rhizosphere_SC_Rep5_index 1	SRR12579514	PRJNA661137	Illumina	343	5'-TACGGRAGGCAGCAG-3'	798	5'-AGGGTATCTAATCCT-3'	31.399	119.633	China	16.7	NA	Cropland	Gramineae	Dryland	NA	NA	NA	NA	NA
					songseb6	G3B		Group_Bulk_SC_Rep6_index 1	SRR12579539	songser6	G3R		Group_Rhizosphere_SC_Rep6_index 1	SRR12579513	PRJNA661138	Illumina	343	5'-TACGGRAGGCAGCAG-3'	798	5'-AGGGTATCTAATCCT-3'	31.399	119.633	China	16.7	NA	Cropland	Gramineae	Dryland	NA	NA	NA	NA	NA
					songslb1	G4B	G4B	Group_Bulk_VMC_Rep1_index 1	SRR12579511	songslr1	G4R	G4R	Group_Rhizosphere_VMC_Rep1_index 1	SRR12579531	PRJNA661139	Illumina	343	5'-TACGGRAGGCAGCAG-3'	798	5'-AGGGTATCTAATCCT-3'	31.399	119.633	China	16.7	NA	Cropland	Gramineae	Dryland	NA	NA	NA	NA	NA	0.461878	0.187322	0.107857	0.262927	-0.938023	0.576384	-0.423882	2.43042	-0.319523	-1.34993	4.41884	1.86775	1.52606	NA	0.191055	0
					songslb2	G4B		Group_Bulk_VMC_Rep2_index 1	SRR12579510	songslr2	G4R		Group_Rhizosphere_VMC_Rep2_index 1	SRR12579530	PRJNA661140	Illumina	343	5'-TACGGRAGGCAGCAG-3'	798	5'-AGGGTATCTAATCCT-3'	31.399	119.633	China	16.7	NA	Cropland	Gramineae	Dryland	NA	NA	NA	NA	NA
					songslb3	G4B		Group_Bulk_VMC_Rep3_index 1	SRR12579509	songslr3	G4R		Group_Rhizosphere_VMC_Rep3_index 1	SRR12579529	PRJNA661141	Illumina	343	5'-TACGGRAGGCAGCAG-3'	798	5'-AGGGTATCTAATCCT-3'	31.399	119.633	China	16.7	NA	Cropland	Gramineae	Dryland	NA	NA	NA	NA	NA
					songslb4	G4B		Group_Bulk_VMC_Rep4_index 1	SRR12579508	songslr4	G4R		Group_Rhizosphere_VMC_Rep4_index 1	SRR12579528	PRJNA661142	Illumina	343	5'-TACGGRAGGCAGCAG-3'	798	5'-AGGGTATCTAATCCT-3'	31.399	119.633	China	16.7	NA	Cropland	Gramineae	Dryland	NA	NA	NA	NA	NA
					songslb5	G4B		Group_Bulk_VMC_Rep5_index 1	SRR12579553	songslr5	G4R		Group_Rhizosphere_VMC_Rep5_index 1	SRR12579527	PRJNA661143	Illumina	343	5'-TACGGRAGGCAGCAG-3'	798	5'-AGGGTATCTAATCCT-3'	31.399	119.633	China	16.7	NA	Cropland	Gramineae	Dryland	NA	NA	NA	NA	NA
15	2021	Liu	Environmental Microbiology	Stochastic processes shape the biogeographic variations in core bacterial communities between aerial and belowground compartments of common bean	MTDB1	H1B	H1B	mtdBS1	SRR12276921	MTDR1	H1R	H1R	mtdRS1	SRR12276978	PRJNA647140	Ion S5TM XL	799	5'-AACMGGATTAGATACCCKG-3'	1193	5'-ACGTCATCCCCACCTTCC-3'	45.83	126.85	China	3.8	507	Cropland	Leguminosae	Dryland	NA	NA	NA	NA	NA	-1.40702	-0.749786	-0.512594	-0.92702	-4.19676	-2.10771	NA	-0.577075	-1.72144	-1.42809	1.0033	-1.47621	-0.944462	1.81011	-1.77495	2.09074
					MTDB2	H1B		mtdBS2	SRR12276910	MTDR2	H1R		mtdRS2	SRR12276977	PRJNA647140	Ion S5TM XL	799	5'-AACMGGATTAGATACCCKG-3'	1193	5'-ACGTCATCCCCACCTTCC-3'	45.83	126.85	China	3.8	507	Cropland	Leguminosae	Dryland	NA	NA	NA	NA	NA
					MTDB3	H1B		mtdBS3	SRR12276997	MTDR3	H1R		mtdRS3	SRR12276975	PRJNA647140	Ion S5TM XL	799	5'-AACMGGATTAGATACCCKG-3'	1193	5'-ACGTCATCCCCACCTTCC-3'	45.83	126.85	China	3.8	507	Cropland	Leguminosae	Dryland	NA	NA	NA	NA	NA
					MTDB4	H1B		mtdBS4	SRR12276996	MTDR4	H1R		mtdRS4	SRR12276974	PRJNA647140	Ion S5TM XL	799	5'-AACMGGATTAGATACCCKG-3'	1193	5'-ACGTCATCCCCACCTTCC-3'	45.83	126.85	China	3.8	507	Cropland	Leguminosae	Dryland	NA	NA	NA	NA	NA
					MTNB1	H2B	H2B	mtnBS1	SRR12276965	MTNR1	H2R	H2R	mtnRS1	SRR12276982	PRJNA647140	Ion S5TM XL	799	5'-AACMGGATTAGATACCCKG-3'	1193	5'-ACGTCATCCCCACCTTCC-3'	45.83	126.85	China	3.8	507	Cropland	Leguminosae	Dryland	NA	NA	NA	NA	NA	-0.890598	-0.342657	-0.199158	-0.686395	-3.76027	1.13223	-4.14313	-0.505095	-0.998529	0.328329	0.510826	0.459592	1.70952	3.97343	0.679161	3.03655
					MTNB2	H2B		mtnBS2	SRR12276954	MTNR2	H2R		mtnRS2	SRR12276981	PRJNA647140	Ion S5TM XL	799	5'-AACMGGATTAGATACCCKG-3'	1193	5'-ACGTCATCCCCACCTTCC-3'	45.83	126.85	China	3.8	507	Cropland	Leguminosae	Dryland	NA	NA	NA	NA	NA
					MTNB3	H2B		mtnBS3	SRR12276943	MTNR3	H2R		mtnRS3	SRR12276980	PRJNA647140	Ion S5TM XL	799	5'-AACMGGATTAGATACCCKG-3'	1193	5'-ACGTCATCCCCACCTTCC-3'	45.83	126.85	China	3.8	507	Cropland	Leguminosae	Dryland	NA	NA	NA	NA	NA
					MTNB4	H2B		mtnBS4	SRR12276932	MTNR4	H2R		mtnRS4	SRR12276979	PRJNA647140	Ion S5TM XL	799	5'-AACMGGATTAGATACCCKG-3'	1193	5'-ACGTCATCCCCACCTTCC-3'	45.83	126.85	China	3.8	507	Cropland	Leguminosae	Dryland	NA	NA	NA	NA	NA
					MTKB1	H3B	H3B	mtkBS1	SRR12276995	MTKR1	H3R	H3R	mtkRS1	SRR12276973	PRJNA647140	Ion S5TM XL	799	5'-AACMGGATTAGATACCCKG-3'	1193	5'-ACGTCATCCCCACCTTCC-3'	45.83	126.85	China	3.8	507	Cropland	Leguminosae	Dryland	NA	NA	NA	NA	NA	-0.675691	-0.291868	-0.184104	-0.475884	-4.22537	0.81508	-3.00815	-0.889262	-1.39057	0.462035	-0.454255	0.854587	1.00234	2.69162	0.287682	3.65727
					MTKB2	H3B		mtkBS2	SRR12276994	MTKR2	H3R		mtkRS2	SRR12276972	PRJNA647140	Ion S5TM XL	799	5'-AACMGGATTAGATACCCKG-3'	1193	5'-ACGTCATCCCCACCTTCC-3'	45.83	126.85	China	3.8	507	Cropland	Leguminosae	Dryland	NA	NA	NA	NA	NA
					MTKB3	H3B		mtkBS3	SRR12276993	MTKR3	H3R		mtkRS3	SRR12276971	PRJNA647140	Ion S5TM XL	799	5'-AACMGGATTAGATACCCKG-3'	1193	5'-ACGTCATCCCCACCTTCC-3'	45.83	126.85	China	3.8	507	Cropland	Leguminosae	Dryland	NA	NA	NA	NA	NA
					MTKB4	H3B		mtkBS4	SRR12276992						PRJNA647140	Ion S5TM XL	799	5'-AACMGGATTAGATACCCKG-3'	1193	5'-ACGTCATCCCCACCTTCC-3'	45.83	126.85	China	3.8	507	Cropland	Leguminosae	Dryland	NA	NA	NA	NA	NA
					MTHB1	H4B	H4B	mthBS1	SRR12276999	MTHR1	H4R	H4R	mthRS1	SRR12276986	PRJNA647140	Ion S5TM XL	799	5'-AACMGGATTAGATACCCKG-3'	1193	5'-ACGTCATCCCCACCTTCC-3'	45.83	126.85	China	3.8	507	Cropland	Leguminosae	Dryland	NA	NA	NA	NA	NA	-0.883985	-0.397153	-0.257676	-0.687799	-5.04213	1.2561	NA	-0.572735	-0.902868	-0.764606	-0.673729	0.918246	0.474623	-1.39759	0.362618	-0.540568
					MTHB2	H4B		mthBS2	SRR12276998	MTHR2	H4R		mthRS2	SRR12276985	PRJNA647140	Ion S5TM XL	799	5'-AACMGGATTAGATACCCKG-3'	1193	5'-ACGTCATCCCCACCTTCC-3'	45.83	126.85	China	3.8	507	Cropland	Leguminosae	Dryland	NA	NA	NA	NA	NA
					MTHB3	H4B		mthBS3	SRR12276987	MTHR3	H4R		mthRS3	SRR12276984	PRJNA647140	Ion S5TM XL	799	5'-AACMGGATTAGATACCCKG-3'	1193	5'-ACGTCATCCCCACCTTCC-3'	45.83	126.85	China	3.8	507	Cropland	Leguminosae	Dryland	NA	NA	NA	NA	NA
					MTHB4	H4B		mthBS4	SRR12276976	MTHR4	H4R		mthRS4	SRR12276983	PRJNA647140	Ion S5TM XL	799	5'-AACMGGATTAGATACCCKG-3'	1193	5'-ACGTCATCCCCACCTTCC-3'	45.83	126.85	China	3.8	507	Cropland	Leguminosae	Dryland	NA	NA	NA	NA	NA
					MTSB1	H5B	H5B	wtsBS1	SRR12276991	MTSR1	H5R	H5R	wtsRS1	SRR12276970	PRJNA647140	Ion S5TM XL	799	5'-AACMGGATTAGATACCCKG-3'	1193	5'-ACGTCATCCCCACCTTCC-3'	45.83	126.85	China	3.8	507	Cropland	Leguminosae	Dryland	NA	NA	NA	NA	NA	-0.362607	-0.182662	-0.126651	-0.306313	-1.88902	1.73967	-3.7612	1.02757	0.980829	-1.91869	0.909758	0.859107	1.43574	1.15101	1.23495	1.18911
					MTSB2	H5B		wtsBS2	SRR12276990	MTSR2	H5R		wtsRS2	SRR12276969	PRJNA647140	Ion S5TM XL	799	5'-AACMGGATTAGATACCCKG-3'	1193	5'-ACGTCATCCCCACCTTCC-3'	45.83	126.85	China	3.8	507	Cropland	Leguminosae	Dryland	NA	NA	NA	NA	NA
					MTSB3	H5B		wtsBS3	SRR12276989	MTSR3	H5R		wtsRS3	SRR12276968	PRJNA647140	Ion S5TM XL	799	5'-AACMGGATTAGATACCCKG-3'	1193	5'-ACGTCATCCCCACCTTCC-3'	45.83	126.85	China	3.8	507	Cropland	Leguminosae	Dryland	NA	NA	NA	NA	NA
					MTSB4	H5B		wtsBS4	SRR12276988	MTSR4	H5R		wtsRS4	SRR12276967	PRJNA647140	Ion S5TM XL	799	5'-AACMGGATTAGATACCCKG-3'	1193	5'-ACGTCATCCCCACCTTCC-3'	45.83	126.85	China	3.8	507	Cropland	Leguminosae	Dryland	NA	NA	NA	NA	NA
17	2021	Xiong	New Phytologist	Host selection shapes crop microbiome assembly and network complexity	QB80NB1	J1B	J1B	barley_QJbulk_80%N1	SRR9945946	QR80NR1	J1R	J1R	barley_QJrh_80%N1	SRR9945968	PRJNA559707	Illumina	799	5'-AACMGGATTAGATACCCKG-3'	1115	5'-AGGGTTGCGCTCGTTG-3'	25	104	China	15.8	1008	Cropland	Gramineae	Dryland	Chemical	NA	NA	NA	NA	0.391408	0.0397184	-0.0208045	0.272554	-0.200465	-0.071459	-0.0183491	0.20958	-0.38265	0.477406	-0.630233	0.958428	0.510826	NA	-0.466374	NA
					QB80NB2	J1B		barley_QJbulk_80%N2	SRR9945945	QR80NR2	J1R		barley_QJrh_80%N2	SRR9945969	PRJNA559707	Illumina	799	5'-AACMGGATTAGATACCCKG-3'	1115	5'-AGGGTTGCGCTCGTTG-3'	25	104	China	15.8	1008	Cropland	Gramineae	Dryland	Chemical	NA	NA	NA	NA
					QB80NB3	J1B		barley_QJbulk_80%N3	SRR9945823	QR80NR3	J1R		barley_QJrh_80%N3	SRR9945970	PRJNA559707	Illumina	799	5'-AACMGGATTAGATACCCKG-3'	1115	5'-AGGGTTGCGCTCGTTG-3'	25	104	China	15.8	1008	Cropland	Gramineae	Dryland	Chemical	NA	NA	NA	NA
					QBCKB1	J2B	J2B	barley_QJbulk_Control1	SRR9945996	QRCKR1	J2R	J2R	barley_QJrh_Control1	SRR9946222	PRJNA559707	Illumina	799	5'-AACMGGATTAGATACCCKG-3'	1115	5'-AGGGTTGCGCTCGTTG-3'	25	104	China	15.8	1008	Cropland	Gramineae	Dryland	NA	NA	NA	NA	NA	0.121674	-0.00501673	-0.0257821	0.0464872	-0.533355	0.052116	-0.0935261	0.375612	-0.0903226	0.0386522	-0.424883	0.273491	0.167054	NA	0.123614	NA
					QBCKB2	J2B		barley_QJbulk_Control2	SRR9945997	QRCKR2	J2R		barley_QJrh_Control2	SRR9946219	PRJNA559707	Illumina	799	5'-AACMGGATTAGATACCCKG-3'	1115	5'-AGGGTTGCGCTCGTTG-3'	25	104	China	15.8	1008	Cropland	Gramineae	Dryland	NA	NA	NA	NA	NA
					QBNB1	J3B	J3B	barley_QJbulk_N1	SRR9945999	QRNR1	J3R	J3R	barley_QJrh_N1	SRR9945965	PRJNA559707	Illumina	799	5'-AACMGGATTAGATACCCKG-3'	1115	5'-AGGGTTGCGCTCGTTG-3'	25	104	China	15.8	1008	Cropland	Gramineae	Dryland	Chemical	NA	NA	NA	NA	0.234673	0.00449945	-0.0310978	0.126306	-0.345703	0.195714	-0.815037	0.0620982	-0.18155	0.643834	0.0870114	0.471965	0.133531	NA	-0.34249	NA
					QBNB2	J3B		barley_QJbulk_N2	SRR9946000	QRNR2	J3R		barley_QJrh_N2	SRR9945966	PRJNA559707	Illumina	799	5'-AACMGGATTAGATACCCKG-3'	1115	5'-AGGGTTGCGCTCGTTG-3'	25	104	China	15.8	1008	Cropland	Gramineae	Dryland	Chemical	NA	NA	NA	NA
					QBNB3	J3B		barley_QJbulk_N3	SRR9946001	QRNR3	J3R		barley_QJrh_N3	SRR9945967	PRJNA559707	Illumina	799	5'-AACMGGATTAGATACCCKG-3'	1115	5'-AGGGTTGCGCTCGTTG-3'	25	104	China	15.8	1008	Cropland	Gramineae	Dryland	Chemical	NA	NA	NA	NA
					QMNB1	J6B	J6B	maize_QJbulk_N1	SRR9946152	QMNR1	J6R	J6R	maize_QJrh_N1	SRR9946043	PRJNA559707	Illumina	799	5'-AACMGGATTAGATACCCKG-3'	1115	5'-AGGGTTGCGCTCGTTG-3'	25	104	China	15.8	1008	Cropland	Gramineae	Dryland	Chemical	NA	NA	NA	NA	0.0198363	-0.00987519	-0.0128565	0.147858	-0.706915	0.159428	-0.948039	0.0145457	-1.23726	-0.417545	-0.606136	1.19786	0.826679	NA	0.621174	NA
					QMNB2	J6B		maize_QJbulk_N2	SRR9946151	QMNR2	J6R		maize_QJrh_N2	SRR9946042	PRJNA559707	Illumina	799	5'-AACMGGATTAGATACCCKG-3'	1115	5'-AGGGTTGCGCTCGTTG-3'	25	104	China	15.8	1008	Cropland	Gramineae	Dryland	Chemical	NA	NA	NA	NA
					QMNB3	J6B		maize_QJbulk_N3	SRR9946378	QMNR3	J6R		maize_QJrh_N3	SRR9946041	PRJNA559707	Illumina	799	5'-AACMGGATTAGATACCCKG-3'	1115	5'-AGGGTTGCGCTCGTTG-3'	25	104	China	15.8	1008	Cropland	Gramineae	Dryland	Chemical	NA	NA	NA	NA
					XM80NB1	J7B	J7B	maize_XCbulk_80%N1	SRR9945917	XM80NR1	J7R	J7R	maize_XCrh_80%N1	SRR9946101	PRJNA559707	Illumina	799	5'-AACMGGATTAGATACCCKG-3'	1115	5'-AGGGTTGCGCTCGTTG-3'	34	113	China	15.5	704	Cropland	Gramineae	Dryland	Chemical	NA	NA	NA	NA	-0.14071	-0.0218734	0.00145938	-0.114689	-0.113256	0.111959	-0.0966268	0.446552	0.292388	0.0911694	0.209721	0.231971	0.329479	0.281412	0.228259	1.06087
					XM80NB2	J7B		maize_XCbulk_80%N2	SRR9945916	XM80NR2	J7R		maize_XCrh_80%N2	SRR9946100	PRJNA559707	Illumina	799	5'-AACMGGATTAGATACCCKG-3'	1115	5'-AGGGTTGCGCTCGTTG-3'	34	113	China	15.5	704	Cropland	Gramineae	Dryland	Chemical	NA	NA	NA	NA
					XM80NB3	J7B		maize_XCbulk_80%N3	SRR9946352	XM80NR3	J7R		maize_XCrh_80%N3	SRR9945789	PRJNA559707	Illumina	799	5'-AACMGGATTAGATACCCKG-3'	1115	5'-AGGGTTGCGCTCGTTG-3'	34	113	China	15.5	704	Cropland	Gramineae	Dryland	Chemical	NA	NA	NA	NA
					XMCKB2	J8B	J8B	maize_XCbulk_Control2	SRR9945850	XMCKR2	J8R	J8R	maize_XCrh_Control2	SRR9946073	PRJNA559707	Illumina	799	5'-AACMGGATTAGATACCCKG-3'	1115	5'-AGGGTTGCGCTCGTTG-3'	34	113	China	15.5	704	Cropland	Gramineae	Dryland	NA	NA	NA	NA	NA	-0.0938188	-0.0135514	-0.00116653	-0.084215	-0.0147182	-0.0418909	0.167054	-1.0889	0.257829	-0.380924	-1.62362	-0.195567	0.382992	0.405465	0.494296	NA
					XMCKB3	J8B		maize_XCbulk_Control3	SRR9945853	XMCKR3	J8R		maize_XCrh_Control3	SRR9945826	PRJNA559707	Illumina	799	5'-AACMGGATTAGATACCCKG-3'	1115	5'-AGGGTTGCGCTCGTTG-3'	34	113	China	15.5	704	Cropland	Gramineae	Dryland	NA	NA	NA	NA	NA
					XMNB1	J9B	J9B	maize_XCbulk_N1	SRR9945852	XMNR1	J9R	J9R	maize_XCrh_N1	SRR9945796	PRJNA559707	Illumina	799	5'-AACMGGATTAGATACCCKG-3'	1115	5'-AGGGTTGCGCTCGTTG-3'	34	113	China	15.5	704	Cropland	Gramineae	Dryland	Chemical	NA	NA	NA	NA	0.199326	0.0282959	-0.00260581	0.143813	-0.0833416	0.210424	-0.220671	0.0413038	-0.0784716	-0.408262	-0.959415	-0.166358	0.693147	0.508901	0.665238	-0.0425596
					XMNB2	J9B		maize_XCbulk_N2	SRR9945855	XMNR2	J9R		maize_XCrh_N2	SRR9946216	PRJNA559707	Illumina	799	5'-AACMGGATTAGATACCCKG-3'	1115	5'-AGGGTTGCGCTCGTTG-3'	34	113	China	15.5	704	Cropland	Gramineae	Dryland	Chemical	NA	NA	NA	NA
					XMNB3	J9B		maize_XCbulk_N3	SRR9945854	XMNR3	J9R		maize_XCrh_N3	SRR9946035	PRJNA559707	Illumina	799	5'-AACMGGATTAGATACCCKG-3'	1115	5'-AGGGTTGCGCTCGTTG-3'	34	113	China	15.5	704	Cropland	Gramineae	Dryland	Chemical	NA	NA	NA	NA
					XW80NB1	J10B	J10B	wheat_XCbulk_80%N1	SRR9946176	XW80NR1	J10R	J10R	wheat_XCrh_80%N1	SRR9946063	PRJNA559707	Illumina	799	5'-AACMGGATTAGATACCCKG-3'	1115	5'-AGGGTTGCGCTCGTTG-3'	34	113	China	15.5	704	Cropland	Gramineae	Dryland	Chemical	NA	NA	NA	NA	0.42307	0.0476544	-0.0177509	0.296974	-0.0741889	0.376868	-0.10414	-0.053204	0.0870114	-0.947744	0.630905	-0.412095	-0.218002	0.0845574	-0.106295	3.2581
					XW80NB2	J10B		wheat_XCbulk_80%N2	SRR9946175	XW80NR2	J10R		wheat_XCrh_80%N2	SRR9946064	PRJNA559707	Illumina	799	5'-AACMGGATTAGATACCCKG-3'	1115	5'-AGGGTTGCGCTCGTTG-3'	34	113	China	15.5	704	Cropland	Gramineae	Dryland	Chemical	NA	NA	NA	NA
					XW80NB3	J10B		wheat_XCbulk_80%N3	SRR9946174	XW80NR3	J10R		wheat_XCrh_80%N3	SRR9946071	PRJNA559707	Illumina	799	5'-AACMGGATTAGATACCCKG-3'	1115	5'-AGGGTTGCGCTCGTTG-3'	34	113	China	15.5	704	Cropland	Gramineae	Dryland	Chemical	NA	NA	NA	NA
					XWCKB1	J11B	J11B	wheat_XCbulk_Control1	SRR9946142	XWCKR1	J11R	J11R	wheat_XCrh_Control1	SRR9946069	PRJNA559707	Illumina	799	5'-AACMGGATTAGATACCCKG-3'	1115	5'-AGGGTTGCGCTCGTTG-3'	34	113	China	15.5	704	Cropland	Gramineae	Dryland	NA	NA	NA	NA	NA	0.599494	0.0796882	-0.0117755	0.384566	-0.304811	-0.0889475	-0.701881	0.713938	0.815749	-0.650099	1.45083	-0.316407	-0.0909718	0.530628	-0.0588405	NA
					XWCKB2	J11B		wheat_XCbulk_Control2	SRR9946141	XWCKR2	J11R		wheat_XCrh_Control2	SRR9946070	PRJNA559707	Illumina	799	5'-AACMGGATTAGATACCCKG-3'	1115	5'-AGGGTTGCGCTCGTTG-3'	34	113	China	15.5	704	Cropland	Gramineae	Dryland	NA	NA	NA	NA	NA
					XWCKB3	J11B		wheat_XCbulk_Control3	SRR9946150	XWCKR3	J11R		wheat_XCrh_Control3	SRR9946067	PRJNA559707	Illumina	799	5'-AACMGGATTAGATACCCKG-3'	1115	5'-AGGGTTGCGCTCGTTG-3'	34	113	China	15.5	704	Cropland	Gramineae	Dryland	NA	NA	NA	NA	NA
					XWNB1	J12B	J12B	wheat_XCbulk_N1	SRR9946149	XWNR1	J12R	J12R	wheat_XCrh_N1	SRR9946068	PRJNA559707	Illumina	799	5'-AACMGGATTAGATACCCKG-3'	1115	5'-AGGGTTGCGCTCGTTG-3'	34	113	China	15.5	704	Cropland	Gramineae	Dryland	Chemical	NA	NA	NA	NA	0.370411	0.0500649	-0.00573526	0.297668	-0.324037	-0.0726125	-0.0775582	0.320235	-0.346276	-0.507199	0.388658	-0.179651	0.0674413	1.33784	0.0347861	NA
					XWNB2	J12B		wheat_XCbulk_N2	SRR9946178	XWNR2	J12R		wheat_XCrh_N2	SRR9946065	PRJNA559707	Illumina	799	5'-AACMGGATTAGATACCCKG-3'	1115	5'-AGGGTTGCGCTCGTTG-3'	34	113	China	15.5	704	Cropland	Gramineae	Dryland	Chemical	NA	NA	NA	NA
					XWNB3	J12B		wheat_XCbulk_N3	SRR9946177	XWNR3	J12R		wheat_XCrh_N3	SRR9946066	PRJNA559707	Illumina	799	5'-AACMGGATTAGATACCCKG-3'	1115	5'-AGGGTTGCGCTCGTTG-3'	34	113	China	15.5	704	Cropland	Gramineae	Dryland	Chemical	NA	NA	NA	NA
18	2021	Fan	Soil Biology & Biochemistry	Crop production correlates with soil multitrophic communities at the large spatial scale	FLB1	K1B	K1B	LBbulk1	SRR6027568	FLR1	K1R	K1R	LBrhi1	SRR6027419	SRP117302	Illumina	515	5'-GTGCCAGCMGCCGCGGTAA-3′	907	5'-CCGTCAATTCMTTTRAGTTT-3′	32.5	111.9	China	15.5	NA	Cropland	Gramineae	Dryland	NA	NA	NA	NA	NA	-0.136066	-0.00128	0.0188689	-0.078498	-0.62005	0.436151	-0.550831	-0.55284	0.461244	-0.329304	0.170345	0.817521	0.947062	1.53019	0.953105	-0.366463
					FLB2	K1B		LBbulk2	SRR6027567	FLR2	K1R		LBrhi2	SRR6027420	SRP117302	Illumina	515	5'-GTGCCAGCMGCCGCGGTAA-3′	907	5'-CCGTCAATTCMTTTRAGTTT-3′	32.5	111.9	China	15.5	NA	Cropland	Gramineae	Dryland	NA	NA	NA	NA	NA
					FLB3	K1B		LBbulk3	SRR6027577	FLR3	K1R		LBrhi3	SRR6027418	SRP117302	Illumina	515	5'-GTGCCAGCMGCCGCGGTAA-3′	907	5'-CCGTCAATTCMTTTRAGTTT-3′	32.5	111.9	China	15.5	NA	Cropland	Gramineae	Dryland	NA	NA	NA	NA	NA
					FLB4	K1B		LBbulk4	SRR6027579	FLR4	K1R		LBrhi4	SRR6027416	SRP117302	Illumina	515	5'-GTGCCAGCMGCCGCGGTAA-3′	907	5'-CCGTCAATTCMTTTRAGTTT-3′	32.5	111.9	China	15.5	NA	Cropland	Gramineae	Dryland	NA	NA	NA	NA	NA
					FLB5	K1B		LBbulk5	SRR6027578	FLR5	K1R		LBrhi5	SRR6027417	SRP117302	Illumina	515	5'-GTGCCAGCMGCCGCGGTAA-3′	907	5'-CCGTCAATTCMTTTRAGTTT-3′	32.5	111.9	China	15.5	NA	Cropland	Gramineae	Dryland	NA	NA	NA	NA	NA
					FTHB1	K2B	K2B	THbulk1	SRR6027618	FTHR1	K2R	K2R	THrhi1	SRR6027468	SRP117302	Illumina	515	5'-GTGCCAGCMGCCGCGGTAA-3′	907	5'-CCGTCAATTCMTTTRAGTTT-3′	33	115.5	China	15.28	NA	Cropland	Gramineae	Dryland	NA	NA	NA	NA	NA	-0.162956	-0.0197904	0.00420828	-0.126656	-0.379614	0.576314	-0.522874	0.429776	0.606136	-0.327456	0.405465	0.775343	1.43707	0.693147	1.43707	0.0504309
					FTHB2	K2B		THbulk2	SRR6027615	FTHR2	K2R		THrhi2	SRR6027469	SRP117302	Illumina	515	5'-GTGCCAGCMGCCGCGGTAA-3′	907	5'-CCGTCAATTCMTTTRAGTTT-3′	33	115.5	China	15.28	NA	Cropland	Gramineae	Dryland	NA	NA	NA	NA	NA
					FTHB3	K2B		THbulk3	SRR6027617	FTHR3	K2R		THrhi3	SRR6027479	SRP117302	Illumina	515	5'-GTGCCAGCMGCCGCGGTAA-3′	907	5'-CCGTCAATTCMTTTRAGTTT-3′	33	115.5	China	15.28	NA	Cropland	Gramineae	Dryland	NA	NA	NA	NA	NA
					FTHB4	K2B		THbulk4	SRR6027619	FTHR4	K2R		THrhi4	SRR6027481	SRP117302	Illumina	515	5'-GTGCCAGCMGCCGCGGTAA-3′	907	5'-CCGTCAATTCMTTTRAGTTT-3′	33	115.5	China	15.28	NA	Cropland	Gramineae	Dryland	NA	NA	NA	NA	NA
					FTHB5	K2B		THbulk5	SRR6027620	FTHR5	K2R		THrhi5	SRR6027478	SRP117302	Illumina	515	5'-GTGCCAGCMGCCGCGGTAA-3′	907	5'-CCGTCAATTCMTTTRAGTTT-3′	33	115.5	China	15.28	NA	Cropland	Gramineae	Dryland	NA	NA	NA	NA	NA
					FSCB1	K3B	K3B	SCbulk1	SRR6027576	FSCR1	K3R	K3R	SCrhi1	SRR6027441	SRP117302	Illumina	515	5'-GTGCCAGCMGCCGCGGTAA-3′	907	5'-CCGTCAATTCMTTTRAGTTT-3′	33.4	114	China	15.36	NA	Cropland	Gramineae	Dryland	NA	NA	NA	NA	NA	-0.239879	-0.0368952	-0.0021377	-0.134606	-1.0903	0.497082	-1.77307	-0.0482468	0.0934532	-0.975328	-0.866811	0.662879	1.12508	0.444686	0.963316	0.236389
					FSCB2	K3B		SCbulk2	SRR6027575	FSCR2	K3R		SCrhi2	SRR6027440	SRP117302	Illumina	515	5'-GTGCCAGCMGCCGCGGTAA-3′	907	5'-CCGTCAATTCMTTTRAGTTT-3′	33.4	114	China	15.36	NA	Cropland	Gramineae	Dryland	NA	NA	NA	NA	NA
					FSCB3	K3B		SCbulk3	SRR6027574	FSCR3	K3R		SCrhi3	SRR6027439	SRP117302	Illumina	515	5'-GTGCCAGCMGCCGCGGTAA-3′	907	5'-CCGTCAATTCMTTTRAGTTT-3′	33.4	114	China	15.36	NA	Cropland	Gramineae	Dryland	NA	NA	NA	NA	NA
					FSCB4	K3B		SCbulk4	SRR6027580	FSCR4	K3R		SCrhi4	SRR6027437	SRP117302	Illumina	515	5'-GTGCCAGCMGCCGCGGTAA-3′	907	5'-CCGTCAATTCMTTTRAGTTT-3′	33.4	114	China	15.36	NA	Cropland	Gramineae	Dryland	NA	NA	NA	NA	NA
					FSCB5	K3B		SCbulk5	SRR6027573	FSCR5	K3R		SCrhi5	SRR6027438	SRP117302	Illumina	515	5'-GTGCCAGCMGCCGCGGTAA-3′	907	5'-CCGTCAATTCMTTTRAGTTT-3′	33.4	114	China	15.36	NA	Cropland	Gramineae	Dryland	NA	NA	NA	NA	NA
					FXYB1	K4B	K4B	XYbulk1	SRR6027542	FXYR1	K4R	K4R	XYrhi1	SRR6027425	SRP117302	Illumina	515	5'-GTGCCAGCMGCCGCGGTAA-3′	907	5'-CCGTCAATTCMTTTRAGTTT-3′	34.8	113	China	15.04	NA	Cropland	Gramineae	Dryland	NA	NA	NA	NA	NA	-0.193568	-0.0277967	0.000109196	-0.111842	-0.847792	0.65678	-1.07313	0.410856	0.40739	-0.72405	0.235314	0.92306	2.0662	NA	1.79176	0.210295
					FXYB2	K4B		XYbulk2	SRR6027546	FXYR2	K4R		XYrhi2	SRR6027421	SRP117302	Illumina	515	5'-GTGCCAGCMGCCGCGGTAA-3′	907	5'-CCGTCAATTCMTTTRAGTTT-3′	34.8	113	China	15.04	NA	Cropland	Gramineae	Dryland	NA	NA	NA	NA	NA
					FXYB3	K4B		XYbulk3	SRR6027549	FXYR3	K4R		XYrhi3	SRR6027424	SRP117302	Illumina	515	5'-GTGCCAGCMGCCGCGGTAA-3′	907	5'-CCGTCAATTCMTTTRAGTTT-3′	34.8	113	China	15.04	NA	Cropland	Gramineae	Dryland	NA	NA	NA	NA	NA
					FXYB4	K4B		XYbulk4	SRR6027548	FXYR4	K4R		XYrhi4	SRR6027423	SRP117302	Illumina	515	5'-GTGCCAGCMGCCGCGGTAA-3′	907	5'-CCGTCAATTCMTTTRAGTTT-3′	34.8	113	China	15.04	NA	Cropland	Gramineae	Dryland	NA	NA	NA	NA	NA
					FXYB5	K4B		XYbulk5	SRR6027547	FXYR5	K4R		XYrhi5	SRR6027422	SRP117302	Illumina	515	5'-GTGCCAGCMGCCGCGGTAA-3′	907	5'-CCGTCAATTCMTTTRAGTTT-3′	34.8	113	China	15.04	NA	Cropland	Gramineae	Dryland	NA	NA	NA	NA	NA
					FTZB1	K5B	K5B	TZbulk1	SRR6027392	FTZR1	K5R	K5R	TZrhi1	SRR6027480	SRP117302	Illumina	515	5'-GTGCCAGCMGCCGCGGTAA-3′	907	5'-CCGTCAATTCMTTTRAGTTT-3′	35	117	China	14.8	NA	Cropland	Gramineae	Dryland	NA	NA	NA	NA	NA	-0.201239	-0.0330736	-0.003429	-0.104113	-0.738191	0.576226	-1.1173	0.0787809	0.550896	-0.339101	-0.229186	0.8353	1.15367	0.94585	0.934309	1.66853
					FTZB2	K5B		TZbulk2	SRR6027393	FTZR2	K5R		TZrhi2	SRR6027475	SRP117302	Illumina	515	5'-GTGCCAGCMGCCGCGGTAA-3′	907	5'-CCGTCAATTCMTTTRAGTTT-3′	35	117	China	14.8	NA	Cropland	Gramineae	Dryland	NA	NA	NA	NA	NA
					FTZB3	K5B		TZbulk3	SRR6027385	FTZR3	K5R		TZrhi3	SRR6027474	SRP117302	Illumina	515	5'-GTGCCAGCMGCCGCGGTAA-3′	907	5'-CCGTCAATTCMTTTRAGTTT-3′	35	117	China	14.8	NA	Cropland	Gramineae	Dryland	NA	NA	NA	NA	NA
					FTZB4	K5B		TZbulk4	SRR6027383	FTZR4	K5R		TZrhi4	SRR6027476	SRP117302	Illumina	515	5'-GTGCCAGCMGCCGCGGTAA-3′	907	5'-CCGTCAATTCMTTTRAGTTT-3′	35	117	China	14.8	NA	Cropland	Gramineae	Dryland	NA	NA	NA	NA	NA
					FTZB5	K5B		TZbulk5	SRR6027386	FTZR5	K5R		TZrhi5	SRR6027477	SRP117302	Illumina	515	5'-GTGCCAGCMGCCGCGGTAA-3′	907	5'-CCGTCAATTCMTTTRAGTTT-3′	35	117	China	14.8	NA	Cropland	Gramineae	Dryland	NA	NA	NA	NA	NA
					FDMB1	K6B	K6B	DMbulk1	SRR6027389	FDMR1	K6R	K6R	DMrhi1	SRR6027501	SRP117302	Illumina	515	5'-GTGCCAGCMGCCGCGGTAA-3′	907	5'-CCGTCAATTCMTTTRAGTTT-3′	36	115	China	15.07	NA	Cropland	Gramineae	Dryland	NA	NA	NA	NA	NA	-0.217708	-0.030591	0.00135323	-0.15406	-0.665268	0.4114	-0.640225	0.395059	0.630233	-0.597418	0.672528	0.709199	-0.274437	0.217723	0.0953102	0.13062
					FDMB2	K6B		DMbulk2	SRR6027384	FDMR2	K6R		DMrhi2	SRR6027500	SRP117302	Illumina	515	5'-GTGCCAGCMGCCGCGGTAA-3′	907	5'-CCGTCAATTCMTTTRAGTTT-3′	36	115	China	15.07	NA	Cropland	Gramineae	Dryland	NA	NA	NA	NA	NA
					FDMB3	K6B		DMbulk3	SRR6027390	FDMR3	K6R		DMrhi3	SRR6027514	SRP117302	Illumina	515	5'-GTGCCAGCMGCCGCGGTAA-3′	907	5'-CCGTCAATTCMTTTRAGTTT-3′	36	115	China	15.07	NA	Cropland	Gramineae	Dryland	NA	NA	NA	NA	NA
					FDMB4	K6B		DMbulk4	SRR6027387	FDMR4	K6R		DMrhi4	SRR6027515	SRP117302	Illumina	515	5'-GTGCCAGCMGCCGCGGTAA-3′	907	5'-CCGTCAATTCMTTTRAGTTT-3′	36	115	China	15.07	NA	Cropland	Gramineae	Dryland	NA	NA	NA	NA	NA
					FDMB5	K6B		DMbulk5	SRR6027388	FDMR5	K6R		DMrhi5	SRR6027512	SRP117302	Illumina	515	5'-GTGCCAGCMGCCGCGGTAA-3′	907	5'-CCGTCAATTCMTTTRAGTTT-3′	36	115	China	15.07	NA	Cropland	Gramineae	Dryland	NA	NA	NA	NA	NA
					FPDB1	K7B	K7B	PDbulk1	SRR6027621	FPDR1	K7R	K7R	PDrhi1	SRR6027443	SRP117302	Illumina	515	5'-GTGCCAGCMGCCGCGGTAA-3′	907	5'-CCGTCAATTCMTTTRAGTTT-3′	36	119	China	13.38	NA	Cropland	Gramineae	Dryland	NA	NA	NA	NA	NA	-0.250636	-0.0630563	-0.0254763	-0.141207	-0.631343	0.470004	-1.04512	-0.168137	0.348307	-0.413895	0.131028	1.23003	0.346276	0.980829	0.23679	0.510826
					FPDB2	K7B		PDbulk2	SRR6027622	FPDR2	K7R		PDrhi2	SRR6027442	SRP117302	Illumina	515	5'-GTGCCAGCMGCCGCGGTAA-3′	907	5'-CCGTCAATTCMTTTRAGTTT-3′	36	119	China	13.38	NA	Cropland	Gramineae	Dryland	NA	NA	NA	NA	NA
					FPDB3	K7B		PDbulk3	SRR6027614	FPDR3	K7R		PDrhi3	SRR6027444	SRP117302	Illumina	515	5'-GTGCCAGCMGCCGCGGTAA-3′	907	5'-CCGTCAATTCMTTTRAGTTT-3′	36	119	China	13.38	NA	Cropland	Gramineae	Dryland	NA	NA	NA	NA	NA
					FPDB4	K7B		PDbulk4	SRR6027616	FPDR4	K7R		PDrhi4	SRR6027446	SRP117302	Illumina	515	5'-GTGCCAGCMGCCGCGGTAA-3′	907	5'-CCGTCAATTCMTTTRAGTTT-3′	36	119	China	13.38	NA	Cropland	Gramineae	Dryland	NA	NA	NA	NA	NA
					FPDB5	K7B		PDbulk5	SRR6027613	FPDR5	K7R		PDrhi5	SRR6027445	SRP117302	Illumina	515	5'-GTGCCAGCMGCCGCGGTAA-3′	907	5'-CCGTCAATTCMTTTRAGTTT-3′	36	119	China	13.38	NA	Cropland	Gramineae	Dryland	NA	NA	NA	NA	NA
					FZPB1	K8B	K8B	ZPbulk1	SRR6027562	FZPR1	K8R	K8R	ZPrhi1	SRR6027543	SRP117302	Illumina	515	5'-GTGCCAGCMGCCGCGGTAA-3′	907	5'-CCGTCAATTCMTTTRAGTTT-3′	36.9	117.7	China	14.36	NA	Cropland	Gramineae	Dryland	NA	NA	NA	NA	NA	-0.02505	-0.00641517	-0.00281883	-0.0282805	-0.260574	0.260531	-0.0330063	0.258948	0.751643	-0.0699448	0.213305	0.736252	-0.0689929	-0.693147	-0.133531	-0.413187
					FZPB2	K8B		ZPbulk2	SRR6027462	FZPR2	K8R		ZPrhi2	SRR6027539	SRP117302	Illumina	515	5'-GTGCCAGCMGCCGCGGTAA-3′	907	5'-CCGTCAATTCMTTTRAGTTT-3′	36.9	117.7	China	14.36	NA	Cropland	Gramineae	Dryland	NA	NA	NA	NA	NA
					FZPB3	K8B		ZPbulk3	SRR6027465	FZPR3	K8R		ZPrhi3	SRR6027545	SRP117302	Illumina	515	5'-GTGCCAGCMGCCGCGGTAA-3′	907	5'-CCGTCAATTCMTTTRAGTTT-3′	36.9	117.7	China	14.36	NA	Cropland	Gramineae	Dryland	NA	NA	NA	NA	NA
					FZPB4	K8B		ZPbulk4	SRR6027561	FZPR4	K8R		ZPrhi4	SRR6027538	SRP117302	Illumina	515	5'-GTGCCAGCMGCCGCGGTAA-3′	907	5'-CCGTCAATTCMTTTRAGTTT-3′	36.9	117.7	China	14.36	NA	Cropland	Gramineae	Dryland	NA	NA	NA	NA	NA
					FZPB5	K8B		ZPbulk5	SRR6027592	FZPR5	K8R		ZPrhi5	SRR6027544	SRP117302	Illumina	515	5'-GTGCCAGCMGCCGCGGTAA-3′	907	5'-CCGTCAATTCMTTTRAGTTT-3′	36.9	117.7	China	14.36	NA	Cropland	Gramineae	Dryland	NA	NA	NA	NA	NA
					FZXB1	K9B	K9B	ZXbulk1	SRR6027463	FZXR1	K9R	K9R	ZXrhi1	SRR6027509	SRP117302	Illumina	515	5'-GTGCCAGCMGCCGCGGTAA-3′	907	5'-CCGTCAATTCMTTTRAGTTT-3′	37.8	114.8	China	14.35	NA	Cropland	Gramineae	Dryland	NA	NA	NA	NA	NA	-0.102659	-0.01384	0.00175552	-0.0679055	-0.595186	0.8761	-0.890145	0.318454	0.206492	-0.820843	0.0992066	0.832599	1.46228	1.98592	1.48638	0.71784
					FZXB2	K9B		ZXbulk2	SRR6027498	FZXR2	K9R		ZXrhi2	SRR6027513	SRP117302	Illumina	515	5'-GTGCCAGCMGCCGCGGTAA-3′	907	5'-CCGTCAATTCMTTTRAGTTT-3′	37.8	114.8	China	14.35	NA	Cropland	Gramineae	Dryland	NA	NA	NA	NA	NA
					FZXB3	K9B		ZXbulk3	SRR6027499	FZXR3	K9R		ZXrhi3	SRR6027511	SRP117302	Illumina	515	5'-GTGCCAGCMGCCGCGGTAA-3′	907	5'-CCGTCAATTCMTTTRAGTTT-3′	37.8	114.8	China	14.35	NA	Cropland	Gramineae	Dryland	NA	NA	NA	NA	NA
					FZXB4	K9B		ZXbulk4	SRR6027497	FZXR4	K9R		ZXrhi4	SRR6027510	SRP117302	Illumina	515	5'-GTGCCAGCMGCCGCGGTAA-3′	907	5'-CCGTCAATTCMTTTRAGTTT-3′	37.8	114.8	China	14.35	NA	Cropland	Gramineae	Dryland	NA	NA	NA	NA	NA
					FZXB5	K9B		ZXbulk5	SRR6027485	FZXR5	K9R		ZXrhi5	SRR6027508	SRP117302	Illumina	515	5'-GTGCCAGCMGCCGCGGTAA-3′	907	5'-CCGTCAATTCMTTTRAGTTT-3′	37.8	114.8	China	14.35	NA	Cropland	Gramineae	Dryland	NA	NA	NA	NA	NA
19	2021	Hernandez	Microorganisms	Salt Marsh Elevation Drives Root Microbial Composition of the Native Invasive Grass Elytrigia atherica	HH1B1	L1B	L1B	H1A_Soil	SRR12206710	HH1R1	L1R	L1R	H1A_Rhizosphere	SRR12206700	PRJNA642700	Illumina	515	5'-GTGCCAGCMGCCGCGGTAA-3′	926	5′-CCGYCAATTYMTTTRAGTTT-3'	53	6.22	Netherlands	10.11	NA	Grassland	NA	NA	NA	Grasses	NA	NA	NA	-0.367849	0.0284548	0.0661824	-0.163926	-0.173199	0.569353	-1.07938	1.34223	1.21302	-0.159065	-1.02962	1.78821	1.30833	NA	1.04597	0.545511
					HH1B2	L1B		H1B_Soil	SRR12206709	HH1R2	L1R		H1B_Rhizosphere	SRR12206699	PRJNA642701	Illumina	515	5'-GTGCCAGCMGCCGCGGTAA-3′	926	5′-CCGYCAATTYMTTTRAGTTT-3'	53	6.22	Netherlands	10.11	NA	Grassland	NA	NA	NA	Grasses	NA	NA	NA
					HH1B3	L1B		H1C_Soil	SRR12206698	HH1R3	L1R		H1C_Rhizosphere	SRR12206697	PRJNA642702	Illumina	515	5'-GTGCCAGCMGCCGCGGTAA-3′	926	5′-CCGYCAATTYMTTTRAGTTT-3'	53	6.22	Netherlands	10.11	NA	Grassland	NA	NA	NA	Grasses	NA	NA	NA
					HL1B1	L2B	L2B	L1A_Soil	SRR12206687	HL1R1	L2R	L2R	L1A_Rhizosphere	SRR12206696	PRJNA642709	Illumina	515	5'-GTGCCAGCMGCCGCGGTAA-3′	926	5′-CCGYCAATTYMTTTRAGTTT-3'	53	6.22	Netherlands	10.11	NA	Grassland	NA	NA	NA	Grasses	NA	NA	NA	-0.178937	0.0250267	0.0548797	-0.119911	-0.0158986	0.552565	-0.781254	0.177455	3.90197	0.495979	0.167054	-0.456758	2.17682	NA	1.78339	1.63576
					HL1B2	L2B		L1B_Soil	SRR12206676	HL1R2	L2R		L1B_Rhizosphere	SRR12206695	PRJNA642710	Illumina	515	5'-GTGCCAGCMGCCGCGGTAA-3′	926	5′-CCGYCAATTYMTTTRAGTTT-3'	53	6.22	Netherlands	10.11	NA	Grassland	NA	NA	NA	Grasses	NA	NA	NA
					HL1B3	L2B		L1C_Soil	SRR12206665	HL1R3	L2R		L1C_Rhizosphere	SRR12206694	PRJNA642711	Illumina	515	5'-GTGCCAGCMGCCGCGGTAA-3′	926	5′-CCGYCAATTYMTTTRAGTTT-3'	53	6.22	Netherlands	10.11	NA	Grassland	NA	NA	NA	Grasses	NA	NA	NA
					HL2B1	L4B	L4B	L2A_Soil	SRR12206657	HL2R1	L4R	L4R	L2A_Rhizosphere	SRR12206690	PRJNA642712	Illumina	515	5'-GTGCCAGCMGCCGCGGTAA-3′	926	5′-CCGYCAATTYMTTTRAGTTT-3'	53	6.22	Netherlands	10.11	NA	Grassland	NA	NA	NA	Grasses	NA	NA	NA	-0.112526	-0.000680041	0.0168223	-0.025272	-0.0447168	0.152016	-0.453093	0.513176	NA	0.584934	0.422857	1.1977	0.71295	NA	0.870078	0
					HL2B2	L4B		L2B_Soil	SRR12206708	HL2R2	L4R		L2B_Rhizosphere	SRR12206689	PRJNA642713	Illumina	515	5'-GTGCCAGCMGCCGCGGTAA-3′	926	5′-CCGYCAATTYMTTTRAGTTT-3'	53	6.22	Netherlands	10.11	NA	Grassland	NA	NA	NA	Grasses	NA	NA	NA
					HL2B3	L4B		L2C_Soil	SRR12206707	HL2R3	L4R		L2C_Rhizosphere	SRR12206688	PRJNA642714	Illumina	515	5'-GTGCCAGCMGCCGCGGTAA-3′	926	5′-CCGYCAATTYMTTTRAGTTT-3'	53	6.22	Netherlands	10.11	NA	Grassland	NA	NA	NA	Grasses	NA	NA	NA
					HH3B1	L5B	L5B	H3A_Soil	SRR12206706	HH3R1	L5R	L5R	H3A_Rhizosphere	SRR12206686	PRJNA642706	Illumina	515	5'-GTGCCAGCMGCCGCGGTAA-3′	926	5′-CCGYCAATTYMTTTRAGTTT-3'	53	6.22	Netherlands	10.11	NA	Grassland	NA	NA	NA	Grasses	NA	NA	NA	-0.0864024	0.010506	0.0220329	-0.0520087	-0.196549	0.386344	-0.428455	1.79176	0.405465	0.305936	0.81093	0.543615	1.79176	NA	1.79176	0.559616
					HH3B2	L5B		H3B_Soil	SRR12206705	HH3R2	L5R		H3B_Rhizosphere	SRR12206685	PRJNA642707	Illumina	515	5'-GTGCCAGCMGCCGCGGTAA-3′	926	5′-CCGYCAATTYMTTTRAGTTT-3'	53	6.22	Netherlands	10.11	NA	Grassland	NA	NA	NA	Grasses	NA	NA	NA
					HH3B3	L5B		H3C_Soil	SRR12206704	HH3R3	L5R		H3C_Rhizosphere	SRR12206684	PRJNA642708	Illumina	515	5'-GTGCCAGCMGCCGCGGTAA-3′	926	5′-CCGYCAATTYMTTTRAGTTT-3'	53	6.22	Netherlands	10.11	NA	Grassland	NA	NA	NA	Grasses	NA	NA	NA
					HL3B1	L6B	L6B	L3A_Soil	SRR12206703	HL3R1	L6R	L6R	L3A_Rhizosphere	SRR12206683	PRJNA642715	Illumina	515	5'-GTGCCAGCMGCCGCGGTAA-3′	926	5′-CCGYCAATTYMTTTRAGTTT-3'	53	6.22	Netherlands	10.11	NA	Grassland	NA	NA	NA	Grasses	NA	NA	NA	-0.010915	0.0188812	0.0213786	0.0625584	-0.11876	-0.0909718	-0.13787	0.326993	1.44692	0.431576	0.500775	-0.569095	0.77319	NA	1.0116	1.44692
					HL3B2	L6B		L3B_Soil	SRR12206702	HL3R2	L6R		L3B_Rhizosphere	SRR12206682	PRJNA642716	Illumina	515	5'-GTGCCAGCMGCCGCGGTAA-3′	926	5′-CCGYCAATTYMTTTRAGTTT-3'	53	6.22	Netherlands	10.11	NA	Grassland	NA	NA	NA	Grasses	NA	NA	NA
					HL3B3	L6B		L3C_Soil	SRR12206701	HL3R3	L6R		L3C_Rhizosphere	SRR12206681	PRJNA642717	Illumina	515	5'-GTGCCAGCMGCCGCGGTAA-3′	926	5′-CCGYCAATTYMTTTRAGTTT-3'	53	6.22	Netherlands	10.11	NA	Grassland	NA	NA	NA	Grasses	NA	NA	NA
20	2020	Gagnon	Annals of Microbiology	Life in mine tailings: microbial population structure across the bulk soil, rhizosphere, and roots of boreal species colonizing mine tailings in northwestern Quebec	AUBSB11	M1B	M1B	AUBULK1	SRR11240628	AURRR16	M1R	M1R	aurhizo1	SRR11240553	PRJNA517646	Illumina	515	5'-GTGCCAGCMGCCGCGGTAA-3'	806	5'-GGACTACHVGGGTWTCTAAT-3'	45.37	-71.93	USA	4.45	NA	Forest	NA	NA	NA	NA	NA	Hardwood	Tree	0.48175	0.0796577	0.00714846	0.266446	0.421083	0.231183	0.0503251	-0.474208	-0.265703	-0.390866	NA	-0.0977865	-0.472359	NA	-0.913007	0.377294
					AUBSB19	M1B		AUBULK2	SRR11240316	AURRR20	M1R			SRR11240655	PRJNA517647	Illumina	515	5'-GTGCCAGCMGCCGCGGTAA-3'	806	5'-GGACTACHVGGGTWTCTAAT-3'	45.37	-71.93	USA	4.45	NA	Forest	NA	NA	NA	NA	NA	Hardwood	Tree
					AUBSB2	M1B		AUBULK3	SRR11240327	AURRR22	M1R			SRR11240653	PRJNA517648	Illumina	515	5'-GTGCCAGCMGCCGCGGTAA-3'	806	5'-GGACTACHVGGGTWTCTAAT-3'	45.37	-71.93	USA	4.45	NA	Forest	NA	NA	NA	NA	NA	Hardwood	Tree
					AUBSB20	M1B		AUBULK4	SRR11240305	AURRR3	M1R			SRR11240609	PRJNA517649	Illumina	515	5'-GTGCCAGCMGCCGCGGTAA-3'	806	5'-GGACTACHVGGGTWTCTAAT-3'	45.37	-71.93	USA	4.45	NA	Forest	NA	NA	NA	NA	NA	Hardwood	Tree
					AUBSB28	M1B		AUBULK5	SRR11240593	AURRR30	M1R			SRR11240632	PRJNA517650	Illumina	515	5'-GTGCCAGCMGCCGCGGTAA-3'	806	5'-GGACTACHVGGGTWTCTAAT-3'	45.37	-71.93	USA	4.45	NA	Forest	NA	NA	NA	NA	NA	Hardwood	Tree
					AUBSB5	M1B		AUBULK6	SRR11240744	AURRR31	M1R			SRR11240834	PRJNA517651	Illumina	515	5'-GTGCCAGCMGCCGCGGTAA-3'	806	5'-GGACTACHVGGGTWTCTAAT-3'	45.37	-71.93	USA	4.45	NA	Forest	NA	NA	NA	NA	NA	Hardwood	Tree
					BOBSB14	M2B	M2B	BOBULK1	SRR11240445	FORRR10	M2R	M2R	aurhizo2	SRR11240371	PRJNA517652	Illumina	515	5'-GTGCCAGCMGCCGCGGTAA-3'	806	5'-GGACTACHVGGGTWTCTAAT-3'	45.37	-71.93	USA	4.45	NA	Forest	NA	NA	NA	NA	NA	Hardwood	Tree	-0.0760892	-0.0218987	0.00465111	-0.14019	0.350571	-0.752909	1.0738	0.0696308	-0.182761	1.47591	NA	0.259088	-1.00624	NA	-1.27188	NA
					BOBSB32	M2B		BOBULK2	SRR11240383	FORRR17	M2R			SRR11240451	PRJNA517653	Illumina	515	5'-GTGCCAGCMGCCGCGGTAA-3'	806	5'-GGACTACHVGGGTWTCTAAT-3'	45.37	-71.93	USA	4.45	NA	Forest	NA	NA	NA	NA	NA	Hardwood	Tree
					BOBSB38	M2B		BOBULK3	SRR11240360	FORRR2	M2R			SRR11240771	PRJNA517654	Illumina	515	5'-GTGCCAGCMGCCGCGGTAA-3'	806	5'-GGACTACHVGGGTWTCTAAT-3'	45.37	-71.93	USA	4.45	NA	Forest	NA	NA	NA	NA	NA	Hardwood	Tree
					BOBSB42	M2B		BOBULK4	SRR11240695	FORRR21	M2R			SRR11240436	PRJNA517655	Illumina	515	5'-GTGCCAGCMGCCGCGGTAA-3'	806	5'-GGACTACHVGGGTWTCTAAT-3'	45.37	-71.93	USA	4.45	NA	Forest	NA	NA	NA	NA	NA	Hardwood	Tree
					BOBSB51	M2B		BOBULK5	SRR11240312	FORRR22	M2R			SRR11240414	PRJNA517656	Illumina	515	5'-GTGCCAGCMGCCGCGGTAA-3'	806	5'-GGACTACHVGGGTWTCTAAT-3'	45.37	-71.93	USA	4.45	NA	Forest	NA	NA	NA	NA	NA	Hardwood	Tree
					BOBSB52	M2B		BOBULK6	SRR11240311	FORRR23	M2R			SRR11240408	PRJNA517657	Illumina	515	5'-GTGCCAGCMGCCGCGGTAA-3'	806	5'-GGACTACHVGGGTWTCTAAT-3'	45.37	-71.93	USA	4.45	NA	Forest	NA	NA	NA	NA	NA	Hardwood	Tree
					BOBSB58	M2B		BOBULK7	SRR11240444	FORRR24	M2R			SRR11240405	PRJNA517658	Illumina	515	5'-GTGCCAGCMGCCGCGGTAA-3'	806	5'-GGACTACHVGGGTWTCTAAT-3'	45.37	-71.93	USA	4.45	NA	Forest	NA	NA	NA	NA	NA	Hardwood	Tree
					BOBSB6	M2B		BOBULK8	SRR11240846	FORRR28	M2R			SRR11240390	PRJNA517659	Illumina	515	5'-GTGCCAGCMGCCGCGGTAA-3'	806	5'-GGACTACHVGGGTWTCTAAT-3'	45.37	-71.93	USA	4.45	NA	Forest	NA	NA	NA	NA	NA	Hardwood	Tree
					BOBSB64	M2B		BOBULK9	SRR11240410	FORRR49	M2R			SRR11240821	PRJNA517660	Illumina	515	5'-GTGCCAGCMGCCGCGGTAA-3'	806	5'-GGACTACHVGGGTWTCTAAT-3'	45.37	-71.93	USA	4.45	NA	Forest	NA	NA	NA	NA	NA	Hardwood	Tree
21	2021	Taffner	Frontiers in Microbiology	Exploring the Microbiota of East African Indigenous Leafy Greens for Plant Growth, Health, and Resilience	TafB1	N1B	N1B	soil	ERR4359754	TafurR1	N1R	N1R	bur-marigold	ERR4359707	PRJEB39392	Illumina	515	5'-GTGCCAGCMGCCGCGGTAA-3'	806	5'-GGACTACHVGGGTWTCTAAT-3'	0.3	32.6053	Uganda	23.05	NA	NA	NA	NA	NA	NA	NA	NA	NA	0.266038	-0.263919	-0.290698	0.0361746	-1.83082	0.0790685	0.223144	1.50744	-0.109399	0.652632	NA	0.346592	-0.107556	1.83258	-0.1039	0.819654
					TafB2	N1B		soil	ERR4359755	TafurR2	N1R		bur-marigold	ERR4359710	PRJEB39392	Illumina	515	5'-GTGCCAGCMGCCGCGGTAA-3'	806	5'-GGACTACHVGGGTWTCTAAT-3'	0.3	32.6053	Uganda	23.05	NA	NA	NA	NA	NA	NA	NA	NA	NA
										TafurR3	N1R		bur-marigold	ERR4359713	PRJEB39392	Illumina	515	5'-GTGCCAGCMGCCGCGGTAA-3'	806	5'-GGACTACHVGGGTWTCTAAT-3'	0.3	32.6053	Uganda	23.05	NA	NA	NA	NA	NA	NA	NA	NA	NA
										TafurR4	N1R		bur-marigold	ERR4359716	PRJEB39392	Illumina	515	5'-GTGCCAGCMGCCGCGGTAA-3'	806	5'-GGACTACHVGGGTWTCTAAT-3'	0.3	32.6053	Uganda	23.05	NA	NA	NA	NA	NA	NA	NA	NA	NA
							N1B			TafnigR1	N2R	N2R	nightshade	ERR4359719	PRJEB39392	Illumina	515	5'-GTGCCAGCMGCCGCGGTAA-3'	806	5'-GGACTACHVGGGTWTCTAAT-3'	0.3	32.6053	Uganda	23.05	NA	Cropland	Solanaceae	Dryland	NA	NA	NA	NA	NA	0.266038	-0.263919	-0.290698	0.0361746	-1.83082	0.0790685	0.223144	1.50744	-0.109399	0.652632	NA	0.346592	-0.107556	1.83258	-0.1039	0.819654
										TafnigR2	N2R		nightshade	ERR4359722	PRJEB39392	Illumina	515	5'-GTGCCAGCMGCCGCGGTAA-3'	806	5'-GGACTACHVGGGTWTCTAAT-3'	0.3	32.6053	Uganda	23.05	NA	Cropland	Solanaceae	Dryland	NA	NA	NA	NA	NA
										TafnigR3	N2R		nightshade	ERR4359725	PRJEB39392	Illumina	515	5'-GTGCCAGCMGCCGCGGTAA-3'	806	5'-GGACTACHVGGGTWTCTAAT-3'	0.3	32.6053	Uganda	23.05	NA	Cropland	Solanaceae	Dryland	NA	NA	NA	NA	NA
										TafnigR4	N2R		nightshade	ERR4359728	PRJEB39392	Illumina	515	5'-GTGCCAGCMGCCGCGGTAA-3'	806	5'-GGACTACHVGGGTWTCTAAT-3'	0.3	32.6053	Uganda	23.05	NA	Cropland	Solanaceae	Dryland	NA	NA	NA	NA	NA
							N1B			TafokraR1	N3R	N3R	okra	ERR4359731	PRJEB39392	Illumina	515	5'-GTGCCAGCMGCCGCGGTAA-3'	806	5'-GGACTACHVGGGTWTCTAAT-3'	0.3	32.6053	Uganda	23.05	NA	Cropland	Solanaceae	Dryland	NA	NA	NA	NA	NA	0.266038	-0.263919	-0.290698	0.0361746	-1.83082	0.0790685	0.223144	1.50744	-0.109399	0.652632	NA	0.346592	-0.107556	1.83258	-0.1039	0.819654
										TafokraR2	N3R		okra	ERR4359734	PRJEB39392	Illumina	515	5'-GTGCCAGCMGCCGCGGTAA-3'	806	5'-GGACTACHVGGGTWTCTAAT-3'	0.3	32.6053	Uganda	23.05	NA	Cropland	Solanaceae	Dryland	NA	NA	NA	NA	NA
										TafokraR3	N3R		okra	ERR4359737	PRJEB39392	Illumina	515	5'-GTGCCAGCMGCCGCGGTAA-3'	806	5'-GGACTACHVGGGTWTCTAAT-3'	0.3	32.6053	Uganda	23.05	NA	Cropland	Solanaceae	Dryland	NA	NA	NA	NA	NA
										TafokraR4	N3R		okra	ERR4359740	PRJEB39392	Illumina	515	5'-GTGCCAGCMGCCGCGGTAA-3'	806	5'-GGACTACHVGGGTWTCTAAT-3'	0.3	32.6053	Uganda	23.05	NA	Cropland	Solanaceae	Dryland	NA	NA	NA	NA	NA
24	2021	Jiao	Current Microbiology	Bacterial Diversity in the Rhizosphere of Anabasis aphylla in the Gurbantunggut Desert	JJD1B1	O1B	O1B	W1B20	SRR11273399	JJD1R1	O1R	O1R	W1R20	SRR11273372	PRJNA608838	Ion S5TM XL	515	5'-GTGCCAGCMGCCGCGGTAA-3'	806	5'-GGACTACHVGGGTWTCTAAT-3'	45.22	84.65	China	8	105.3	Grassland	NA	NA	NA	Shrubs	C4	NA	NA	0.0746927	0.0723891	0.0666818	-0.00506872	0.437214	1.60944	-0.693147	2.65027	1.29098	0.735111	2.07586	1.67984	1.07264	NA	1.07264	-1.0116
					JJD1B2	O1B		W2B20	SRR11273398	JJD1R2	O1R		W2R20	SRR11273371	PRJNA608838	Ion S5TM XL	515	5'-GTGCCAGCMGCCGCGGTAA-3'	806	5'-GGACTACHVGGGTWTCTAAT-3'	45.22	84.65	China	8	105.3	Grassland	NA	NA	NA	Shrubs	C4	NA	NA
					JJD1B3	O1B		W3B20	SRR11273397	JJD1R3	O1R		W3R20	SRR11273400	PRJNA608838	Ion S5TM XL	515	5'-GTGCCAGCMGCCGCGGTAA-3'	806	5'-GGACTACHVGGGTWTCTAAT-3'	45.22	84.65	China	8	105.3	Grassland	NA	NA	NA	Shrubs	C4	NA	NA
					JJD1B4	O1B		W4B20	SRR11273396	JJD1R4	O1R		W4R20	SRR11273389	PRJNA608838	Ion S5TM XL	515	5'-GTGCCAGCMGCCGCGGTAA-3'	806	5'-GGACTACHVGGGTWTCTAAT-3'	45.22	84.65	China	8	105.3	Grassland	NA	NA	NA	Shrubs	C4	NA	NA
					JJD1B5	O1B		W5B20	SRR11273395	JJD1R5	O1R		W5R20	SRR11273378	PRJNA608838	Ion S5TM XL	515	5'-GTGCCAGCMGCCGCGGTAA-3'	806	5'-GGACTACHVGGGTWTCTAAT-3'	45.22	84.65	China	8	105.3	Grassland	NA	NA	NA	Shrubs	C4	NA	NA
					JJD2B1	O2B	O2B	W5B40	SRR11273390	JJD2R1	O2R	O2R	W1R40	SRR11273377	PRJNA608838	Ion S5TM XL	515	5'-GTGCCAGCMGCCGCGGTAA-3'	806	5'-GGACTACHVGGGTWTCTAAT-3'	45.22	84.65	China	8	105.3	Grassland	NA	NA	NA	Shrubs	C4	NA	NA	-0.099557	0.00374833	0.0240278	-0.16084	0.459532	-0.693147	NA	1.55269	2.04769	-0.474458	1.34735	1.27507	2.12525	NA	2.12525	-0.916291
					JJD2B2	O2B		W1B40	SRR11273394	JJD2R2	O2R		W2R40	SRR11273376	PRJNA608838	Ion S5TM XL	515	5'-GTGCCAGCMGCCGCGGTAA-3'	806	5'-GGACTACHVGGGTWTCTAAT-3'	45.22	84.65	China	8	105.3	Grassland	NA	NA	NA	Shrubs	C4	NA	NA
					JJD2B3	O2B		W2B40	SRR11273393	JJD2R3	O2R		W3R40	SRR11273375	PRJNA608838	Ion S5TM XL	515	5'-GTGCCAGCMGCCGCGGTAA-3'	806	5'-GGACTACHVGGGTWTCTAAT-3'	45.22	84.65	China	8	105.3	Grassland	NA	NA	NA	Shrubs	C4	NA	NA
					JJD2B4	O2B		W3B40	SRR11273392	JJD2R4	O2R		W4R40	SRR11273374	PRJNA608838	Ion S5TM XL	515	5'-GTGCCAGCMGCCGCGGTAA-3'	806	5'-GGACTACHVGGGTWTCTAAT-3'	45.22	84.65	China	8	105.3	Grassland	NA	NA	NA	Shrubs	C4	NA	NA
					JJD2B5	O2B		W4B40	SRR11273391	JJD2R5	O2R		W5R40	SRR11273373	PRJNA608838	Ion S5TM XL	515	5'-GTGCCAGCMGCCGCGGTAA-3'	806	5'-GGACTACHVGGGTWTCTAAT-3'	45.22	84.65	China	8	105.3	Grassland	NA	NA	NA	Shrubs	C4	NA	NA
					JJD3B1	O3B	O3B	W1B60	SRR11273388	JJD3R1	O3R	O3R	W1R60	SRR11273370	PRJNA608838	Ion S5TM XL	515	5'-GTGCCAGCMGCCGCGGTAA-3'	806	5'-GGACTACHVGGGTWTCTAAT-3'	45.22	84.65	China	8	105.3	Grassland	NA	NA	NA	Shrubs	C4	NA	NA	-0.264604	-0.0800863	-0.0371066	-0.119956	-0.445585	0.435318	-0.076961	-0.907241	0.194156	-1.57936	-0.903598	2.3947	0.579818	-0.405465	0.826679	0.117783
					JJD3B2	O3B		W2B60	SRR11273387	JJD3R2	O3R		W2R60	SRR11273369	PRJNA608838	Ion S5TM XL	515	5'-GTGCCAGCMGCCGCGGTAA-3'	806	5'-GGACTACHVGGGTWTCTAAT-3'	45.22	84.65	China	8	105.3	Grassland	NA	NA	NA	Shrubs	C4	NA	NA
					JJD3B3	O3B		W3B60	SRR11273386	JJD3R3	O3R		W3R60	SRR11273368	PRJNA608838	Ion S5TM XL	515	5'-GTGCCAGCMGCCGCGGTAA-3'	806	5'-GGACTACHVGGGTWTCTAAT-3'	45.22	84.65	China	8	105.3	Grassland	NA	NA	NA	Shrubs	C4	NA	NA
					JJD3B4	O3B		W4B60	SRR11273385	JJD3R4	O3R		W4R60	SRR11273407	PRJNA608838	Ion S5TM XL	515	5'-GTGCCAGCMGCCGCGGTAA-3'	806	5'-GGACTACHVGGGTWTCTAAT-3'	45.22	84.65	China	8	105.3	Grassland	NA	NA	NA	Shrubs	C4	NA	NA
					JJD3B5	O3B		W5B60	SRR11273384	JJD3R5	O3R		W5R60	SRR11273406	PRJNA608838	Ion S5TM XL	515	5'-GTGCCAGCMGCCGCGGTAA-3'	806	5'-GGACTACHVGGGTWTCTAAT-3'	45.22	84.65	China	8	105.3	Grassland	NA	NA	NA	Shrubs	C4	NA	NA
					JJD4B1	O4B	O4B	W1B80	SRR11273379	JJD4R1	O4R	O4R	W1R80	SRR11273405	PRJNA608838	Ion S5TM XL	515	5'-GTGCCAGCMGCCGCGGTAA-3'	806	5'-GGACTACHVGGGTWTCTAAT-3'	45.22	84.65	China	8	105.3	Grassland	NA	NA	NA	Shrubs	C4	NA	NA	-0.558404	-0.136166	-0.0417095	-0.414138	0.881199	-0.693147	0.405465	1.37305	2.32728	2.03292	1.18199	1.5947	1.69867	NA	1.63413	-1.14513
					JJD4B2	O4B		W2B80	SRR11273380	JJD4R2	O4R		W2R80	SRR11273404	PRJNA608838	Ion S5TM XL	515	5'-GTGCCAGCMGCCGCGGTAA-3'	806	5'-GGACTACHVGGGTWTCTAAT-3'	45.22	84.65	China	8	105.3	Grassland	NA	NA	NA	Shrubs	C4	NA	NA
					JJD4B3	O4B		W3B80	SRR11273381	JJD4R3	O4R		W3R80	SRR11273403	PRJNA608838	Ion S5TM XL	515	5'-GTGCCAGCMGCCGCGGTAA-3'	806	5'-GGACTACHVGGGTWTCTAAT-3'	45.22	84.65	China	8	105.3	Grassland	NA	NA	NA	Shrubs	C4	NA	NA
					JJD4B4	O4B		W4B80	SRR11273382	JJD4R4	O4R		W4R80	SRR11273402	PRJNA608838	Ion S5TM XL	515	5'-GTGCCAGCMGCCGCGGTAA-3'	806	5'-GGACTACHVGGGTWTCTAAT-3'	45.22	84.65	China	8	105.3	Grassland	NA	NA	NA	Shrubs	C4	NA	NA
					JJD4B5	O4B		W5B80	SRR11273383	JJD4R5	O4R		W5R80	SRR11273401	PRJNA608838	Ion S5TM XL	515	5'-GTGCCAGCMGCCGCGGTAA-3'	806	5'-GGACTACHVGGGTWTCTAAT-3'	45.22	84.65	China	8	105.3	Grassland	NA	NA	NA	Shrubs	C4	NA	NA
25	2021	Illescas	Frontiers in Plant Science	Effect of Inorganic N Top Dressing and Trichoderma harzianum Seed-Inoculation on Crop Yield and the Shaping of Root Microbial Communities of Wheat Plants Cultivated Under High Basal N Fertilization	IllN1B1	P1B	P1B	16S-T1-R1-BS-R1	SRR12018026	IllN1R1	P1R	P1R	16S-T1-R1-R-R1	SRR12018039	PRJNA639567	Illumina	341	5'-CCTACGGGNGGCWGCAG-3'	785	5'-GACTACHVGGGTATCTAATCC-3'	42	-4.49	Spain	12.5	415	Cropland	Gramineae	Dryland	Chemical	NA	NA	NA	NA	-0.245335	-0.0127313	0.0283203	-0.133345	-0.561469	0.569309	NA	NA	-0.257335	NA	0.81093	0.501397	1.17007	-1.21444	0.719815	NA
					IllN1B2	P1B		16S-T1-R2-BS-R1	SRR12018025	IllN1R2	P1R		16S-T1-R2-R-R1	SRR12018038	PRJNA639567	Illumina	341	5'-CCTACGGGNGGCWGCAG-3'	785	5'-GACTACHVGGGTATCTAATCC-3'	42	-4.49	Spain	12.5	415	Cropland	Gramineae	Dryland	Chemical	NA	NA	NA	NA
					IllN1B3	P1B		16S-T1-R3-BS-R1	SRR12018024	IllN1R3	P1R		16S-T1-R3-R-R1	SRR12018037	PRJNA639567	Illumina	341	5'-CCTACGGGNGGCWGCAG-3'	785	5'-GACTACHVGGGTATCTAATCC-3'	42	-4.49	Spain	12.5	415	Cropland	Gramineae	Dryland	Chemical	NA	NA	NA	NA
					IllN2B2	P2B	P2B	16S-T2-R2-BS-R1	SRR12018022	IllN2R2	P2R	P2R	16S-T2-R2-R-R1	SRR12018035	PRJNA639567	Illumina	341	5'-CCTACGGGNGGCWGCAG-3'	785	5'-GACTACHVGGGTATCTAATCC-3'	42	-4.49	Spain	12.5	415	Cropland	Gramineae	Dryland	Chemical	NA	NA	NA	NA	-0.342786	-0.0394366	0.0166659	-0.427212	-1.05967	0.479573	NA	NA	-0.201422	NA	-0.116072	0.67813	2.44235	NA	0.646627	NA
					IllN2B3	P2B		16S-T2-R3-BS-R1	SRR12018021	IllN2R3	P2R		16S-T2-R3-R-R1	SRR12018034	PRJNA639567	Illumina	341	5'-CCTACGGGNGGCWGCAG-3'	785	5'-GACTACHVGGGTATCTAATCC-3'	42	-4.49	Spain	12.5	415	Cropland	Gramineae	Dryland	Chemical	NA	NA	NA	NA
					IllN3B1	P3B	P3B	16S-T3-R1-BS-R1	SRR12018019	IllN3R1	P3R	P3R	16S-T3-R1-R-R1	SRR12018033	PRJNA639567	Illumina	341	5'-CCTACGGGNGGCWGCAG-3'	785	5'-GACTACHVGGGTATCTAATCC-3'	42	-4.49	Spain	12.5	415	Cropland	Gramineae	Dryland	Chemical	NA	NA	NA	NA	-0.210739	-0.00963283	0.0270995	-0.160017	-0.10683	0.399122	NA	NA	0.203886	NA	1.33295	0.446026	1.4816	NA	1.4816	NA
					IllN3B2	P3B		16S-T3-R2-BS-R1	SRR12018018	IllN3R2	P3R		16S-T3-R2-R-R1	SRR12018032	PRJNA639567	Illumina	341	5'-CCTACGGGNGGCWGCAG-3'	785	5'-GACTACHVGGGTATCTAATCC-3'	42	-4.49	Spain	12.5	415	Cropland	Gramineae	Dryland	NA	NA	NA	NA	NA
					IllN3B3	P3B		16S-T3-R3-BS-R1	SRR12018017	IllN3R3	P3R		16S-T3-R3-R-R1	SRR12018030	PRJNA639567	Illumina	341	5'-CCTACGGGNGGCWGCAG-3'	785	5'-GACTACHVGGGTATCTAATCC-3'	42	-4.49	Spain	12.5	415	Cropland	Gramineae	Dryland	NA	NA	NA	NA	NA
					IllN4B1	P4B	P4B	16S-T4-R1-BS-R1	SRR12018016	IllN4R1	P4R	P4R	16S-T4-R1-R-R1	SRR12018029	PRJNA639567	Illumina	341	5'-CCTACGGGNGGCWGCAG-3'	785	5'-GACTACHVGGGTATCTAATCC-3'	42	-4.49	Spain	12.5	415	Cropland	Gramineae	Dryland	NA	NA	NA	NA	NA	-0.142392	-0.00745808	0.0163518	-0.203364	-0.392726	0.709355	NA	NA	-0.408006	NA	1.24015	0.886032	NA	-1.54045	NA	NA
					IllN4B2	P4B		16S-T4-R2-BS-R1	SRR12018015	IllN4R2	P4R		16S-T4-R2-R-R1	SRR12018028	PRJNA639567	Illumina	341	5'-CCTACGGGNGGCWGCAG-3'	785	5'-GACTACHVGGGTATCTAATCC-3'	42	-4.49	Spain	12.5	415	Cropland	Gramineae	Dryland	NA	NA	NA	NA	NA
					IllN4B3	P4B		16S-T4-R3-BS-R1	SRR12018014	IllN4R3	P4R		16S-T4-R3-R-1	SRR12018027	PRJNA639567	Illumina	341	5'-CCTACGGGNGGCWGCAG-3'	785	5'-GACTACHVGGGTATCTAATCC-3'	42	-4.49	Spain	12.5	415	Cropland	Gramineae	Dryland	NA	NA	NA	NA	NA
26	2021	Pinho	Forests	Linking Tree Health, Rhizosphere Physicochemical Properties, and Microbiome in Acute Oak Decline	PinEASB1	Q1B	Q1B	1BS-E_16S	ERR2929671	PinEAHR1	Q1R	Q1R	1H-E_16S	ERR2929647	PRJEB29902	Illumina	341	5'-CCTACGGGNGGCWGCAG-3'	805	5'-GACTACHVGGGTATCTAATCC-3'	52.0298	-2.37396	United Kingdom	9.67	NA	Forest	NA	NA	NA	NA	NA	Hardwood	Tree	0.267398	0.050394	0.00994061	0.198323	0.347932	0.0922573	0.820233	-0.815282	-0.0826917	-2.00148	NA	0.276838	NA	NA	-0.510826	0.0571584
					PinEASB2	Q1B		2BS-E_16S	ERR2929672	PinEAHR2	Q1R		2H-E_16S	ERR2929648	PRJEB29902	Illumina	341	5'-CCTACGGGNGGCWGCAG-3'	805	5'-GACTACHVGGGTATCTAATCC-3'	52.0298	-2.37396	United Kingdom	9.67	NA	Forest	NA	NA	NA	NA	NA	Hardwood	Tree
					PinEASB3	Q1B		4BS-E_16S	ERR2929673	PinEAHR3	Q1R		4H-E_16S	ERR2929649	PRJEB29902	Illumina	341	5'-CCTACGGGNGGCWGCAG-3'	805	5'-GACTACHVGGGTATCTAATCC-3'	52.0298	-2.37396	United Kingdom	9.67	NA	Forest	NA	NA	NA	NA	NA	Hardwood	Tree
					PinEASB4	Q1B		5BS-E_16S	ERR2929674	PinEAHR4	Q1R		5H-E_16S	ERR2929650	PRJEB29902	Illumina	341	5'-CCTACGGGNGGCWGCAG-3'	805	5'-GACTACHVGGGTATCTAATCC-3'	52.0298	-2.37396	United Kingdom	9.67	NA	Forest	NA	NA	NA	NA	NA	Hardwood	Tree
							Q1B			PinEADR1	Q2R	Q2R	1AOD-E_16S	ERR2929651	PRJEB29902	Illumina	341	5'-CCTACGGGNGGCWGCAG-3'	805	5'-GACTACHVGGGTATCTAATCC-3'	52.0298	-2.37396	United Kingdom	9.67	NA	Forest	NA	NA	NA	NA	NA	Hardwood	Tree	0.267398	0.050394	0.00994061	0.198323	0.347932	0.0922573	0.820233	-0.815282	-0.0826917	-2.00148	NA	0.276838	NA	NA	-0.510826	0.0571584
										PinEADR2	Q2R		2AOD-E_16S	ERR2929652	PRJEB29902	Illumina	341	5'-CCTACGGGNGGCWGCAG-3'	805	5'-GACTACHVGGGTATCTAATCC-3'	52.0298	-2.37396	United Kingdom	9.67	NA	Forest	NA	NA	NA	NA	NA	Hardwood	Tree
										PinEADR3	Q2R		3AOD-E_16S	ERR2929653	PRJEB29902	Illumina	341	5'-CCTACGGGNGGCWGCAG-3'	805	5'-GACTACHVGGGTATCTAATCC-3'	52.0298	-2.37396	United Kingdom	9.67	NA	Forest	NA	NA	NA	NA	NA	Hardwood	Tree
										PinEADR4	Q2R		4AOD-E_16S	ERR2929654	PRJEB29902	Illumina	341	5'-CCTACGGGNGGCWGCAG-3'	805	5'-GACTACHVGGGTATCTAATCC-3'	52.0298	-2.37396	United Kingdom	9.67	NA	Forest	NA	NA	NA	NA	NA	Hardwood	Tree
					PinHATB1	Q2B	Q2B	1BS-H_16S	ERR2929675	PinHAHR1	Q3R	Q3R	1H-H_16S	ERR2929655	PRJEB29902	Illumina	341	5'-CCTACGGGNGGCWGCAG-3'	805	5'-GACTACHVGGGTATCTAATCC-3'	51.259	-0.470208	United Kingdom	10.3	NA	Forest	NA	NA	NA	NA	NA	Hardwood	Tree	0.0335424	0.0179262	0.0120155	0.0424866	0.438115	-0.470322	0.117783	-0.774825	0.741466	-0.217723	NA	0.108119	NA	NA	0.00351494	NA
					PinHATB2	Q2B		2BS-H_16S	ERR2929676	PinHAHR2	Q3R		3H-H_16S	ERR2929656	PRJEB29902	Illumina	341	5'-CCTACGGGNGGCWGCAG-3'	805	5'-GACTACHVGGGTATCTAATCC-3'	51.259	-0.470208	United Kingdom	10.3	NA	Forest	NA	NA	NA	NA	NA	Hardwood	Tree
					PinHATB3	Q2B		3BS-H_16S	ERR2929677	PinHAHR3	Q3R		4H-H_16S	ERR2929657	PRJEB29902	Illumina	341	5'-CCTACGGGNGGCWGCAG-3'	805	5'-GACTACHVGGGTATCTAATCC-3'	51.259	-0.470208	United Kingdom	10.3	NA	Forest	NA	NA	NA	NA	NA	Hardwood	Tree
					PinHATB4	Q2B		4BS-H_16S	ERR2929678	PinHAHR4	Q3R		5H-H_16S	ERR2929658	PRJEB29902	Illumina	341	5'-CCTACGGGNGGCWGCAG-3'	805	5'-GACTACHVGGGTATCTAATCC-3'	51.259	-0.470208	United Kingdom	10.3	NA	Forest	NA	NA	NA	NA	NA	Hardwood	Tree
							Q2B			PinHADR1	Q4R	Q4R	1AOD-H_16S	ERR2929659	PRJEB29902	Illumina	341	5'-CCTACGGGNGGCWGCAG-3'	805	5'-GACTACHVGGGTATCTAATCC-3'	51.259	-0.470208	United Kingdom	10.3	NA	Forest	NA	NA	NA	NA	NA	Hardwood	Tree	0.0335424	0.0179262	0.0120155	0.0424866	0.438115	-0.470322	0.117783	-0.774825	0.741466	-0.217723	NA	0.108119	NA	NA	0.00351494	NA
										PinHADR2	Q4R		2AOD-H_16S	ERR2929660	PRJEB29902	Illumina	341	5'-CCTACGGGNGGCWGCAG-3'	805	5'-GACTACHVGGGTATCTAATCC-3'	51.259	-0.470208	United Kingdom	10.3	NA	Forest	NA	NA	NA	NA	NA	Hardwood	Tree
										PinHADR3	Q4R		3AOD-H_16S	ERR2929661	PRJEB29902	Illumina	341	5'-CCTACGGGNGGCWGCAG-3'	805	5'-GACTACHVGGGTATCTAATCC-3'	51.259	-0.470208	United Kingdom	10.3	NA	Forest	NA	NA	NA	NA	NA	Hardwood	Tree
										PinHADR4	Q4R		5AOD-H_16S	ERR2929662	PRJEB29902	Illumina	341	5'-CCTACGGGNGGCWGCAG-3'	805	5'-GACTACHVGGGTATCTAATCC-3'	51.259	-0.470208	United Kingdom	10.3	NA	Forest	NA	NA	NA	NA	NA	Hardwood	Tree
					PinCHMB1	Q3B	Q3B	2BS-R_16S	ERR2929679	PinCHHR1	Q5R	Q5R	1H-R_16S	ERR2929663	PRJEB29902	Illumina	341	5'-CCTACGGGNGGCWGCAG-3'	805	5'-GACTACHVGGGTATCTAATCC-3'	51.4528	-0.265871	United Kingdom	10.38	NA	Forest	NA	NA	NA	NA	NA	Hardwood	Tree	-0.160876	-0.0544582	-0.0266975	-0.111413	-2.71317	-0.215535	-4.04305	1.11202	-0.230683	-1.64866	NA	-0.242443	NA	NA	-1.06958	-2.07944
					PinCHMB2	Q3B		3BS-R_16S	ERR2929680	PinCHHR2	Q5R		2H-R_16S	ERR2929664	PRJEB29902	Illumina	341	5'-CCTACGGGNGGCWGCAG-3'	805	5'-GACTACHVGGGTATCTAATCC-3'	51.4528	-0.265871	United Kingdom	10.38	NA	Forest	NA	NA	NA	NA	NA	Hardwood	Tree
					PinCHMB3	Q3B		4BS-R_16S	ERR2929681	PinCHHR3	Q5R		4H-R_16S	ERR2929665	PRJEB29902	Illumina	341	5'-CCTACGGGNGGCWGCAG-3'	805	5'-GACTACHVGGGTATCTAATCC-3'	51.4528	-0.265871	United Kingdom	10.38	NA	Forest	NA	NA	NA	NA	NA	Hardwood	Tree
					PinCHMB4	Q3B		5BS-R_16S	ERR2929682	PinCHHR4	Q5R		5H-R_16S	ERR2929666	PRJEB29902	Illumina	341	5'-CCTACGGGNGGCWGCAG-3'	805	5'-GACTACHVGGGTATCTAATCC-3'	51.4528	-0.265871	United Kingdom	10.38	NA	Forest	NA	NA	NA	NA	NA	Hardwood	Tree
							Q3B			PinCHDR1	Q6R	Q6R	1AOD-R_16S	ERR2929667	PRJEB29902	Illumina	341	5'-CCTACGGGNGGCWGCAG-3'	805	5'-GACTACHVGGGTATCTAATCC-3'	51.4528	-0.265871	United Kingdom	10.38	NA	Forest	NA	NA	NA	NA	NA	Hardwood	Tree	-0.160876	-0.0544582	-0.0266975	-0.111413	-2.71317	-0.215535	-4.04305	1.11202	-0.230683	-1.64866	NA	-0.242443	NA	NA	-1.06958	-2.07944
										PinCHDR2	Q6R		2AOD-R_16S	ERR2929668	PRJEB29902	Illumina	341	5'-CCTACGGGNGGCWGCAG-3'	805	5'-GACTACHVGGGTATCTAATCC-3'	51.4528	-0.265871	United Kingdom	10.38	NA	Forest	NA	NA	NA	NA	NA	Hardwood	Tree
										PinCHDR3	Q6R		3AOD-R_16S	ERR2929669	PRJEB29902	Illumina	341	5'-CCTACGGGNGGCWGCAG-3'	805	5'-GACTACHVGGGTATCTAATCC-3'	51.4528	-0.265871	United Kingdom	10.38	NA	Forest	NA	NA	NA	NA	NA	Hardwood	Tree
										PinCHDR4	Q6R		5AOD-R_16S	ERR2929670	PRJEB29902	Illumina	341	5'-CCTACGGGNGGCWGCAG-3'	805	5'-GACTACHVGGGTATCTAATCC-3'	51.4528	-0.265871	United Kingdom	10.38	NA	Forest	NA	NA	NA	NA	NA	Hardwood	Tree
27	2021	Zhuang	Npj Biofilms and Microbiomes	Diversity, function and assembly of mangrove root-associated microbial communities at a continuous fine-scale	ZHB1	S1B	S1B	BN_6	SRR11310750	ZHR1	S1R	S1R	BR_4	SRR11310746	PRJNA612579	Illumina	338	5'-ACTCCTACGGGAGGCAGCAG -3'	806	5'-GGACTACHVGGGTWTCTAAT-3'	21.5	111.01	China	25.51	NA	Forest	NA	NA	NA	NA	NA	Hardwood	Shrub	-0.0290449	0.0185879	0.0221044	0.0457865	-0.405465	-1.59505	-0.101634	-0.66529	2.51134	0.187039	-0.340507	0.168749	1.35731	-1.85494	1.21567	-0.769133
					ZHB2	S1B		BN_5	SRR11310751	ZHR2	S1R		BR_3	SRR11310747	PRJNA612579	Illumina	338	5'-ACTCCTACGGGAGGCAGCAG -3'	806	5'-GGACTACHVGGGTWTCTAAT-3'	21.5	111.01	China	25.51	NA	Forest	NA	NA	NA	NA	NA	Hardwood	Shrub
					ZHB3	S1B		BN_4	SRR11310752	ZHR3	S1R		BR_2	SRR11310748	PRJNA612579	Illumina	338	5'-ACTCCTACGGGAGGCAGCAG -3'	806	5'-GGACTACHVGGGTWTCTAAT-3'	21.5	111.01	China	25.51	NA	Forest	NA	NA	NA	NA	NA	Hardwood	Shrub
					ZHB4	S1B		BN_3	SRR11310757	ZHR4	S1R		BR_1	SRR11310749	PRJNA612579	Illumina	338	5'-ACTCCTACGGGAGGCAGCAG -3'	806	5'-GGACTACHVGGGTWTCTAAT-3'	21.5	111.01	China	25.51	NA	Forest	NA	NA	NA	NA	NA	Hardwood	Shrub
					ZHB5	S1B		BN_2	SRR11310768	ZHR5	S1R		BR_6	SRR11310766	PRJNA612579	Illumina	338	5'-ACTCCTACGGGAGGCAGCAG -3'	806	5'-GGACTACHVGGGTWTCTAAT-3'	21.5	111.01	China	25.51	NA	Forest	NA	NA	NA	NA	NA	Hardwood	Shrub
					ZHB6	S1B		BN_1	SRR11310769	ZHR6	S1R		BR_5	SRR11310767	PRJNA612579	Illumina	338	5'-ACTCCTACGGGAGGCAGCAG -3'	806	5'-GGACTACHVGGGTWTCTAAT-3'	21.5	111.01	China	25.51	NA	Forest	NA	NA	NA	NA	NA	Hardwood	Shrub
29	2020	Kinnunen	Fems Microbiology Ecology	Breeding selection imposed a differential selective pressure on the wheat root-associated microbiome	K10B1	T1B	T1B	10_None_Bulksoil	SRR11279750	K10SQR1	T5R	T5R	10_SquareHeadII_Oldaestivum	SRR11279764	PRJNA611715	Illumina	341	5'-CCTACGGGNGGCWGCAG-3'	785	5'-GACTACHVGGGTATCTAATCC-3'	55.3	11.4	Denmark	9.49	NA	Cropland	Gramineae	Dryland	NA	NA	NA	NA	NA	-0.148514	-0.148095	-0.127173	-0.123553	-1.25205	0.916291	-1.7138	0.71744	-0.905322	0.0840307	1.25276	2.06367	2.99573	0.430783	1.89712	1.04822
					K10B2	T1B		10_None_Bulksoil	SRR11279761	K10SQR2	T5R		10_SquareHeadII_Oldaestivum	SRR11279765	PRJNA611715	Illumina	341	5'-CCTACGGGNGGCWGCAG-3'	785	5'-GACTACHVGGGTATCTAATCC-3'	55.3	11.4	Denmark	9.49	NA	Cropland	Gramineae	Dryland	NA	NA	NA	NA	NA
					K10B3	T1B		10_None_Bulksoil	SRR11279772	K10SQR3	T5R		10_SquareHeadII_Oldaestivum	SRR11279766	PRJNA611715	Illumina	341	5'-CCTACGGGNGGCWGCAG-3'	785	5'-GACTACHVGGGTATCTAATCC-3'	55.3	11.4	Denmark	9.49	NA	Cropland	Gramineae	Dryland	NA	NA	NA	NA	NA
					K10B4	T1B		10_None_Bulksoil	SRR11279816	K10SQR4	T5R		10_SquareHeadII_Oldaestivum	SRR11279767	PRJNA611715	Illumina	341	5'-CCTACGGGNGGCWGCAG-3'	785	5'-GACTACHVGGGTATCTAATCC-3'	55.3	11.4	Denmark	9.49	NA	Cropland	Gramineae	Dryland	NA	NA	NA	NA	NA
					K10B5	T1B	T1B	10_None_Bulksoil	SRR11279837	K10KOR1	T9R	T9R	10_Kolbe_Oldaestivum	SRR11279891	PRJNA611715	Illumina	341	5'-CCTACGGGNGGCWGCAG-3'	785	5'-GACTACHVGGGTATCTAATCC-3'	55.3	11.4	Denmark	9.49	NA	Cropland	Gramineae	Dryland	NA	NA	NA	NA	NA	-0.148514	-0.148095	-0.127173	-0.123553	-1.25205	0.916291	-1.7138	0.71744	-0.905322	0.0840307	1.25276	2.06367	2.99573	0.430783	1.89712	1.04822
					K10B6	T1B		10_None_Bulksoil	SRR11279876	K10KOR2	T9R		10_Kolbe_Oldaestivum	SRR11279892	PRJNA611715	Illumina	341	5'-CCTACGGGNGGCWGCAG-3'	785	5'-GACTACHVGGGTATCTAATCC-3'	55.3	11.4	Denmark	9.49	NA	Cropland	Gramineae	Dryland	NA	NA	NA	NA	NA
					K10B7	T1B		10_None_Bulksoil	SRR11279877	K10KOR3	T9R		10_Kolbe_Oldaestivum	SRR11279893	PRJNA611715	Illumina	341	5'-CCTACGGGNGGCWGCAG-3'	785	5'-GACTACHVGGGTATCTAATCC-3'	55.3	11.4	Denmark	9.49	NA	Cropland	Gramineae	Dryland	NA	NA	NA	NA	NA
					K10B8	T1B		10_None_Bulksoil	SRR11279879	K10KOR4	T9R		10_Kolbe_Oldaestivum	SRR11279894	PRJNA611715	Illumina	341	5'-CCTACGGGNGGCWGCAG-3'	785	5'-GACTACHVGGGTATCTAATCC-3'	55.3	11.4	Denmark	9.49	NA	Cropland	Gramineae	Dryland	NA	NA	NA	NA	NA
					K10B9	T1B	T1B	10_None_Bulksoil	SRR11279890	K10HAR1	T10R	T10R	10_Hallets_Oldaestivum	SRR11279895	PRJNA611715	Illumina	341	5'-CCTACGGGNGGCWGCAG-3'	785	5'-GACTACHVGGGTATCTAATCC-3'	55.3	11.4	Denmark	9.49	NA	Cropland	Gramineae	Dryland	NA	NA	NA	NA	NA	-0.148514	-0.148095	-0.127173	-0.123553	-1.25205	0.916291	-1.7138	0.71744	-0.905322	0.0840307	1.25276	2.06367	2.99573	0.430783	1.89712	1.04822
					K10B10	T1B		10_None_Bulksoil	SRR11279901	K10HAR2	T10R		10_Hallets_Oldaestivum	SRR11279896	PRJNA611715	Illumina	341	5'-CCTACGGGNGGCWGCAG-3'	785	5'-GACTACHVGGGTATCTAATCC-3'	55.3	11.4	Denmark	9.49	NA	Cropland	Gramineae	Dryland	NA	NA	NA	NA	NA
										K10HAR3	T10R		10_Hallets_Oldaestivum	SRR11279897	PRJNA611715	Illumina	341	5'-CCTACGGGNGGCWGCAG-3'	785	5'-GACTACHVGGGTATCTAATCC-3'	55.3	11.4	Denmark	9.49	NA	Cropland	Gramineae	Dryland	NA	NA	NA	NA	NA
										K10HAR4	T10R		10_Hallets_Oldaestivum	SRR11279898	PRJNA611715	Illumina	341	5'-CCTACGGGNGGCWGCAG-3'	785	5'-GACTACHVGGGTATCTAATCC-3'	55.3	11.4	Denmark	9.49	NA	Cropland	Gramineae	Dryland	NA	NA	NA	NA	NA
							T1B			K10EIR1	T12R	T12R	10_EinkornSotofte_Tmonococccum	SRR11279808	PRJNA611715	Illumina	341	5'-CCTACGGGNGGCWGCAG-3'	785	5'-GACTACHVGGGTATCTAATCC-3'	55.3	11.4	Denmark	9.49	NA	Cropland	Gramineae	Dryland	NA	NA	NA	NA	NA	-0.148514	-0.148095	-0.127173	-0.123553	-1.25205	0.916291	-1.7138	0.71744	-0.905322	0.0840307	1.25276	2.06367	2.99573	0.430783	1.89712	1.04822
										K10EIR2	T12R		10_EinkornSotofte_Tmonococccum	SRR11279809	PRJNA611715	Illumina	341	5'-CCTACGGGNGGCWGCAG-3'	785	5'-GACTACHVGGGTATCTAATCC-3'	55.3	11.4	Denmark	9.49	NA	Cropland	Gramineae	Dryland	NA	NA	NA	NA	NA
										K10EIR3	T12R		10_EinkornSotofte_Tmonococccum	SRR11279810	PRJNA611715	Illumina	341	5'-CCTACGGGNGGCWGCAG-3'	785	5'-GACTACHVGGGTATCTAATCC-3'	55.3	11.4	Denmark	9.49	NA	Cropland	Gramineae	Dryland	NA	NA	NA	NA	NA
										K10EIR4	T12R		10_EinkornSotofte_Tmonococccum	SRR11279811	PRJNA611715	Illumina	341	5'-CCTACGGGNGGCWGCAG-3'	785	5'-GACTACHVGGGTATCTAATCC-3'	55.3	11.4	Denmark	9.49	NA	Cropland	Gramineae	Dryland	NA	NA	NA	NA	NA
31	2021	Ren	Catena	Contrasting patterns of microbial community and enzyme activity between rhizosphere and bulk soil along an elevation gradient	CAQ1B1	U1B	U1B	NRS1-1b	SRR10198108	CAQ1R1	U1R	U1R	RS1-1b	SRR10198098	SRP223550	Illumina	515	5'-GTGCCAGCMGCCGCGGTAA-3′	907	5'-CCGTCAATTCMTTTRAGTTT-3′	33.49	107.2	China	12.5	750	Forest	NA	NA	NA	NA	NA	Hardwood	Tree	0.076614	0.00838985	-0.00509652	0.0117751	0.104069	0.210417	NA	0.142402	0.00116754	NA	NA	0.122316	NA	NA	-2.16905	NA
					CAQ1B2	U1B		NRS1-2b	SRR10198107	CAQ1R2	U1R		RS1-2b	SRR10198097	SRP223550	Illumina	515	5'-GTGCCAGCMGCCGCGGTAA-3′	907	5'-CCGTCAATTCMTTTRAGTTT-3′	33.49	107.2	China	12.5	750	Forest	NA	NA	NA	NA	NA	Hardwood	Tree
					CAQ1B3	U1B		NRS1-3b	SRR10198096	CAQ1R3	U1R		RS1-3b	SRR10198095	SRP223550	Illumina	515	5'-GTGCCAGCMGCCGCGGTAA-3′	907	5'-CCGTCAATTCMTTTRAGTTT-3′	33.49	107.2	China	12.5	750	Forest	NA	NA	NA	NA	NA	Hardwood	Tree
					CAQ2B1	U2B	U2B	NRS4-1b	SRR10198085	CAQ2R1	U2R	U2R	RS4-1b	SRR10198094	SRP223550	Illumina	515	5'-GTGCCAGCMGCCGCGGTAA-3′	907	5'-CCGTCAATTCMTTTRAGTTT-3′	33.49	107.2	China	11.1	800	Forest	NA	NA	NA	NA	NA	Hardwood	Tree	0.236943	0.018474	-0.0248972	0.119249	0.261758	0.853698	NA	1.85527	-0.228065	NA	NA	0.692252	NA	NA	NA	NA
					CAQ2B3	U2B		NRS4-3b	SRR10198077	CAQ2R3	U2R		RS4-3b	SRR10198092	SRP223550	Illumina	515	5'-GTGCCAGCMGCCGCGGTAA-3′	907	5'-CCGTCAATTCMTTTRAGTTT-3′	33.49	107.2	China	11.1	800	Forest	NA	NA	NA	NA	NA	Hardwood	Tree
					CAQ3B1	U3B	U3B	NRS7-1b	SRR10198076	CAQ3R1	U3R	U3R	RS7-1b	SRR10198091	SRP223550	Illumina	515	5'-GTGCCAGCMGCCGCGGTAA-3′	907	5'-CCGTCAATTCMTTTRAGTTT-3′	33.49	107.2	China	9.7	900	Forest	NA	NA	NA	NA	NA	Hardwood	Tree	0.374049	0.0576447	-0.00789577	0.192833	0.151231	0.824027	NA	0.874145	0.705995	NA	NA	0.268561	NA	NA	NA	NA
					CAQ3B2	U3B		NRS7-2b	SRR10198075	CAQ3R2	U3R		RS7-2b	SRR10198090	SRP223550	Illumina	515	5'-GTGCCAGCMGCCGCGGTAA-3′	907	5'-CCGTCAATTCMTTTRAGTTT-3′	33.49	107.2	China	9.7	900	Forest	NA	NA	NA	NA	NA	Hardwood	Tree
					CAQ4B1	U4B	U4B	NRS8-1b	SRR10198073	CAQ4R1	U4R	U4R	RS8-1b	SRR10198088	SRP223550	Illumina	515	5'-GTGCCAGCMGCCGCGGTAA-3′	907	5'-CCGTCAATTCMTTTRAGTTT-3′	33.49	107.2	China	8	900	Forest	NA	NA	NA	NA	NA	Hardwood	Tree	0.0893578	0.0228966	0.00652555	0.0384539	-0.0625204	0.538618	NA	-0.221307	0.355617	NA	NA	0.11727	NA	NA	0.0540672	NA
					CAQ4B2	U4B		NRS8-2b	SRR10198106	CAQ4R2	U4R		RS8-2b	SRR10198087	SRP223550	Illumina	515	5'-GTGCCAGCMGCCGCGGTAA-3′	907	5'-CCGTCAATTCMTTTRAGTTT-3′	33.49	107.2	China	8	900	Forest	NA	NA	NA	NA	NA	Hardwood	Tree
					CAQ4B3	U4B		NRS8-3b	SRR10198105	CAQ4R3	U4R		RS8-3b	SRR10198086	SRP223550	Illumina	515	5'-GTGCCAGCMGCCGCGGTAA-3′	907	5'-CCGTCAATTCMTTTRAGTTT-3′	33.49	107.2	China	8	900	Forest	NA	NA	NA	NA	NA	Hardwood	Tree
					CAQ5B1	U5B	U5B	NRS9-1b	SRR10198104	CAQ5R1	U5R	U5R	RS9-1b	SRR10198084	SRP223550	Illumina	515	5'-GTGCCAGCMGCCGCGGTAA-3′	907	5'-CCGTCAATTCMTTTRAGTTT-3′	33.49	107.2	China	7.6	950	Forest	NA	NA	NA	NA	NA	Hardwood	Tree	0.299767	0.0449217	-0.00969643	0.215706	-0.227593	0.579244	NA	1.38629	0.268676	NA	NA	0.218269	NA	NA	NA	NA
					CAQ5B2	U5B		NRS9-2b	SRR10198103	CAQ5R2	U5R		RS9-2b	SRR10198083	SRP223550	Illumina	515	5'-GTGCCAGCMGCCGCGGTAA-3′	907	5'-CCGTCAATTCMTTTRAGTTT-3′	33.49	107.2	China	7.6	950	Forest	NA	NA	NA	NA	NA	Hardwood	Tree
					CAQ5B3	U5B		NRS9-3b	SRR10198102	CAQ5R3	U5R		RS9-3b	SRR10198082	SRP223550	Illumina	515	5'-GTGCCAGCMGCCGCGGTAA-3′	907	5'-CCGTCAATTCMTTTRAGTTT-3′	33.49	107.2	China	7.6	950	Forest	NA	NA	NA	NA	NA	Hardwood	Tree
					CAQ6B1	U6B	U6B	NRS10-1b	SRR10198101	CAQ6R1	U6R	U6R	RS10-1b	SRR10198081	SRP223550	Illumina	515	5'-GTGCCAGCMGCCGCGGTAA-3′	907	5'-CCGTCAATTCMTTTRAGTTT-3′	33.49	107.2	China	6.7	900	Forest	NA	NA	NA	NA	NA	Hardwood	Tree	0.255643	0.0367495	-0.00817332	0.153513	-0.0374332	-0.0747474	NA	NA	0.165425	NA	NA	0.00696494	NA	NA	NA	NA
					CAQ6B2	U6B		NRS10-2b	SRR10198100	CAQ6R2	U6R		RS10-2b	SRR10198080	SRP223550	Illumina	515	5'-GTGCCAGCMGCCGCGGTAA-3′	907	5'-CCGTCAATTCMTTTRAGTTT-3′	33.49	107.2	China	6.7	900	Forest	NA	NA	NA	NA	NA	Hardwood	Tree
					CAQ6B3	U6B		NRS10-3b	SRR10198099	CAQ6R3	U6R		RS10-3b	SRR10198079	SRP223550	Illumina	515	5'-GTGCCAGCMGCCGCGGTAA-3′	907	5'-CCGTCAATTCMTTTRAGTTT-3′	33.49	107.2	China	6.7	900	Forest	NA	NA	NA	NA	NA	Hardwood	Tree
33	2020	Chen	Ecology and Evolution	Characterization of soil microbes associated with a grazing-tolerant grass species,Stipa breviflora, in the Inner Mongolian desert steppe	CGAB1	V1B	V1B	Gb1	SRR11601567	CGAR1	V1R	V1R	Gr1	SRR11601552	PRJNA627738	Ion S5TM XL	341	5'-CCTACGGGNGGCWGCAG-3'	806	5'-GGACTACNNGGGTATCTAAT-3'	41.79	119	China	6.75	250	Grassland	NA	NA	NA	Grasses	NA	NA	NA	0.176513	0.0905939	0.0627331	0.0214346	-0.964806	-0.675201	NA	0.799369	-1.20111	-1.13783	0.0800427	0.764498	NA	NA	NA	NA
					CGAB2	V1B		Gb2	SRR11601566	CGAR2	V1R		Gr2	SRR11601571	PRJNA627738	Ion S5TM XL	341	5'-CCTACGGGNGGCWGCAG-3'	806	5'-GGACTACNNGGGTATCTAAT-3'	41.79	119	China	6.75	250	Grassland	NA	NA	NA	Grasses	NA	NA	NA
					CGAB3	V1B		Gb3	SRR11601565	CGAR3	V1R		Gr3	SRR11601570	PRJNA627738	Ion S5TM XL	341	5'-CCTACGGGNGGCWGCAG-3'	806	5'-GGACTACNNGGGTATCTAAT-3'	41.79	119	China	6.75	250	Grassland	NA	NA	NA	Grasses	NA	NA	NA
					CGAB4	V1B		Gb4	SRR11601564	CGAR4	V1R		Gr4	SRR11601569	PRJNA627738	Ion S5TM XL	341	5'-CCTACGGGNGGCWGCAG-3'	806	5'-GGACTACNNGGGTATCTAAT-3'	41.79	119	China	6.75	250	Grassland	NA	NA	NA	Grasses	NA	NA	NA
					CGAB5	V1B		Gb5	SRR11601563	CGAR5	V1R		Gr5	SRR11601568	PRJNA627738	Ion S5TM XL	341	5'-CCTACGGGNGGCWGCAG-3'	806	5'-GGACTACNNGGGTATCTAAT-3'	41.79	119	China	6.75	250	Grassland	NA	NA	NA	Grasses	NA	NA	NA
					CNGAB1	V2B	V2B	UGb1	SRR11601559	CNGAR1	V2R	V2R	UGr1	SRR11601554	PRJNA627738	Ion S5TM XL	341	5'-CCTACGGGNGGCWGCAG-3'	806	5'-GGACTACNNGGGTATCTAAT-3'	41.79	119	China	6.75	250	Grassland	NA	NA	NA	Grasses	NA	NA	NA	0.0264435	0.0301923	0.0260013	-0.0558358	-0.476403	-0.455405	NA	0.238032	-0.998823	0.99683	0.405465	1.17401	3.421	NA	3.01062	-1.60944
					CNGAB2	V2B		UGb2	SRR11601558	CNGAR2	V2R		UGr2	SRR11601553	PRJNA627738	Ion S5TM XL	341	5'-CCTACGGGNGGCWGCAG-3'	806	5'-GGACTACNNGGGTATCTAAT-3'	41.79	119	China	6.75	250	Grassland	NA	NA	NA	Grasses	NA	NA	NA
					CNGAB3	V2B		UGb3	SRR11601557	CNGAR3	V2R		UGr3	SRR11601562	PRJNA627738	Ion S5TM XL	341	5'-CCTACGGGNGGCWGCAG-3'	806	5'-GGACTACNNGGGTATCTAAT-3'	41.79	119	China	6.75	250	Grassland	NA	NA	NA	Grasses	NA	NA	NA
					CNGAB4	V2B		UGb4	SRR11601556	CNGAR4	V2R		UGr4	SRR11601561	PRJNA627738	Ion S5TM XL	341	5'-CCTACGGGNGGCWGCAG-3'	806	5'-GGACTACNNGGGTATCTAAT-3'	41.79	119	China	6.75	250	Grassland	NA	NA	NA	Grasses	NA	NA	NA
					CNGAB5	V2B		UGb5	SRR11601555	CNGAR5	V2R		UGr5	SRR11601560	PRJNA627738	Ion S5TM XL	341	5'-CCTACGGGNGGCWGCAG-3'	806	5'-GGACTACNNGGGTATCTAAT-3'	41.79	119	China	6.75	250	Grassland	NA	NA	NA	Grasses	NA	NA	NA
34	2021	Estendorfer	Diversity-Basel	Definition of Core Bacterial Taxa in Different Root Compartments of Dactylis glomerata, Grown in Soil under Different Levels of Land Use Intensity	MAEG19B1	W1B	W1B	MBulk19_1_R1.fastq.AEG19.1_May_Bulk	SRR7850839	MAEG19R1	W1R	W1R	MRhizo19_1_R1.fastq.AEG19.1_May_Rhizo	SRR7850743	SRP102620	Illumina	335	5'-CADACTCCTACGGGAGGC-3'	769	5'-ATCCTGTTTGMTMCCCVCRC-3'	48.4	9.4	Germany	9.9	730	Grassland	NA	NA	NA	Grasses	C3	NA	NA	0.164201	0.0393632	0.00681835	0.0324798	-0.431091	0.0680944	-1.0033	-0.131852	-0.724896	0.780521	NA	1.23103	3.13549	2.97553	1.91172	3.17805
					MAEG19B2	W1B		MBulk19_2_R1.fastq.AEG19.2_May_Bulk	SRR7850732	MAEG19R2	W1R		MRhizo19_2_R1.fastq.AEG19.2_May_Rhizo	SRR7850793	SRP102620	Illumina	335	5'-CADACTCCTACGGGAGGC-3'	769	5'-ATCCTGTTTGMTMCCCVCRC-3'	48.4	9.4	Germany	9.9	730	Grassland	NA	NA	NA	Grasses	C3	NA	NA
					MAEG19B3	W1B		MBulk19_3_R1.fastq.AEG19.3_May_Bulk	SRR7850753	MAEG19R3	W1R		MRhizo19_3_2_R1.fastq.AEG19.4_May_Rhizo	SRR7850859	SRP102620	Illumina	335	5'-CADACTCCTACGGGAGGC-3'	769	5'-ATCCTGTTTGMTMCCCVCRC-3'	48.4	9.4	Germany	9.9	730	Grassland	NA	NA	NA	Grasses	C3	NA	NA
					MAEG20B1	W2B	W2B	MBulk20_1_R1.fastq.AEG20.1_May_Bulk	SRR7850726	MAEG20R1	W2R	W2R	MRhizo19_3_R1.fastq.AEG19.3_May_Rhizo	SRR7850769	SRP102620	Illumina	335	5'-CADACTCCTACGGGAGGC-3'	769	5'-ATCCTGTTTGMTMCCCVCRC-3'	48.4	9.4	Germany	9.9	730	Grassland	NA	NA	NA	Grasses	C3	NA	NA	-0.152851	0.00179695	0.0262475	-0.137274	0.0368759	0.327319	-0.679161	-0.898486	-1.02306	0.30305	NA	0.697904	0.0472529	-0.488353	0.0472529	-1.07361
					MAEG20B2	W2B		MBulk20_2_R1.fastq.AEG20.2_May_Bulk	SRR7850747	MAEG20R2	W2R		MRhizo20_1_R1.fastq.AEG20.1_May_Rhizo	SRR7850772	SRP102620	Illumina	335	5'-CADACTCCTACGGGAGGC-3'	769	5'-ATCCTGTTTGMTMCCCVCRC-3'	48.4	9.4	Germany	9.9	730	Grassland	NA	NA	NA	Grasses	C3	NA	NA
					MAEG20B3	W2B		MBulk20_3_R1.fastq.AEG20.3_May_Bulk	SRR7850715	MAEG20R3	W2R		MRhizo20_2_R1.fastq.AEG20.2_May_Rhizo	SRR7850771	SRP102620	Illumina	335	5'-CADACTCCTACGGGAGGC-3'	769	5'-ATCCTGTTTGMTMCCCVCRC-3'	48.4	9.4	Germany	9.9	730	Grassland	NA	NA	NA	Grasses	C3	NA	NA
					MAEG33B1	W3B	W3B	MBulk33_1_R1.fastq.AEG33.1_May_Bulk	SRR7850840	MAEG33R1	W3R	W3R	MRhizo28_3_R1.fastq.AEG28.3_May_Rhizo	SRR7850797	SRP102620	Illumina	335	5'-CADACTCCTACGGGAGGC-3'	769	5'-ATCCTGTTTGMTMCCCVCRC-3'	48.4	9.4	Germany	9.9	730	Grassland	NA	NA	NA	Grasses	C3	NA	NA	0.39815	0.0923128	0.0432219	0.25245	0.510389	0.113359	-0.85745	-1.43812	-0.828751	1.02715	NA	0.502024	NA	-1.42652	NA	-1.42652
					MAEG33B2	W3B		MBulk33_2_R1.fastq.AEG33.2_May_Bulk	SRR7850837	MAEG33R2	W3R		MRhizo33_1_R1.fastq.AEG33.1_May_Rhizo	SRR7850818	SRP102620	Illumina	335	5'-CADACTCCTACGGGAGGC-3'	769	5'-ATCCTGTTTGMTMCCCVCRC-3'	48.4	9.4	Germany	9.9	730	Grassland	NA	NA	NA	Grasses	C3	NA	NA
					MAEG33B3	W3B		MBulk33_3_R1.fastq.AEG33.3_May_Bulk	SRR7850831	MAEG33R3	W3R		MRhizo33_2_R1.fastq.AEG33.2_May_Rhizo	SRR7850733	SRP102620	Illumina	335	5'-CADACTCCTACGGGAGGC-3'	769	5'-ATCCTGTTTGMTMCCCVCRC-3'	48.4	9.4	Germany	9.9	730	Grassland	NA	NA	NA	Grasses	C3	NA	NA
					MAEG34B1	W4B	W4B	MBulk34_1_R1.fastq.AEG34.1_May_Bulk	SRR7850723	MAEG34R1	W4R	W4R	MRhizo34_1_R1.fastq.AEG34.1_May_Rhizo	SRR7850784	SRP102620	Illumina	335	5'-CADACTCCTACGGGAGGC-3'	769	5'-ATCCTGTTTGMTMCCCVCRC-3'	48.4	9.4	Germany	9.9	730	Grassland	NA	NA	NA	Grasses	C3	NA	NA	0.0691273	0.0234857	0.0125046	-0.00888199	-0.590188	0.090514	0.797772	-0.673046	-0.737468	-1.5724	NA	-0.074881	NA	-0.725408	NA	-0.725408
					MAEG34B2	W4B		MBulk34_2_R1.fastq.AEG34.2_May_Bulk	SRR7850759	MAEG34R2	W4R		MRhizo34_2_R1.fastq.AEG34.2_May_Rhizo	SRR7850766	SRP102620	Illumina	335	5'-CADACTCCTACGGGAGGC-3'	769	5'-ATCCTGTTTGMTMCCCVCRC-3'	48.4	9.4	Germany	9.9	730	Grassland	NA	NA	NA	Grasses	C3	NA	NA
					MAEG34B3	W4B		MBulk34_3_R1.fastq.AEG34.3_May_Bulk	SRR7850767	MAEG34R3	W4R		MRhizo34_3_R1.fastq.AEG34.3_May_Rhizo	SRR7850798	SRP102620	Illumina	335	5'-CADACTCCTACGGGAGGC-3'	769	5'-ATCCTGTTTGMTMCCCVCRC-3'	48.4	9.4	Germany	9.9	730	Grassland	NA	NA	NA	Grasses	C3	NA	NA
					JAEG19B1	W6B	W6B	JBulk19_1_R1_001.fastq.AEG19.1_June_Bulk	SRR5381993	JAEG19R1	W6R	W6R	JRhizo19_1_R1_001.fastq.AEG19.1_June_Rhizo	SRR5381969	SRP102620	Illumina	335	5'-CADACTCCTACGGGAGGC-3'	769	5'-ATCCTGTTTGMTMCCCVCRC-3'	48.4	9.4	Germany	9.9	730	Grassland	NA	NA	NA	Grasses	C3	NA	NA	-0.668915	-0.0691152	0.0219458	-0.448165	0	0.216101	-0.800778	-0.794243	-0.950192	-0.720927	NA	0.250211	-0.775839	NA	-1.53798	1.69562
					JAEG19B2	W6B		JBulk19_2_R1_001.fastq.AEG19.2_June_Bulk	SRR5381992	JAEG19R2	W6R		JRhizo19_2_R1_001.fastq.AEG19.2_June_Rhizo	SRR5381968	SRP102620	Illumina	335	5'-CADACTCCTACGGGAGGC-3'	769	5'-ATCCTGTTTGMTMCCCVCRC-3'	48.4	9.4	Germany	9.9	730	Grassland	NA	NA	NA	Grasses	C3	NA	NA
					JAEG19B3	W6B		JBulk19_3_R1_001.fastq.AEG19.3_June_Bulk	SRR5381991	JAEG19R3	W6R		JRhizo19_3_R1_001.fastq.AEG19.3_June_Rhizo	SRR5381967	SRP102620	Illumina	335	5'-CADACTCCTACGGGAGGC-3'	769	5'-ATCCTGTTTGMTMCCCVCRC-3'	48.4	9.4	Germany	9.9	730	Grassland	NA	NA	NA	Grasses	C3	NA	NA
					JAEG34B1	W8B	W8B	JBulk34_1_R1_001.fastq.AEG34.1_June_Bulk	SRR5381978	JAEG34R1	W8R	W8R	JRhizo34_1_R1_001.fastq.AEG34.1_June_Rhizo	SRR5381954	SRP102620	Illumina	335	5'-CADACTCCTACGGGAGGC-3'	769	5'-ATCCTGTTTGMTMCCCVCRC-3'	48.4	9.4	Germany	9.9	730	Grassland	NA	NA	NA	Grasses	C3	NA	NA	0.464331	0.0727703	0.00600407	0.256901	0.0797806	-0.190886	-0.0870114	-0.471986	-0.396485	-0.308301	NA	0.058868	NA	-0.523248	NA	-0.523248
					JAEG34B2	W8B		JBulk34_2_R1.fastq.AEG34.2_June_Bulk	SRR5381977	JAEG34R2	W8R		JRhizo34_2_R1_001.fastq.AEG34.2_June_Rhizo	SRR5381953	SRP102620	Illumina	335	5'-CADACTCCTACGGGAGGC-3'	769	5'-ATCCTGTTTGMTMCCCVCRC-3'	48.4	9.4	Germany	9.9	730	Grassland	NA	NA	NA	Grasses	C3	NA	NA
					JAEG34B3	W8B		JBulk34_3_R1_001.fastq.AEG34.3_June_Bulk	SRR5381976	JAEG34R3	W8R		JRhizo34_3_R1_001.fastq.AEG34.3_June_Rhizo	SRR5381952	SRP102620	Illumina	335	5'-CADACTCCTACGGGAGGC-3'	769	5'-ATCCTGTTTGMTMCCCVCRC-3'	48.4	9.4	Germany	9.9	730	Grassland	NA	NA	NA	Grasses	C3	NA	NA
					OAEG6B1	W10B	W10B	OBulk6_1_R1.fastq.AEG6.1_October_Bulk	SRR7850738	OAEG6R1	W10R	W10R	ORhizo6_1_R1.fastq.AEG6.1_October_Rhizo	SRR7850764	SRP102620	Illumina	335	5'-CADACTCCTACGGGAGGC-3'	769	5'-ATCCTGTTTGMTMCCCVCRC-3'	48.4	9.4	Germany	9.9	730	Grassland	NA	NA	NA	Grasses	C3	NA	NA	0.229601	0.0560424	0.0171207	0.0551106	-0.261835	0.0814814	NA	-0.515668	-0.308419	0.376913	NA	0.900511	NA	0.303905	NA	0.589861
					OAEG6B2	W10B		OBulk6_2_R1.fastq.AEG6.2_October_Bulk	SRR7850792	OAEG6R2	W10R		ORhizo6_2_R1.fastq.AEG6.2_October_Rhizo	SRR7850731	SRP102620	Illumina	335	5'-CADACTCCTACGGGAGGC-3'	769	5'-ATCCTGTTTGMTMCCCVCRC-3'	48.4	9.4	Germany	9.9	730	Grassland	NA	NA	NA	Grasses	C3	NA	NA
					OAEG6B3	W10B		OBulk6_3_R1.fastq.AEG6.3_October_Bulk	SRR7850826	OAEG6R3	W10R		ORhizo6_3_R1.fastq.AEG6.3_October_Rhizo	SRR7850842	SRP102620	Illumina	335	5'-CADACTCCTACGGGAGGC-3'	769	5'-ATCCTGTTTGMTMCCCVCRC-3'	48.4	9.4	Germany	9.9	730	Grassland	NA	NA	NA	Grasses	C3	NA	NA
					OAEG19B1	W11B	W11B	OBulk19_1_R1.fastq.AEG19.1_October_Bulk	SRR7850751	OAEG19R1	W11R	W11R	ORhizo19_1_R1.fastq.AEG19.1_October_Rhizo	SRR7850811	SRP102620	Illumina	335	5'-CADACTCCTACGGGAGGC-3'	769	5'-ATCCTGTTTGMTMCCCVCRC-3'	48.4	9.4	Germany	9.9	730	Grassland	NA	NA	NA	Grasses	C3	NA	NA	0.010838	0.0319634	0.0317072	-0.218435	-0.641167	0.188052	-0.869038	0.567106	0.208755	1.18958	NA	1.08753	NA	2.88179	NA	3.17162
					OAEG19B2	W11B		OBulk19_2_R1.fastq.AEG19.2_October_Bulk	SRR7850804	OAEG19R2	W11R		ORhizo19_2_R1.fastq.AEG19.2_October_Rhizo	SRR7850768	SRP102620	Illumina	335	5'-CADACTCCTACGGGAGGC-3'	769	5'-ATCCTGTTTGMTMCCCVCRC-3'	48.4	9.4	Germany	9.9	730	Grassland	NA	NA	NA	Grasses	C3	NA	NA
					OAEG19B3	W11B		OBulk19_3_R1.fastq.AEG19.3_October_Bulk	SRR7850845	OAEG19R3	W11R		ORhizo19_3_R1.fastq.AEG19.3_October_Rhizo	SRR7850835	SRP102620	Illumina	335	5'-CADACTCCTACGGGAGGC-3'	769	5'-ATCCTGTTTGMTMCCCVCRC-3'	48.4	9.4	Germany	9.9	730	Grassland	NA	NA	NA	Grasses	C3	NA	NA
					OAEG21B1	W12B	W12B	OBulk21_1_R1.fastq.AEG21.1_October_Bulk	SRR7850718	OAEG21R1	W12R	W12R	ORhizo21_1_R1.fastq.AEG21.1_October_Rhizo	SRR7850812	SRP102620	Illumina	335	5'-CADACTCCTACGGGAGGC-3'	769	5'-ATCCTGTTTGMTMCCCVCRC-3'	48.4	9.4	Germany	9.9	730	Grassland	NA	NA	NA	Grasses	C3	NA	NA	0.377083	0.0543227	0.0138202	0.133816	-0.450513	0.0507649	NA	0.715223	0.0269377	-0.380708	NA	0.705445	0.0779615	0.933427	0.0779615	0.646985
					OAEG21B2	W12B		OBulk21_2_R1.fastq.AEG21.2_October_Bulk	SRR7850779	OAEG21R2	W12R		ORhizo21_2_R1.fastq.AEG21.2_October_Rhizo	SRR7850855	SRP102620	Illumina	335	5'-CADACTCCTACGGGAGGC-3'	769	5'-ATCCTGTTTGMTMCCCVCRC-3'	48.4	9.4	Germany	9.9	730	Grassland	NA	NA	NA	Grasses	C3	NA	NA
					OAEG21B3	W12B		OBulk21_3_R1.fastq.AEG21.3_October_Bulk	SRR7850844	OAEG21R3	W12R		ORhizo21_3_R1.fastq.AEG21.3_October_Rhizo	SRR7850727	SRP102620	Illumina	335	5'-CADACTCCTACGGGAGGC-3'	769	5'-ATCCTGTTTGMTMCCCVCRC-3'	48.4	9.4	Germany	9.9	730	Grassland	NA	NA	NA	Grasses	C3	NA	NA
					OAEG28B1	W13B	W13B	OBulk28_1_R1.fastq.AEG28.1_October_Bulk	SRR7850756	OAEG28R1	W13R	W13R	ORhizo28_1_R1.fastq.AEG28.1_October_Rhizo	SRR7850829	SRP102620	Illumina	335	5'-CADACTCCTACGGGAGGC-3'	769	5'-ATCCTGTTTGMTMCCCVCRC-3'	48.4	9.4	Germany	9.9	730	Grassland	NA	NA	NA	Grasses	C3	NA	NA	0.0302494	0.0259285	0.0207787	-0.106345	0.00353357	0.0946717	NA	0.59317	-0.354404	-0.559616	NA	0.166259	NA	1.40364	NA	1.50185
					OAEG28B2	W13B		OBulk28_2_R1.fastq.AEG28.2_October_Bulk	SRR7850737	OAEG28R2	W13R		ORhizo28_2_R1.fastq.AEG28.2_October_Rhizo	SRR7850730	SRP102620	Illumina	335	5'-CADACTCCTACGGGAGGC-3'	769	5'-ATCCTGTTTGMTMCCCVCRC-3'	48.4	9.4	Germany	9.9	730	Grassland	NA	NA	NA	Grasses	C3	NA	NA
					OAEG28B3	W13B		OBulk28_3_R1.fastq.AEG28.3_October_Bulk	SRR7850850	OAEG28R3	W13R		ORhizo28_3_R1.fastq.AEG28.3_October_Rhizo	SRR7850822	SRP102620	Illumina	335	5'-CADACTCCTACGGGAGGC-3'	769	5'-ATCCTGTTTGMTMCCCVCRC-3'	48.4	9.4	Germany	9.9	730	Grassland	NA	NA	NA	Grasses	C3	NA	NA
					OAEG33B1	W14B	W14B	OBulk33_1_R1.fastq.AEG33.1_October_Bulk	SRR7850791	OAEG33R1	W14R	W14R	ORhizo33_1_R1.fastq.AEG33.1_October_Rhizo	SRR7850858	SRP102620	Illumina	335	5'-CADACTCCTACGGGAGGC-3'	769	5'-ATCCTGTTTGMTMCCCVCRC-3'	48.4	9.4	Germany	9.9	730	Grassland	NA	NA	NA	Grasses	C3	NA	NA	0.495589	0.0761988	-0.00355128	0.286868	-0.04152	0.0581925	-2.3979	0.248299	-0.107083	-0.674653	NA	-0.0567528	NA	0.498858	NA	0.574899
					OAEG33B2	W14B		OBulk33_2_R1.fastq.AEG33.2_October_Bulk	SRR7850773	OAEG33R2	W14R		ORhizo33_2_R1.fastq.AEG33.2_October_Rhizo	SRR7850810	SRP102620	Illumina	335	5'-CADACTCCTACGGGAGGC-3'	769	5'-ATCCTGTTTGMTMCCCVCRC-3'	48.4	9.4	Germany	9.9	730	Grassland	NA	NA	NA	Grasses	C3	NA	NA
					OAEG33B3	W14B		OBulk33_3_R1.fastq.AEG33.3_October_Bulk	SRR7850724	OAEG33R3	W14R		ORhizo33_3_R1.fastq.AEG33.3_October_Rhizo	SRR7850752	SRP102620	Illumina	335	5'-CADACTCCTACGGGAGGC-3'	769	5'-ATCCTGTTTGMTMCCCVCRC-3'	48.4	9.4	Germany	9.9	730	Grassland	NA	NA	NA	Grasses	C3	NA	NA
					OAEG34B1	W15B	W15B	OBulk34_1_R1.fastq.AEG34.1_October_Bulk	SRR7850808	OAEG34R1	W15R	W15R	ORhizo34_1_R1.fastq.AEG34.1_October_Rhizo	SRR7850799	SRP102620	Illumina	335	5'-CADACTCCTACGGGAGGC-3'	769	5'-ATCCTGTTTGMTMCCCVCRC-3'	48.4	9.4	Germany	9.9	730	Grassland	NA	NA	NA	Grasses	C3	NA	NA	0.364838	0.0989951	0.0364038	0.0343682	-0.705253	0.145987	-0.624154	0.251738	-0.0861541	-0.973449	NA	0.411171	NA	0.403899	NA	0.513639
					OAEG34B2	W15B		OBulk34_2_R1.fastq.AEG34.2_October_Bulk	SRR7850827	OAEG34R2	W15R		ORhizo34_2_R1.fastq.AEG34.2_October_Rhizo	SRR7850787	SRP102620	Illumina	335	5'-CADACTCCTACGGGAGGC-3'	769	5'-ATCCTGTTTGMTMCCCVCRC-3'	48.4	9.4	Germany	9.9	730	Grassland	NA	NA	NA	Grasses	C3	NA	NA
					OAEG34B3	W15B		OBulk34_3_R1.fastq.AEG34.3_October_Bulk	SRR7850721	OAEG34R3	W15R		ORhizo34_3_R1.fastq.AEG34.3_October_Rhizo	SRR7850832	SRP102620	Illumina	335	5'-CADACTCCTACGGGAGGC-3'	769	5'-ATCCTGTTTGMTMCCCVCRC-3'	48.4	9.4	Germany	9.9	730	Grassland	NA	NA	NA	Grasses	C3	NA	NA
39	2018	Zhang	Fems Microbiology Ecology	Microbial communities in the rhizosphere and the root of lettuce as affected by Salmonella-contaminated irrigation water	ZHSLB1	Y2B	Y2B	U_SL- 192	SRR2158165	ZHSL2GSR1	Y6R	Y6R	S_C_SL_GS_2- 180	SRR2158153	PRJNA289142	Illumina	515	5'-GTGCCAGCMGCCGCGGTAA-3'	806	5'-GGACTACHVGGGTWTCTAAT-3'	40.83	-96.66	USA	NA	NA	Cropland	NA	Dryland	NA	NA	NA	NA	NA	-0.143056	-0.0417528	-0.0185402	-0.101895	-0.513585	-0.0436751	0.130053	-0.0363676	-0.634651	0.150282	NA	1.04323	3.08259	-0.130362	1.57473	0.855919
					ZHSLB2	Y2B		U_SL- 193	SRR2158166	ZHSL2GSR2	Y6R		S_C_SL_GS_2- 181	SRR2158154	PRJNA289142	Illumina	515	5'-GTGCCAGCMGCCGCGGTAA-3'	806	5'-GGACTACHVGGGTWTCTAAT-3'	40.83	-96.66	USA	NA	NA	Cropland	NA	Dryland	NA	NA	NA	NA	NA
										ZHSL2GSR3	Y6R		S_C_SL_GS_2- 182	SRR2158155	PRJNA289142	Illumina	515	5'-GTGCCAGCMGCCGCGGTAA-3'	806	5'-GGACTACHVGGGTWTCTAAT-3'	40.83	-96.66	USA	NA	NA	Cropland	NA	Dryland	NA	NA	NA	NA	NA
										ZHSL2GSR4	Y6R		S_C_SL_GS_2- 183	SRR2158156	PRJNA289142	Illumina	515	5'-GTGCCAGCMGCCGCGGTAA-3'	806	5'-GGACTACHVGGGTWTCTAAT-3'	40.83	-96.66	USA	NA	NA	Cropland	NA	Dryland	NA	NA	NA	NA	NA
										ZHSL2GSR5	Y6R		S_C_SL_GS_2- 184	SRR2158157	PRJNA289142	Illumina	515	5'-GTGCCAGCMGCCGCGGTAA-3'	806	5'-GGACTACHVGGGTWTCTAAT-3'	40.83	-96.66	USA	NA	NA	Cropland	NA	Dryland	NA	NA	NA	NA	NA
										ZHSL2GSR6	Y6R		S_C_SL_GS_2- 185	SRR2158158	PRJNA289142	Illumina	515	5'-GTGCCAGCMGCCGCGGTAA-3'	806	5'-GGACTACHVGGGTWTCTAAT-3'	40.83	-96.66	USA	NA	NA	Cropland	NA	Dryland	NA	NA	NA	NA	NA
							Y2B			ZHSL2SSR1	Y8R	Y8R	S_C_SL_SB_2- 168	SRR2158141	PRJNA289142	Illumina	515	5'-GTGCCAGCMGCCGCGGTAA-3'	806	5'-GGACTACHVGGGTWTCTAAT-3'	40.83	-96.66	USA	NA	NA	Cropland	NA	Dryland	NA	NA	NA	NA	NA	-0.143056	-0.0417528	-0.0185402	-0.101895	-0.513585	-0.0436751	0.130053	-0.0363676	-0.634651	0.150282	NA	1.04323	3.08259	-0.130362	1.57473	0.855919
										ZHSL2SSR2	Y8R		S_C_SL_SB_2- 169	SRR2158142	PRJNA289142	Illumina	515	5'-GTGCCAGCMGCCGCGGTAA-3'	806	5'-GGACTACHVGGGTWTCTAAT-3'	40.83	-96.66	USA	NA	NA	Cropland	NA	Dryland	NA	NA	NA	NA	NA
										ZHSL2SSR3	Y8R		S_C_SL_SB_2- 170	SRR2158143	PRJNA289142	Illumina	515	5'-GTGCCAGCMGCCGCGGTAA-3'	806	5'-GGACTACHVGGGTWTCTAAT-3'	40.83	-96.66	USA	NA	NA	Cropland	NA	Dryland	NA	NA	NA	NA	NA
										ZHSL2SSR5	Y8R		S_C_SL_SB_2- 172	SRR2158145	PRJNA289142	Illumina	515	5'-GTGCCAGCMGCCGCGGTAA-3'	806	5'-GGACTACHVGGGTWTCTAAT-3'	40.83	-96.66	USA	NA	NA	Cropland	NA	Dryland	NA	NA	NA	NA	NA
										ZHSL2SSR6	Y8R		S_C_SL_SB_2- 173	SRR2158146	PRJNA289142	Illumina	515	5'-GTGCCAGCMGCCGCGGTAA-3'	806	5'-GGACTACHVGGGTWTCTAAT-3'	40.83	-96.66	USA	NA	NA	Cropland	NA	Dryland	NA	NA	NA	NA	NA
40	2018	Lu	Plos One	Effects of an EPSPS-transgenic soybean line ZUTS31 on root-associated bacterial communities during field growth	LUC3S1B1	Z1B	Z1B	HC3BSO replicate 1	SRR6221958	LUC3S1R1	Z1R	Z1R	HC3BRh replicate 1	SRR6221951	SRP121636	Illumina	515	5'-GTGCCAGCMGCCGCGGTAA-3'	806	5'-GGACTACHVGGGTWTCTAAT-3'	31.889	117.24	China	16.15	NA	Cropland	Leguminosae	Dryland	NA	NA	NA	NA	NA	0.0652116	0.00144446	-0.00853667	0.041755	-0.060433	2.99573	-0.543615	0.632238	0.986495	1.49682	0.384846	1.15822	1.08346	-0.641854	1.05204	0.626008
					LUC3S1B2	Z1B		HC3BSO replicate 2	SRR6221959	LUC3S1R2	Z1R		HC3BRh replicate 2	SRR6221950	SRP121636	Illumina	515	5'-GTGCCAGCMGCCGCGGTAA-3'	806	5'-GGACTACHVGGGTWTCTAAT-3'	31.889	117.24	China	16.15	NA	Cropland	Leguminosae	Dryland	NA	NA	NA	NA	NA
					LUC3S1B3	Z1B		HC3BSO replicate 3	SRR6221944	LUC3S1R3	Z1R		HC3BRh replicate 3	SRR6221953	SRP121636	Illumina	515	5'-GTGCCAGCMGCCGCGGTAA-3'	806	5'-GGACTACHVGGGTWTCTAAT-3'	31.889	117.24	China	16.15	NA	Cropland	Leguminosae	Dryland	NA	NA	NA	NA	NA
					LUC3S1B4	Z1B		HC3BSO replicate 4	SRR6221945	LUC3S1R4	Z1R		HC3BRh replicate 4	SRR6221952	SRP121636	Illumina	515	5'-GTGCCAGCMGCCGCGGTAA-3'	806	5'-GGACTACHVGGGTWTCTAAT-3'	31.889	117.24	China	16.15	NA	Cropland	Leguminosae	Dryland	NA	NA	NA	NA	NA
					LUC3S1B5	Z1B		HC3BSO replicate 5	SRR6221946	LUC3S1R5	Z1R		HC3BRh replicate 5	SRR6221955	SRP121636	Illumina	515	5'-GTGCCAGCMGCCGCGGTAA-3'	806	5'-GGACTACHVGGGTWTCTAAT-3'	31.889	117.24	China	16.15	NA	Cropland	Leguminosae	Dryland	NA	NA	NA	NA	NA
					LUC3S1B6	Z1B		HC3BSO replicate 6	SRR6221947	LUC3S1R6	Z1R		HC3BRh replicate 6	SRR6221954	SRP121636	Illumina	515	5'-GTGCCAGCMGCCGCGGTAA-3'	806	5'-GGACTACHVGGGTWTCTAAT-3'	31.889	117.24	China	16.15	NA	Cropland	Leguminosae	Dryland	NA	NA	NA	NA	NA
					LUC3S2B1	Z2B	Z2B	HC3CSO replicate 1	SRR6221970	LUC3S2R1	Z2R	Z2R	HC3CRh replicate 1	SRR6221983	SRP121636	Illumina	515	5'-GTGCCAGCMGCCGCGGTAA-3'	806	5'-GGACTACHVGGGTWTCTAAT-3'	31.889	117.24	China	16.15	NA	Cropland	Leguminosae	Dryland	NA	NA	NA	NA	NA	0.02082	-0.0118262	-0.0146008	0.0421734	-0.0845915	1.48957	-0.421213	-0.319634	2.22848	-0.374693	0.524683	0.83155	1.68959	1.94591	1.64602	2.47934
					LUC3S2B2	Z2B		HC3CSO replicate 2	SRR6221971	LUC3S2R2	Z2R		HC3CRh replicate 2	SRR6221982	SRP121636	Illumina	515	5'-GTGCCAGCMGCCGCGGTAA-3'	806	5'-GGACTACHVGGGTWTCTAAT-3'	31.889	117.24	China	16.15	NA	Cropland	Leguminosae	Dryland	NA	NA	NA	NA	NA
					LUC3S2B3	Z2B		HC3CSO replicate 3	SRR6221976	LUC3S2R3	Z2R		HC3CRh replicate 3	SRR6221981	SRP121636	Illumina	515	5'-GTGCCAGCMGCCGCGGTAA-3'	806	5'-GGACTACHVGGGTWTCTAAT-3'	31.889	117.24	China	16.15	NA	Cropland	Leguminosae	Dryland	NA	NA	NA	NA	NA
					LUC3S2B4	Z2B		HC3CSO replicate 4	SRR6221977	LUC3S2R4	Z2R		HC3CRh replicate 4	SRR6221980	SRP121636	Illumina	515	5'-GTGCCAGCMGCCGCGGTAA-3'	806	5'-GGACTACHVGGGTWTCTAAT-3'	31.889	117.24	China	16.15	NA	Cropland	Leguminosae	Dryland	NA	NA	NA	NA	NA
					LUC3S2B6	Z2B		HC3CSO replicate 6	SRR6221975	LUC3S2R6	Z2R		HC3CRh replicate 6	SRR6221978	SRP121636	Illumina	515	5'-GTGCCAGCMGCCGCGGTAA-3'	806	5'-GGACTACHVGGGTWTCTAAT-3'	31.889	117.24	China	16.15	NA	Cropland	Leguminosae	Dryland	NA	NA	NA	NA	NA
					LUC3S3B1	Z3B	Z3B	HC3DSO replicate 1	SRR6221999	LUC3S3R1	Z3R	Z3R	HC3DRh replicate 1	SRR6221908	SRP121636	Illumina	515	5'-GTGCCAGCMGCCGCGGTAA-3'	806	5'-GGACTACHVGGGTWTCTAAT-3'	31.889	117.24	China	16.15	NA	Cropland	Leguminosae	Dryland	NA	NA	NA	NA	NA	0.00840341	-0.000579207	-0.00252787	0.0415599	-0.166026	0.432997	-0.747214	0.96742	0.934309	0.395209	0.292388	0.124038	0.590669	0.510826	0.491179	1.43075
					LUC3S3B2	Z3B		HC3DSO replicate 2	SRR6221998	LUC3S3R2	Z3R		HC3DRh replicate 2	SRR6221909	SRP121636	Illumina	515	5'-GTGCCAGCMGCCGCGGTAA-3'	806	5'-GGACTACHVGGGTWTCTAAT-3'	31.889	117.24	China	16.15	NA	Cropland	Leguminosae	Dryland	NA	NA	NA	NA	NA
					LUC3S3B3	Z3B		HC3DSO replicate 3	SRR6222001	LUC3S3R3	Z3R		HC3DRh replicate 3	SRR6221916	SRP121636	Illumina	515	5'-GTGCCAGCMGCCGCGGTAA-3'	806	5'-GGACTACHVGGGTWTCTAAT-3'	31.889	117.24	China	16.15	NA	Cropland	Leguminosae	Dryland	NA	NA	NA	NA	NA
					LUC3S3B4	Z3B		HC3DSO replicate 4	SRR6222000	LUC3S3R4	Z3R		HC3DRh replicate 4	SRR6221917	SRP121636	Illumina	515	5'-GTGCCAGCMGCCGCGGTAA-3'	806	5'-GGACTACHVGGGTWTCTAAT-3'	31.889	117.24	China	16.15	NA	Cropland	Leguminosae	Dryland	NA	NA	NA	NA	NA
					LUC3S3B5	Z3B		HC3DSO replicate 5	SRR6222007	LUC3S3R5	Z3R		HC3DRh replicate 5	SRR6221923	SRP121636	Illumina	515	5'-GTGCCAGCMGCCGCGGTAA-3'	806	5'-GGACTACHVGGGTWTCTAAT-3'	31.889	117.24	China	16.15	NA	Cropland	Leguminosae	Dryland	NA	NA	NA	NA	NA
					LUC3S3B6	Z3B		HC3DSO replicate 6	SRR6222006	LUC3S3R6	Z3R		HC3DRh replicate 6	SRR6221922	SRP121636	Illumina	515	5'-GTGCCAGCMGCCGCGGTAA-3'	806	5'-GGACTACHVGGGTWTCTAAT-3'	31.889	117.24	China	16.15	NA	Cropland	Leguminosae	Dryland	NA	NA	NA	NA	NA
					LUZ31S1B1	Z4B	Z4B	Z31BSO replicate 1	SRR6221940	LUZ31S1R1	Z4R	Z4R	Z31BRh replicate 1	SRR6221957	SRP121636	Illumina	515	5'-GTGCCAGCMGCCGCGGTAA-3'	806	5'-GGACTACHVGGGTWTCTAAT-3'	31.889	117.24	China	16.15	NA	Cropland	Leguminosae	Dryland	NA	NA	NA	NA	NA	0.0288643	0.00429001	-7.71e-05	0.0072978	0.0527363	0.611134	0.530628	0.354969	0.333492	-0.293056	0.0810412	0.506515	0.884006	NA	0.851224	1.79176
					LUZ31S1B2	Z4B		Z31BSO replicate 2	SRR6221941	LUZ31S1R2	Z4R		Z31BRh replicate 2	SRR6221956	SRP121636	Illumina	515	5'-GTGCCAGCMGCCGCGGTAA-3'	806	5'-GGACTACHVGGGTWTCTAAT-3'	31.889	117.24	China	16.15	NA	Cropland	Leguminosae	Dryland	NA	NA	NA	NA	NA
					LUZ31S1B3	Z4B		Z31BSO replicate 3	SRR6221942	LUZ31S1R3	Z4R		Z31BRh replicate 3	SRR6221949	SRP121636	Illumina	515	5'-GTGCCAGCMGCCGCGGTAA-3'	806	5'-GGACTACHVGGGTWTCTAAT-3'	31.889	117.24	China	16.15	NA	Cropland	Leguminosae	Dryland	NA	NA	NA	NA	NA
					LUZ31S1B4	Z4B		Z31BSO replicate 4	SRR6221943	LUZ31S1R4	Z4R		Z31BRh replicate 4	SRR6221948	SRP121636	Illumina	515	5'-GTGCCAGCMGCCGCGGTAA-3'	806	5'-GGACTACHVGGGTWTCTAAT-3'	31.889	117.24	China	16.15	NA	Cropland	Leguminosae	Dryland	NA	NA	NA	NA	NA
					LUZ31S1B5	Z4B		Z31BSO replicate 5	SRR6221938	LUZ31S1R5	Z4R		Z31BRh replicate 5	SRR6221972	SRP121636	Illumina	515	5'-GTGCCAGCMGCCGCGGTAA-3'	806	5'-GGACTACHVGGGTWTCTAAT-3'	31.889	117.24	China	16.15	NA	Cropland	Leguminosae	Dryland	NA	NA	NA	NA	NA
					LUZ31S1B6	Z4B		Z31BSO replicate 6	SRR6221939	LUZ31S1R6	Z4R		Z31BRh replicate 6	SRR6221973	SRP121636	Illumina	515	5'-GTGCCAGCMGCCGCGGTAA-3'	806	5'-GGACTACHVGGGTWTCTAAT-3'	31.889	117.24	China	16.15	NA	Cropland	Leguminosae	Dryland	NA	NA	NA	NA	NA
					LUZ31S2B1	Z5B	Z5B	Z31CSO replicate 1	SRR6221968	LUZ31S2R1	Z5R	Z5R	Z31CRh replicate 1	SRR6221990	SRP121636	Illumina	515	5'-GTGCCAGCMGCCGCGGTAA-3'	806	5'-GGACTACHVGGGTWTCTAAT-3'	31.889	117.24	China	16.15	NA	Cropland	Leguminosae	Dryland	NA	NA	NA	NA	NA	0.0161894	-0.0109228	-0.0134837	0.0502126	0.0139472	1.33305	-0.510826	-0.132351	1.6953	-1.0222	0.337354	0.648011	1.41637	1.09861	1.38788	1.81176
					LUZ31S2B2	Z5B		Z31CSO replicate 2	SRR6221969	LUZ31S2R2	Z5R		Z31CRh replicate 2	SRR6221991	SRP121636	Illumina	515	5'-GTGCCAGCMGCCGCGGTAA-3'	806	5'-GGACTACHVGGGTWTCTAAT-3'	31.889	117.24	China	16.15	NA	Cropland	Leguminosae	Dryland	NA	NA	NA	NA	NA
					LUZ31S2B3	Z5B		Z31CSO replicate 3	SRR6221987	LUZ31S2R3	Z5R		Z31CRh replicate 3	SRR6221992	SRP121636	Illumina	515	5'-GTGCCAGCMGCCGCGGTAA-3'	806	5'-GGACTACHVGGGTWTCTAAT-3'	31.889	117.24	China	16.15	NA	Cropland	Leguminosae	Dryland	NA	NA	NA	NA	NA
					LUZ31S2B4	Z5B		Z31CSO replicate 4	SRR6221986	LUZ31S2R4	Z5R		Z31CRh replicate 4	SRR6221993	SRP121636	Illumina	515	5'-GTGCCAGCMGCCGCGGTAA-3'	806	5'-GGACTACHVGGGTWTCTAAT-3'	31.889	117.24	China	16.15	NA	Cropland	Leguminosae	Dryland	NA	NA	NA	NA	NA
					LUZ31S2B5	Z5B		Z31CSO replicate 5	SRR6221985	LUZ31S2R5	Z5R		Z31CRh replicate 5	SRR6221994	SRP121636	Illumina	515	5'-GTGCCAGCMGCCGCGGTAA-3'	806	5'-GGACTACHVGGGTWTCTAAT-3'	31.889	117.24	China	16.15	NA	Cropland	Leguminosae	Dryland	NA	NA	NA	NA	NA
					LUZ31S2B6	Z5B		Z31CSO replicate 6	SRR6221984	LUZ31S2R6	Z5R		Z31CRh replicate 6	SRR6221995	SRP121636	Illumina	515	5'-GTGCCAGCMGCCGCGGTAA-3'	806	5'-GGACTACHVGGGTWTCTAAT-3'	31.889	117.24	China	16.15	NA	Cropland	Leguminosae	Dryland	NA	NA	NA	NA	NA
					LUZ31S3B1	Z6B	Z6B	Z31DSO replicate 1	SRR6221914	LUZ31S3R1	Z6R	Z6R	Z31DRh replicate 1	SRR6221921	SRP121636	Illumina	515	5'-GTGCCAGCMGCCGCGGTAA-3'	806	5'-GGACTACHVGGGTWTCTAAT-3'	31.889	117.24	China	16.15	NA	Cropland	Leguminosae	Dryland	NA	NA	NA	NA	NA	0.169592	0.0107108	-0.0156691	0.145054	-0.213892	0.850751	-0.66905	2.58041	0.795562	0.922996	0.366362	0.284945	0.618578	NA	0.441125	1.00271
					LUZ31S3B2	Z6B		Z31DSO replicate 2	SRR6221915	LUZ31S3R2	Z6R		Z31DRh replicate 2	SRR6221920	SRP121636	Illumina	515	5'-GTGCCAGCMGCCGCGGTAA-3'	806	5'-GGACTACHVGGGTWTCTAAT-3'	31.889	117.24	China	16.15	NA	Cropland	Leguminosae	Dryland	NA	NA	NA	NA	NA
					LUZ31S3B3	Z6B		Z31DSO replicate 3	SRR6221912	LUZ31S3R3	Z6R		Z31DRh replicate 3	SRR6221927	SRP121636	Illumina	515	5'-GTGCCAGCMGCCGCGGTAA-3'	806	5'-GGACTACHVGGGTWTCTAAT-3'	31.889	117.24	China	16.15	NA	Cropland	Leguminosae	Dryland	NA	NA	NA	NA	NA
					LUZ31S3B4	Z6B		Z31DSO replicate 4	SRR6221913	LUZ31S3R4	Z6R		Z31DRh replicate 4	SRR6221926	SRP121636	Illumina	515	5'-GTGCCAGCMGCCGCGGTAA-3'	806	5'-GGACTACHVGGGTWTCTAAT-3'	31.889	117.24	China	16.15	NA	Cropland	Leguminosae	Dryland	NA	NA	NA	NA	NA
					LUZ31S3B5	Z6B		Z31DSO replicate 5	SRR6221910	LUZ31S3R5	Z6R		Z31DRh replicate 5	SRR6221925	SRP121636	Illumina	515	5'-GTGCCAGCMGCCGCGGTAA-3'	806	5'-GGACTACHVGGGTWTCTAAT-3'	31.889	117.24	China	16.15	NA	Cropland	Leguminosae	Dryland	NA	NA	NA	NA	NA
					LUZ31S3B6	Z6B		Z31DSO replicate 6	SRR6221911	LUZ31S3R6	Z6R		Z31DRh replicate 6	SRR6221924	SRP121636	Illumina	515	5'-GTGCCAGCMGCCGCGGTAA-3'	806	5'-GGACTACHVGGGTWTCTAAT-3'	31.889	117.24	China	16.15	NA	Cropland	Leguminosae	Dryland	NA	NA	NA	NA	NA
42	2018	O'Brien	Frontiers in Microbiology	Rhizosphere Bacterial Communities Differ According to Fertilizer Regimes and Cabbage (Brassica oleracea var. capitata L.) Harvest Time, but Not Aphid Herbivory	OBCKB1	ZA1B	ZA1B	ControlFertiliser_rep_2	SRR6821484	OFCKR1	ZA1R	ZA1R	ControlCabbage_rep_1	SRR6821488	SRP134261	Illumina	515	5'-GTGCCAGCMGCCGCGGTAA-3'	806	5'-GGACTACHVGGGTWTCTAAT-3'	51.55	-1.09	United Kingdom	9.18	NA	Cropland	Cruciferae	Dryland	NA	NA	NA	NA	NA	-0.0542005	-0.00676949	0.000936116	-0.026987	-0.12229	-0.293761	-0.0901511	0.646627	-0.510826	-0.577315	0	-0.0853598	-0.189242	NA	-0.271934	-2.07944
					OBCKB2	ZA1B		ControlFertiliser_rep_3	SRR6821483	OFCKR2	ZA1R		ControlCabbage_rep_2	SRR6821487	SRP134261	Illumina	515	5'-GTGCCAGCMGCCGCGGTAA-3'	806	5'-GGACTACHVGGGTWTCTAAT-3'	51.55	-1.09	United Kingdom	9.18	NA	Cropland	Cruciferae	Dryland	NA	NA	NA	NA	NA
					OBNB1	ZA2B	ZA2B	LowNFertiliser_rep_1	SRR6821482	OFNR1	ZA2R	ZA2R	LowNCabbage_rep_1	SRR6821513	SRP134261	Illumina	515	5'-GTGCCAGCMGCCGCGGTAA-3'	806	5'-GGACTACHVGGGTWTCTAAT-3'	51.55	-1.09	United Kingdom	9.18	NA	Cropland	Cruciferae	Dryland	Organic	NA	NA	NA	NA	-0.0448423	0.00355782	0.00914556	-0.00391602	0.00987884	0.490022	0.0689929	-0.154151	0.0512933	-0.45769	0.228534	0.0336732	-0.756459	NA	-0.705196	-3.17805
					OBNB2	ZA2B		LowNFertiliser_rep_2	SRR6821486	OFNR2	ZA2R		LowNCabbage_rep_2	SRR6821514	SRP134261	Illumina	515	5'-GTGCCAGCMGCCGCGGTAA-3'	806	5'-GGACTACHVGGGTWTCTAAT-3'	51.55	-1.09	United Kingdom	9.18	NA	Cropland	Cruciferae	Dryland	Organic	NA	NA	NA	NA
					OBNB3	ZA2B		LowNFertiliser_rep_3	SRR6821485						SRP134261	Illumina	515	5'-GTGCCAGCMGCCGCGGTAA-3'	806	5'-GGACTACHVGGGTWTCTAAT-3'	51.55	-1.09	United Kingdom	9.18	NA	Cropland	Cruciferae	Dryland	Organic	NA	NA	NA	NA
43	2018	Wu	Bmc Microbiology	Environmental factors shaping the diversity of bacterial communities that promote rice production	XPSDB1	ZC1B	ZC1B	Ha1_0p	SRR4075866	XPS1R1	ZC1R	ZC1R	Ha1_2p	SRR4075870	SRP083104	Illumina	515	5'-GTGCCAGCMGCCGCGGTAA-3'	806	5'-GGACTACHVGGGTWTCTAAT-3'	27.39	110.52	China	15.98	NA	Cropland	Gramineae	Wetland	NA	NA	NA	NA	NA	0.046031	-0.0239238	-0.0308438	0.0768775	-0.378091	1.17865	0.545227	NA	NA	NA	NA	0.481177	NA	NA	0.899484	NA
					XPSDB2	ZC1B		Ha2_0p	SRR4075867	XPS1R2	ZC1R		Ha2_2p	SRR4075871	SRP083104	Illumina	515	5'-GTGCCAGCMGCCGCGGTAA-3'	806	5'-GGACTACHVGGGTWTCTAAT-3'	27.39	110.52	China	15.98	NA	Cropland	Gramineae	Wetland	NA	NA	NA	NA	NA
					XPSDB3	ZC1B		Ha3_0p	SRR4075878	XPS1R3	ZC1R		Ha3_2p	SRR4075872	SRP083104	Illumina	515	5'-GTGCCAGCMGCCGCGGTAA-3'	806	5'-GGACTACHVGGGTWTCTAAT-3'	27.39	110.52	China	15.98	NA	Cropland	Gramineae	Wetland	NA	NA	NA	NA	NA
										XPS1R4	ZC1R		Ha3_2p	SRR4217128	SRP083104	Illumina	515	5'-GTGCCAGCMGCCGCGGTAA-3'	806	5'-GGACTACHVGGGTWTCTAAT-3'	27.39	110.52	China	15.98	NA	Cropland	Gramineae	Wetland	NA	NA	NA	NA	NA
							ZC1B			XPS2R1	ZC2R	ZC2R	Ha1_3p	SRR4075883	SRP083104	Illumina	515	5'-GTGCCAGCMGCCGCGGTAA-3'	806	5'-GGACTACHVGGGTWTCTAAT-3'	27.39	110.52	China	15.98	NA	Cropland	Gramineae	Wetland	NA	NA	NA	NA	NA	0.046031	-0.0239238	-0.0308438	0.0768775	-0.378091	1.17865	0.545227	NA	NA	NA	NA	0.481177	NA	NA	0.899484	NA
										XPS2R2	ZC2R		Ha2_3p	SRR4075884	SRP083104	Illumina	515	5'-GTGCCAGCMGCCGCGGTAA-3'	806	5'-GGACTACHVGGGTWTCTAAT-3'	27.39	110.52	China	15.98	NA	Cropland	Gramineae	Wetland	NA	NA	NA	NA	NA
										XPS2R3	ZC2R		Ha3_3p	SRR4075885	SRP083104	Illumina	515	5'-GTGCCAGCMGCCGCGGTAA-3'	806	5'-GGACTACHVGGGTWTCTAAT-3'	27.39	110.52	China	15.98	NA	Cropland	Gramineae	Wetland	NA	NA	NA	NA	NA
							ZC1B			XPS3R1	ZC3R	ZC3R	Ha1_4p	SRR4075896	SRP083104	Illumina	515	5'-GTGCCAGCMGCCGCGGTAA-3'	806	5'-GGACTACHVGGGTWTCTAAT-3'	27.39	110.52	China	15.98	NA	Cropland	Gramineae	Wetland	NA	NA	NA	NA	NA	0.046031	-0.0239238	-0.0308438	0.0768775	-0.378091	1.17865	0.545227	NA	NA	NA	NA	0.481177	NA	NA	0.899484	NA
										XPS3R2	ZC3R		Ha2_4p	SRR4075897	SRP083104	Illumina	515	5'-GTGCCAGCMGCCGCGGTAA-3'	806	5'-GGACTACHVGGGTWTCTAAT-3'	27.39	110.52	China	15.98	NA	Cropland	Gramineae	Wetland	NA	NA	NA	NA	NA
										XPS3R3	ZC3R		Ha3_4p	SRR4075898	SRP083104	Illumina	515	5'-GTGCCAGCMGCCGCGGTAA-3'	806	5'-GGACTACHVGGGTWTCTAAT-3'	27.39	110.52	China	15.98	NA	Cropland	Gramineae	Wetland	NA	NA	NA	NA	NA
					LHSDB1	ZC2B	ZC2B	Hb1_0p	SRR4075889	LHS1R1	ZC4R	ZC4R	Hb1_2p	SRR4075873	SRP083104	Illumina	515	5'-GTGCCAGCMGCCGCGGTAA-3'	806	5'-GGACTACHVGGGTWTCTAAT-3'	27.46	110.93	China	15.98	NA	Cropland	Gramineae	Wetland	NA	NA	NA	NA	NA	-0.137465	-0.0400173	-0.0175282	-0.0690581	-0.133195	-0.593064	-0.161775	-1.22378	-1.21227	0.510826	0.41871	-1.01926	0.467023	NA	0.633958	NA
					LHSDB2	ZC2B		Hb2_0p	SRR4075900	LHS1R2	ZC4R		Hb2_2p	SRR4075874	SRP083104	Illumina	515	5'-GTGCCAGCMGCCGCGGTAA-3'	806	5'-GGACTACHVGGGTWTCTAAT-3'	27.46	110.93	China	15.98	NA	Cropland	Gramineae	Wetland	NA	NA	NA	NA	NA
					LHSDB3	ZC2B		Hb3_0p	SRR4075909	LHS1R3	ZC4R		Hb3_2p	SRR4075875	SRP083104	Illumina	515	5'-GTGCCAGCMGCCGCGGTAA-3'	806	5'-GGACTACHVGGGTWTCTAAT-3'	27.46	110.93	China	15.98	NA	Cropland	Gramineae	Wetland	NA	NA	NA	NA	NA
							ZC2B			LHS2R1	ZC5R	ZC5R	Hb1_3p	SRR4075886	SRP083104	Illumina	515	5'-GTGCCAGCMGCCGCGGTAA-3'	806	5'-GGACTACHVGGGTWTCTAAT-3'	27.46	110.93	China	15.98	NA	Cropland	Gramineae	Wetland	NA	NA	NA	NA	NA	-0.137465	-0.0400173	-0.0175282	-0.0690581	-0.133195	-0.593064	-0.161775	-1.22378	-1.21227	0.510826	0.41871	-1.01926	0.467023	NA	0.633958	NA
										LHS2R2	ZC5R		Hb2_3p	SRR4075887	SRP083104	Illumina	515	5'-GTGCCAGCMGCCGCGGTAA-3'	806	5'-GGACTACHVGGGTWTCTAAT-3'	27.46	110.93	China	15.98	NA	Cropland	Gramineae	Wetland	NA	NA	NA	NA	NA
										LHS2R3	ZC5R		Hb3_3p	SRR4075888	SRP083104	Illumina	515	5'-GTGCCAGCMGCCGCGGTAA-3'	806	5'-GGACTACHVGGGTWTCTAAT-3'	27.46	110.93	China	15.98	NA	Cropland	Gramineae	Wetland	NA	NA	NA	NA	NA
							ZC2B			LHS3R1	ZC6R	ZC6R	Hb1_4p	SRR4075899	SRP083104	Illumina	515	5'-GTGCCAGCMGCCGCGGTAA-3'	806	5'-GGACTACHVGGGTWTCTAAT-3'	27.46	110.93	China	15.98	NA	Cropland	Gramineae	Wetland	NA	NA	NA	NA	NA	-0.137465	-0.0400173	-0.0175282	-0.0690581	-0.133195	-0.593064	-0.161775	-1.22378	-1.21227	0.510826	0.41871	-1.01926	0.467023	NA	0.633958	NA
										LHS3R2	ZC6R		Hb2_4p	SRR4075901	SRP083104	Illumina	515	5'-GTGCCAGCMGCCGCGGTAA-3'	806	5'-GGACTACHVGGGTWTCTAAT-3'	27.46	110.93	China	15.98	NA	Cropland	Gramineae	Wetland	NA	NA	NA	NA	NA
										LHS3R3	ZC6R		Hb3_4p	SRR4075902	SRP083104	Illumina	515	5'-GTGCCAGCMGCCGCGGTAA-3'	806	5'-GGACTACHVGGGTWTCTAAT-3'	27.46	110.93	China	15.98	NA	Cropland	Gramineae	Wetland	NA	NA	NA	NA	NA
					NXSDB1	ZC3B	ZC3B	Hc1_0p	SRR4075910	NXS1R1	ZC7R	ZC7R	Hc1_2p	SRR4075876	SRP083104	Illumina	515	5'-GTGCCAGCMGCCGCGGTAA-3'	806	5'-GGACTACHVGGGTWTCTAAT-3'	27.49	110.9	China	15.98	NA	Cropland	Gramineae	Wetland	NA	NA	NA	NA	NA	-0.0589562	-0.106413	-0.0971673	-0.0908767	-0.340405	-1.29928	-0.601051	0.575364	-0.0206193	NA	NA	0.0629138	-1.45083	NA	-0.614159	NA
					NXSDB2	ZC3B		Hc2_0p	SRR4075911	NXS1R2	ZC7R		Hc2_2p	SRR4075877	SRP083104	Illumina	515	5'-GTGCCAGCMGCCGCGGTAA-3'	806	5'-GGACTACHVGGGTWTCTAAT-3'	27.49	110.9	China	15.98	NA	Cropland	Gramineae	Wetland	NA	NA	NA	NA	NA
					NXSDB3	ZC3B		Hc3_0p	SRR4075912	NXS1R3	ZC7R		Hc3_2p	SRR4075879	SRP083104	Illumina	515	5'-GTGCCAGCMGCCGCGGTAA-3'	806	5'-GGACTACHVGGGTWTCTAAT-3'	27.49	110.9	China	15.98	NA	Cropland	Gramineae	Wetland	NA	NA	NA	NA	NA
							ZC3B			NXS2R1	ZC8R	ZC8R	Hc1_3p	SRR4075890	SRP083104	Illumina	515	5'-GTGCCAGCMGCCGCGGTAA-3'	806	5'-GGACTACHVGGGTWTCTAAT-3'	27.49	110.9	China	15.98	NA	Cropland	Gramineae	Wetland	NA	NA	NA	NA	NA	-0.0589562	-0.106413	-0.0971673	-0.0908767	-0.340405	-1.29928	-0.601051	0.575364	-0.0206193	NA	NA	0.0629138	-1.45083	NA	-0.614159	NA
										NXS2R2	ZC8R		Hc2_3p	SRR4075891	SRP083104	Illumina	515	5'-GTGCCAGCMGCCGCGGTAA-3'	806	5'-GGACTACHVGGGTWTCTAAT-3'	27.49	110.9	China	15.98	NA	Cropland	Gramineae	Wetland	NA	NA	NA	NA	NA
										NXS2R3	ZC8R		Hc3_3p	SRR4075892	SRP083104	Illumina	515	5'-GTGCCAGCMGCCGCGGTAA-3'	806	5'-GGACTACHVGGGTWTCTAAT-3'	27.49	110.9	China	15.98	NA	Cropland	Gramineae	Wetland	NA	NA	NA	NA	NA
							ZC3B			NXS3R1	ZC9R	ZC9R	Hc1_4p	SRR4075903	SRP083104	Illumina	515	5'-GTGCCAGCMGCCGCGGTAA-3'	806	5'-GGACTACHVGGGTWTCTAAT-3'	27.49	110.9	China	15.98	NA	Cropland	Gramineae	Wetland	NA	NA	NA	NA	NA	-0.0589562	-0.106413	-0.0971673	-0.0908767	-0.340405	-1.29928	-0.601051	0.575364	-0.0206193	NA	NA	0.0629138	-1.45083	NA	-0.614159	NA
										NXS3R2	ZC9R		Hc2_4p	SRR4075904	SRP083104	Illumina	515	5'-GTGCCAGCMGCCGCGGTAA-3'	806	5'-GGACTACHVGGGTWTCTAAT-3'	27.49	110.9	China	15.98	NA	Cropland	Gramineae	Wetland	NA	NA	NA	NA	NA
										NXS3R3	ZC9R		Hc3_4p	SRR4075905	SRP083104	Illumina	515	5'-GTGCCAGCMGCCGCGGTAA-3'	806	5'-GGACTACHVGGGTWTCTAAT-3'	27.49	110.9	China	15.98	NA	Cropland	Gramineae	Wetland	NA	NA	NA	NA	NA
					NISDB1	ZC4B	ZC4B	Ly1_0p	SRR4075913	NIS1R1	ZC91R	ZC91R	Ly1_2p	SRR4075880	SRP083104	Illumina	515	5'-GTGCCAGCMGCCGCGGTAA-3'	806	5'-GGACTACHVGGGTWTCTAAT-3'	28.14	112.27	China	17.53	NA	Cropland	Gramineae	Wetland	NA	NA	NA	NA	NA	-0.207942	-0.112267	-0.0758449	-0.139841	-0.310377	1.38629	-0.317987	-1.50408	-0.986495	NA	1.20397	1.25276	-0.175891	NA	-0.257829	NA
					NISDB2	ZC4B		Ly2_0p	SRR4075868	NIS1R2	ZC91R		Ly2_2p	SRR4075881	SRP083104	Illumina	515	5'-GTGCCAGCMGCCGCGGTAA-3'	806	5'-GGACTACHVGGGTWTCTAAT-3'	28.14	112.27	China	17.53	NA	Cropland	Gramineae	Wetland	NA	NA	NA	NA	NA
					NISDB3	ZC4B		Ly3_0p	SRR4075869	NIS1R3	ZC91R		Ly3_2p	SRR4075882	SRP083104	Illumina	515	5'-GTGCCAGCMGCCGCGGTAA-3'	806	5'-GGACTACHVGGGTWTCTAAT-3'	28.14	112.27	China	17.53	NA	Cropland	Gramineae	Wetland	NA	NA	NA	NA	NA
							ZC4B			NIS2R1	ZC92R	ZC92R	Ly1_3p	SRR4075893	SRP083104	Illumina	515	5'-GTGCCAGCMGCCGCGGTAA-3'	806	5'-GGACTACHVGGGTWTCTAAT-3'	28.14	112.27	China	17.53	NA	Cropland	Gramineae	Wetland	NA	NA	NA	NA	NA	-0.207942	-0.112267	-0.0758449	-0.139841	-0.310377	1.38629	-0.317987	-1.50408	-0.986495	NA	1.20397	1.25276	-0.175891	NA	-0.257829	NA
										NIS2R2	ZC92R		Ly2_3p	SRR4075894	SRP083104	Illumina	515	5'-GTGCCAGCMGCCGCGGTAA-3'	806	5'-GGACTACHVGGGTWTCTAAT-3'	28.14	112.27	China	17.53	NA	Cropland	Gramineae	Wetland	NA	NA	NA	NA	NA
										NIS2R3	ZC92R		Ly3_3p	SRR4075895	SRP083104	Illumina	515	5'-GTGCCAGCMGCCGCGGTAA-3'	806	5'-GGACTACHVGGGTWTCTAAT-3'	28.14	112.27	China	17.53	NA	Cropland	Gramineae	Wetland	NA	NA	NA	NA	NA
							ZC4B			NIS3R1	ZC93R	ZC93R	Ly1_4p	SRR4075906	SRP083104	Illumina	515	5'-GTGCCAGCMGCCGCGGTAA-3'	806	5'-GGACTACHVGGGTWTCTAAT-3'	28.14	112.27	China	17.53	NA	Cropland	Gramineae	Wetland	NA	NA	NA	NA	NA	-0.207942	-0.112267	-0.0758449	-0.139841	-0.310377	1.38629	-0.317987	-1.50408	-0.986495	NA	1.20397	1.25276	-0.175891	NA	-0.257829	NA
										NIS3R2	ZC93R		Ly2_4p	SRR4075907	SRP083104	Illumina	515	5'-GTGCCAGCMGCCGCGGTAA-3'	806	5'-GGACTACHVGGGTWTCTAAT-3'	28.14	112.27	China	17.53	NA	Cropland	Gramineae	Wetland	NA	NA	NA	NA	NA
										NIS3R3	ZC93R		Ly3_4p	SRR4075908	SRP083104	Illumina	515	5'-GTGCCAGCMGCCGCGGTAA-3'	806	5'-GGACTACHVGGGTWTCTAAT-3'	28.14	112.27	China	17.53	NA	Cropland	Gramineae	Wetland	NA	NA	NA	NA	NA
44	2018	wang	Applied Soil Ecology	Long-term fertilization changes bacterial diversity and bacterial communities in the maize rhizosphere of Chinese Mollisols	MAACKB1	ZD1B	ZD1B	Harbin-ck.1	SRR10067836	MAACKR1	ZD1R	ZD1R	Harbin-r.ck.1	SRR10067845	PRJNA376466	Illumina	515	5'-GTGCCAGCMGCCGCGGTAA-3'	806	5'-GGACTACHVGGGTWTCTAAT-3'	45.4	126.63	China	4.35	NA	Cropland	Gramineae	Dryland	NA	NA	NA	NA	NA	-0.24475	-0.0392887	-0.0037773	-0.166313	-0.12131	0.115684	-0.796331	-0.796331	-0.292572	-0.0870114	0	0.486514	0.998529	0.553728	0.492476	0.650307
					MAACKB2	ZD1B		Harbin-ck.2	SRR10067837	MAACKR2	ZD1R		Harbin-r.ck.2	SRR10067846	PRJNA376466	Illumina	515	5'-GTGCCAGCMGCCGCGGTAA-3'	806	5'-GGACTACHVGGGTWTCTAAT-3'	45.4	126.63	China	4.35	NA	Cropland	Gramineae	Dryland	NA	NA	NA	NA	NA
					MAACKB3	ZD1B		Harbin-ck.3	SRR10067838	MAACKR3	ZD1R		Harbin-r.ck.3	SRR10067847	PRJNA376466	Illumina	515	5'-GTGCCAGCMGCCGCGGTAA-3'	806	5'-GGACTACHVGGGTWTCTAAT-3'	45.4	126.63	China	4.35	NA	Cropland	Gramineae	Dryland	NA	NA	NA	NA	NA
					MASNB1	ZD2B	ZD2B	Harbin-n1.1	SRR10067851	MASNR1	ZD2R	ZD2R	Harbin-r.n1.1	SRR10067863	PRJNA376466	Illumina	515	5'-GTGCCAGCMGCCGCGGTAA-3'	806	5'-GGACTACHVGGGTWTCTAAT-3'	45.4	126.63	China	4.35	NA	Cropland	Gramineae	Dryland	Chemical	NA	NA	NA	NA	0.0436751	0.025347	0.0197853	0.0630787	-0.182508	0.271757	-0.300105	0.554997	-0.697139	-0.0168071	NA	0.612644	0.435318	0.190044	0.112478	-0.0870114
					MASNB2	ZD2B		Harbin-n1.2	SRR10067852	MASNR2	ZD2R		Harbin-r.n1.2	SRR10067864	PRJNA376466	Illumina	515	5'-GTGCCAGCMGCCGCGGTAA-3'	806	5'-GGACTACHVGGGTWTCTAAT-3'	45.4	126.63	China	4.35	NA	Cropland	Gramineae	Dryland	Chemical	NA	NA	NA	NA
					MASNB3	ZD2B		Harbin-n1.3	SRR10067853	MASNR3	ZD2R		Harbin-r.n1.3	SRR10067865	PRJNA376466	Illumina	515	5'-GTGCCAGCMGCCGCGGTAA-3'	806	5'-GGACTACHVGGGTWTCTAAT-3'	45.4	126.63	China	4.35	NA	Cropland	Gramineae	Dryland	Chemical	NA	NA	NA	NA
					MAZNB1	ZD4B	ZD4B	Harbin-npk.1	SRR10067854	MAZNR1	ZD4R	ZD4R	Harbin-r.npk.1	SRR10067839	PRJNA376466	Illumina	515	5'-GTGCCAGCMGCCGCGGTAA-3'	806	5'-GGACTACHVGGGTWTCTAAT-3'	45.4	126.63	China	4.35	NA	Cropland	Gramineae	Dryland	Chemical	NA	NA	NA	NA	-0.428546	-0.145978	-0.0794068	-0.294272	-0.356029	0.218573	-1.73039	-0.027399	-0.703164	-0.0176475	0.167054	1.59046	0.667829	0.405465	0.178692	0.726484
					MAZNB2	ZD4B		Harbin-npk.2	SRR10067855	MAZNR2	ZD4R		Harbin-r.npk.2	SRR10067840	PRJNA376466	Illumina	515	5'-GTGCCAGCMGCCGCGGTAA-3'	806	5'-GGACTACHVGGGTWTCTAAT-3'	45.4	126.63	China	4.35	NA	Cropland	Gramineae	Dryland	Chemical	NA	NA	NA	NA
					MAZNB3	ZD4B		Harbin-npk.3	SRR10067856	MAZNR3	ZD4R		Harbin-r.npk.3	SRR10067841	PRJNA376466	Illumina	515	5'-GTGCCAGCMGCCGCGGTAA-3'	806	5'-GGACTACHVGGGTWTCTAAT-3'	45.4	126.63	China	4.35	NA	Cropland	Gramineae	Dryland	Chemical	NA	NA	NA	NA
					MASMB1	ZD5B	ZD5B	Harbin-m1.1	SRR10070975	MASMR1	ZD5R	ZD5R	Harbin-r.m1.1	SRR10070941	PRJNA376466	Illumina	515	5'-GTGCCAGCMGCCGCGGTAA-3'	806	5'-GGACTACHVGGGTWTCTAAT-3'	45.4	126.63	China	4.35	NA	Cropland	Gramineae	Dryland	Organic	NA	NA	NA	NA	0.0440566	-0.078673	-0.0828447	0.11714	-0.220075	0.0964137	0.706941	0.400759	-0.0439631	-0.0258794	2.57824	1.86353	-0.485508	3.41225	-0.105361	1.44135
					MASMB2	ZD5B		Harbin-m1.2	SRR10070976	MASMR2	ZD5R		Harbin-r.m1.2	SRR10070942	PRJNA376466	Illumina	515	5'-GTGCCAGCMGCCGCGGTAA-3'	806	5'-GGACTACHVGGGTWTCTAAT-3'	45.4	126.63	China	4.35	NA	Cropland	Gramineae	Dryland	Organic	NA	NA	NA	NA
					MASMB3	ZD5B		Harbin-m1.3	SRR10070977	MASMR3	ZD5R		Harbin-r.m1.3	SRR10070943	PRJNA376466	Illumina	515	5'-GTGCCAGCMGCCGCGGTAA-3'	806	5'-GGACTACHVGGGTWTCTAAT-3'	45.4	126.63	China	4.35	NA	Cropland	Gramineae	Dryland	Organic	NA	NA	NA	NA
					MNPKB1	ZD6B	ZD6B	Harbin-mnpk.1	SRR10067857	MNPKR1	ZD6R	ZD6R	Harbin-r.mnpk.1	SRR10067842	PRJNA376466	Illumina	515	5'-GTGCCAGCMGCCGCGGTAA-3'	806	5'-GGACTACHVGGGTWTCTAAT-3'	45.4	126.63	China	4.35	NA	Cropland	Gramineae	Dryland	Organic	NA	NA	NA	NA	-0.0962067	-0.116566	-0.102436	-0.00321485	-0.386417	-0.103541	-0.864997	0.443493	-0.645827	-0.137621	-0.223144	0.848306	0.676887	0.0851578	0.149532	0.468305
					MNPKB2	ZD6B		Harbin-mnpk.2	SRR10067858	MNPKR2	ZD6R		Harbin-r.mnpk.2	SRR10067843	PRJNA376466	Illumina	515	5'-GTGCCAGCMGCCGCGGTAA-3'	806	5'-GGACTACHVGGGTWTCTAAT-3'	45.4	126.63	China	4.35	NA	Cropland	Gramineae	Dryland	Organic	NA	NA	NA	NA
					MNPKB3	ZD6B		Harbin-mnpk.3	SRR10067859	MNPKR3	ZD6R		Harbin-r.mnpk.3	SRR10067844	PRJNA376466	Illumina	515	5'-GTGCCAGCMGCCGCGGTAA-3'	806	5'-GGACTACHVGGGTWTCTAAT-3'	45.4	126.63	China	4.35	NA	Cropland	Gramineae	Dryland	Organic	NA	NA	NA	NA
47	2018	Fan	Chemosphere	Enhanced phytoremdiation of Robinia pseudoacacia in heavy metal-contaminated soils with rhizobia and the associated bacterial community structure and function	SCUB1	ZE1B	ZE1B	nPSLCK3.raw_2.fq.gz	SRR5028114	SCUR1	ZE1R	ZE1R	RSLCK3.raw_2.fq.gz	SRR5028047	PRJNA353027	Illumina	515	5'-GTGCCAGCMGCCGCGGTAA-3′	926	5′-CCGYCAATTYMTTTRAGTTT-3'	34.26	108.07	China	13.67	NA	NA	NA	NA	NA	NA	NA	NA	NA	-0.0447627	-0.0212417	-0.0135279	-0.04982	-0.44366	0.968934	-0.0811255	-0.870828	-0.268264	0.350792	NA	0.524964	1.22339	NA	1.22339	-0.424883
					SCUB3	ZE1B		nPSLCK2.raw_2.fq.gz	SRR5028077	SCUR3	ZE1R		RSLCK2.raw_2.fq.gz	SRR5028116	PRJNA353027	Illumina	515	5'-GTGCCAGCMGCCGCGGTAA-3′	926	5′-CCGYCAATTYMTTTRAGTTT-3'	34.26	108.07	China	13.67	NA	NA	NA	NA	NA	NA	NA	NA	NA
					SCUB5	ZE1B		nPSLCK1.raw_2.fq.gz	SRR5028029	SCUR5	ZE1R		RSLCK1.raw_2.fq.gz	SRR5028026	PRJNA353027	Illumina	515	5'-GTGCCAGCMGCCGCGGTAA-3′	926	5′-CCGYCAATTYMTTTRAGTTT-3'	34.26	108.07	China	13.67	NA	NA	NA	NA	NA	NA	NA	NA	NA
					SCJAB1	ZE2B	ZE2B	nPSL763.raw_2.fq.gz	SRR5028050	SCJAR1	ZE2R	ZE2R	RSL763.raw_2.fq.gz	SRR5028088	PRJNA353027	Illumina	515	5'-GTGCCAGCMGCCGCGGTAA-3′	926	5′-CCGYCAATTYMTTTRAGTTT-3'	34.26	108.07	China	13.67	NA	NA	NA	NA	NA	NA	NA	NA	NA	0.0374763	-0.00403575	-0.0112694	0.00750612	-0.413699	0.655407	0.215709	0.37949	-0.199238	0.285528	NA	1.19766	1.0657	NA	1.0657	-1.07881
					SCJAB3	ZE2B		nPSL762.raw_2.fq.gz	SRR5028082	SCJAR3	ZE2R		RSL762.raw_2.fq.gz	SRR5028072	PRJNA353027	Illumina	515	5'-GTGCCAGCMGCCGCGGTAA-3′	926	5′-CCGYCAATTYMTTTRAGTTT-3'	34.26	108.07	China	13.67	NA	NA	NA	NA	NA	NA	NA	NA	NA
					SCJAB5	ZE2B		nPSL761.raw_2.fq.gz	SRR5028051	SCJAR5	ZE2R		RSL761.raw_2.fq.gz	SRR5028041	PRJNA353027	Illumina	515	5'-GTGCCAGCMGCCGCGGTAA-3′	926	5′-CCGYCAATTYMTTTRAGTTT-3'	34.26	108.07	China	13.67	NA	NA	NA	NA	NA	NA	NA	NA	NA
					SCJCB1	ZE3B	ZE3B	nPSL63.raw_2.fq.gz	SRR5028103	SCJCR1	ZE3R	ZE3R	RSL63.raw_2.fq.gz	SRR5028042	PRJNA353027	Illumina	515	5'-GTGCCAGCMGCCGCGGTAA-3′	926	5′-CCGYCAATTYMTTTRAGTTT-3'	34.26	108.07	China	13.67	NA	NA	NA	NA	NA	NA	NA	NA	NA	0.0264157	0.00581397	0.00138246	0.0100633	-0.35936	0.569915	-0.322083	-0.374693	0.0746109	0.180798	NA	0.947381	1.07177	NA	1.07177	-0.728238
					SCJCB3	ZE3B		nPSL62.raw_2.fq.gz	SRR5028102	SCJCR3	ZE3R		RSL62.raw_2.fq.gz	SRR5028101	PRJNA353027	Illumina	515	5'-GTGCCAGCMGCCGCGGTAA-3′	926	5′-CCGYCAATTYMTTTRAGTTT-3'	34.26	108.07	China	13.67	NA	NA	NA	NA	NA	NA	NA	NA	NA
					SCJCB5	ZE3B		nPSL61.raw_2.fq.gz	SRR5028035	SCJCR5	ZE3R		RSL61.raw_2.fq.gz	SRR5028055	PRJNA353027	Illumina	515	5'-GTGCCAGCMGCCGCGGTAA-3′	926	5′-CCGYCAATTYMTTTRAGTTT-3'	34.26	108.07	China	13.67	NA	NA	NA	NA	NA	NA	NA	NA	NA
					SCJDB1	ZE4B	ZE4B	nPSL143.raw_2.fq.gz	SRR5028115	SCJDR1	ZE4R	ZE4R	RSL143.raw_2.fq.gz	SRR5028040	PRJNA353027	Illumina	515	5'-GTGCCAGCMGCCGCGGTAA-3′	926	5′-CCGYCAATTYMTTTRAGTTT-3'	34.26	108.07	China	13.67	NA	NA	NA	NA	NA	NA	NA	NA	NA	0.0111462	-0.0107134	-0.0106833	-0.0139515	-0.4888	0.809219	-0.682676	-0.693147	0.145852	0.399847	NA	0.569503	0.899196	NA	0.899196	-2.63906
					SCJDB3	ZE4B		nPSL142.raw_2.fq.gz	SRR5028106	SCJDR3	ZE4R		RSL142.raw_2.fq.gz	SRR5028111	PRJNA353027	Illumina	515	5'-GTGCCAGCMGCCGCGGTAA-3′	926	5′-CCGYCAATTYMTTTRAGTTT-3'	34.26	108.07	China	13.67	NA	NA	NA	NA	NA	NA	NA	NA	NA
					SCJDB5	ZE4B		nPSL141.raw_2.fq.gz	SRR5028098	SCJDR5	ZE4R		RSL141.raw_2.fq.gz	SRR5028057	PRJNA353027	Illumina	515	5'-GTGCCAGCMGCCGCGGTAA-3′	926	5′-CCGYCAATTYMTTTRAGTTT-3'	34.26	108.07	China	13.67	NA	NA	NA	NA	NA	NA	NA	NA	NA
					SECUB1	ZE5B	ZE5B	nPSHCK3.raw_2.fq.gz	SRR5028092	SECUR1	ZE5R	ZE5R	RSHCK3.raw_2.fq.gz	SRR5028105	PRJNA353027	Illumina	515	5'-GTGCCAGCMGCCGCGGTAA-3′	926	5′-CCGYCAATTYMTTTRAGTTT-3'	34.26	108.07	China	13.67	NA	NA	NA	NA	NA	NA	NA	NA	NA	0.0185587	-0.027925	-0.0299321	-0.046469	-0.383337	0.626898	-0.681313	0.287682	0.587787	0.61117	NA	0.138886	0.863298	NA	0.863298	0
					SECUB3	ZE5B		nPSHCK2.raw_2.fq.gz	SRR5028037	SECUR3	ZE5R		RSHCK2.raw_2.fq.gz	SRR5028038	PRJNA353027	Illumina	515	5'-GTGCCAGCMGCCGCGGTAA-3′	926	5′-CCGYCAATTYMTTTRAGTTT-3'	34.26	108.07	China	13.67	NA	NA	NA	NA	NA	NA	NA	NA	NA
					SECUB5	ZE5B		nPSHCK1.raw_2.fq.gz	SRR5028089	SECUR5	ZE5R		RSHCK1.raw_2.fq.gz	SRR5028069	PRJNA353027	Illumina	515	5'-GTGCCAGCMGCCGCGGTAA-3′	926	5′-CCGYCAATTYMTTTRAGTTT-3'	34.26	108.07	China	13.67	NA	NA	NA	NA	NA	NA	NA	NA	NA
					SECJAB1	ZE6B	ZE6B	nPSH763.raw_2.fq.gz	SRR5028078	SECJAR1	ZE6R	ZE6R	RSH763.raw_2.fq.gz	SRR5028024	PRJNA353027	Illumina	515	5'-GTGCCAGCMGCCGCGGTAA-3′	926	5′-CCGYCAATTYMTTTRAGTTT-3'	34.26	108.07	China	13.67	NA	NA	NA	NA	NA	NA	NA	NA	NA	-0.0386673	-0.041243	-0.0352455	-0.0205361	-0.250122	0.60859	-0.349895	NA	0.16093	0.477524	NA	1.04527	0.857671	NA	0.857671	1.85745
					SECJAB3	ZE6B		nPSH762.raw_2.fq.gz	SRR5028062	SECJAR3	ZE6R		RSH762.raw_2.fq.gz	SRR5028090	PRJNA353027	Illumina	515	5'-GTGCCAGCMGCCGCGGTAA-3′	926	5′-CCGYCAATTYMTTTRAGTTT-3'	34.26	108.07	China	13.67	NA	NA	NA	NA	NA	NA	NA	NA	NA
					SECJAB5	ZE6B		nPSH761.raw_2.fq.gz	SRR5028054	SECJAR5	ZE6R		RSH761.raw_2.fq.gz	SRR5028039	PRJNA353027	Illumina	515	5'-GTGCCAGCMGCCGCGGTAA-3′	926	5′-CCGYCAATTYMTTTRAGTTT-3'	34.26	108.07	China	13.67	NA	NA	NA	NA	NA	NA	NA	NA	NA
					SECJCB1	ZE7B	ZE7B	nPSH63.raw_2.fq.gz	SRR5028030	SECJCR1	ZE7R	ZE7R	RSH63.raw_2.fq.gz	SRR5028104	PRJNA353027	Illumina	515	5'-GTGCCAGCMGCCGCGGTAA-3′	926	5′-CCGYCAATTYMTTTRAGTTT-3'	34.26	108.07	China	13.67	NA	NA	NA	NA	NA	NA	NA	NA	NA	0.0433349	-0.0236811	-0.0339904	0.0221926	-0.475254	0.147325	-0.234073	NA	0.135802	0.47218	NA	0.790122	0.758152	NA	0.758152	2.41274
					SECJCB3	ZE7B		nPSH62.raw_2.fq.gz	SRR5028117	SECJCR3	ZE7R		RSH62.raw_2.fq.gz	SRR5028073	PRJNA353027	Illumina	515	5'-GTGCCAGCMGCCGCGGTAA-3′	926	5′-CCGYCAATTYMTTTRAGTTT-3'	34.26	108.07	China	13.67	NA	NA	NA	NA	NA	NA	NA	NA	NA
					SECJCB5	ZE7B		nPSH61.raw_2.fq.gz	SRR5028099	SECJCR5	ZE7R		RSH61.raw_2.fq.gz	SRR5028056	PRJNA353027	Illumina	515	5'-GTGCCAGCMGCCGCGGTAA-3′	926	5′-CCGYCAATTYMTTTRAGTTT-3'	34.26	108.07	China	13.67	NA	NA	NA	NA	NA	NA	NA	NA	NA
					SECJDB1	ZE8B	ZE8B	nPSH143.raw_2.fq.gz	SRR5028052	SECJDR1	ZE8R	ZE8R	RSH143.raw_2.fq.gz	SRR5028118	PRJNA353027	Illumina	515	5'-GTGCCAGCMGCCGCGGTAA-3′	926	5′-CCGYCAATTYMTTTRAGTTT-3'	34.26	108.07	China	13.67	NA	NA	NA	NA	NA	NA	NA	NA	NA	0.00365059	-0.0254226	-0.0261055	-0.017373	-0.33347	0.582605	-0.426084	-0.356675	0.244197	0.60584	NA	0.266778	1.07158	NA	1.07158	0.164303
					SECJDB3	ZE8B		nPSH142.raw_2.fq.gz	SRR5028086	SECJDR3	ZE8R		RSH142.raw_2.fq.gz	SRR5028094	PRJNA353027	Illumina	515	5'-GTGCCAGCMGCCGCGGTAA-3′	926	5′-CCGYCAATTYMTTTRAGTTT-3'	34.26	108.07	China	13.67	NA	NA	NA	NA	NA	NA	NA	NA	NA
					SECJDB5	ZE8B		nPSH141.raw_2.fq.gz	SRR5028097	SECJDR5	ZE8R		RSH141.raw_2.fq.gz	SRR5028063	PRJNA353027	Illumina	515	5'-GTGCCAGCMGCCGCGGTAA-3′	926	5′-CCGYCAATTYMTTTRAGTTT-3'	34.26	108.07	China	13.67	NA	NA	NA	NA	NA	NA	NA	NA	NA
49	2018	Cregger	Microbiome	The Populus holobiont: dissecting the effects of plant niches and genotype on the microbiome	DBSDD1	ZF1B	ZF1B	DBSDD1	SRR6161270	DRZDD1	ZF1R	ZF1R	DRZDD1	SRR6161151	PRJNA385484	Illumina	515	5'-GTGCCAGCMGCCGCGGTAA-3'	806	5'-GGACTACHVGGGTWTCTAAT-3'	35.84	-83.96	USA	13.23	NA	Forest	NA	NA	NA	NA	NA	Hardwood	Tree	0.319644	-0.08287	-0.128043	0.238282	-0.76632	0.642227	-1.77071	-0.943841	0.724896	1.34915	2.14007	1.74126	3.42751	4.01338	2.14236	3.59535
					DBSDD2	ZF1B		DBSDD2	SRR6161088	DRZDD2	ZF1R		DRZDD2	SRR6161150	PRJNA385484	Illumina	515	5'-GTGCCAGCMGCCGCGGTAA-3'	806	5'-GGACTACHVGGGTWTCTAAT-3'	35.84	-83.96	USA	13.23	NA	Forest	NA	NA	NA	NA	NA	Hardwood	Tree
					DBSDD3	ZF1B		DBSDD3	SRR6161223	DRZDD3	ZF1R		DRZDD3	SRR6161153	PRJNA385484	Illumina	515	5'-GTGCCAGCMGCCGCGGTAA-3'	806	5'-GGACTACHVGGGTWTCTAAT-3'	35.84	-83.96	USA	13.23	NA	Forest	NA	NA	NA	NA	NA	Hardwood	Tree
					DBSDD4	ZF1B		DBSDD4	SRR6161174	DRZDD4	ZF1R		DRZDD4	SRR6161152	PRJNA385484	Illumina	515	5'-GTGCCAGCMGCCGCGGTAA-3'	806	5'-GGACTACHVGGGTWTCTAAT-3'	35.84	-83.96	USA	13.23	NA	Forest	NA	NA	NA	NA	NA	Hardwood	Tree
					DBSDD5	ZF1B		DBSDD5	SRR6161173	DRZDD5	ZF1R		DRZDD5	SRR6161147	PRJNA385484	Illumina	515	5'-GTGCCAGCMGCCGCGGTAA-3'	806	5'-GGACTACHVGGGTWTCTAAT-3'	35.84	-83.96	USA	13.23	NA	Forest	NA	NA	NA	NA	NA	Hardwood	Tree
					DBSTD1	ZF2B	ZF2B	DBSTD1	SRR6161339	DRZTD1	ZF2R	ZF2R	DRZTD1	SRR6161146	PRJNA385484	Illumina	515	5'-GTGCCAGCMGCCGCGGTAA-3'	806	5'-GGACTACHVGGGTWTCTAAT-3'	35.84	-83.96	USA	13.23	NA	Forest	NA	NA	NA	NA	NA	Hardwood	Tree	0.575042	0.0685399	-0.0185618	0.383867	-0.503121	0.847298	-1.08934	0.307182	1.13195	2.63009	1.04145	1.83923	1.77668	4.68675	1.72733	3.67449
					DBSTD2	ZF2B		DBSTD2	SRR6161341	DRZTD2	ZF2R		DRZTD2	SRR6161149	PRJNA385484	Illumina	515	5'-GTGCCAGCMGCCGCGGTAA-3'	806	5'-GGACTACHVGGGTWTCTAAT-3'	35.84	-83.96	USA	13.23	NA	Forest	NA	NA	NA	NA	NA	Hardwood	Tree
					DBSTD3	ZF2B		DBSTD3	SRR6161272	DRZTD3	ZF2R		DRZTD3	SRR6161148	PRJNA385484	Illumina	515	5'-GTGCCAGCMGCCGCGGTAA-3'	806	5'-GGACTACHVGGGTWTCTAAT-3'	35.84	-83.96	USA	13.23	NA	Forest	NA	NA	NA	NA	NA	Hardwood	Tree
					DBSTD4	ZF2B		DBSTD4	SRR6161290	DRZTD4	ZF2R		DRZTD4	SRR6161143	PRJNA385484	Illumina	515	5'-GTGCCAGCMGCCGCGGTAA-3'	806	5'-GGACTACHVGGGTWTCTAAT-3'	35.84	-83.96	USA	13.23	NA	Forest	NA	NA	NA	NA	NA	Hardwood	Tree
					DBSTD5	ZF2B		DBSTD5	SRR6161269	DRZTD5	ZF2R		DRZTD5	SRR6161142	PRJNA385484	Illumina	515	5'-GTGCCAGCMGCCGCGGTAA-3'	806	5'-GGACTACHVGGGTWTCTAAT-3'	35.84	-83.96	USA	13.23	NA	Forest	NA	NA	NA	NA	NA	Hardwood	Tree
					SBSDD1	ZF3B	ZF3B	SBSDD1	SRR6161250	SRZDD1	ZF3R	ZF3R	SRZDD1	SRR6161180	PRJNA385484	Illumina	515	5'-GTGCCAGCMGCCGCGGTAA-3'	806	5'-GGACTACHVGGGTWTCTAAT-3'	35.84	-83.96	USA	13.23	NA	Forest	NA	NA	NA	NA	NA	Hardwood	Tree	0.0653871	-0.0317188	-0.0405303	0.0479954	-0.817133	0.981382	-0.721857	0.152969	0.0388818	1.02	0.60158	1.47867	4.22318	3.20649	1.63043	3.02992
					SBSDD2	ZF3B		SBSDD2	SRR6161256	SRZDD2	ZF3R		SRZDD2	SRR6161246	PRJNA385484	Illumina	515	5'-GTGCCAGCMGCCGCGGTAA-3'	806	5'-GGACTACHVGGGTWTCTAAT-3'	35.84	-83.96	USA	13.23	NA	Forest	NA	NA	NA	NA	NA	Hardwood	Tree
					SBSDD3	ZF3B		SBSDD3	SRR6161245	SRZDD3	ZF3R		SRZDD3	SRR6161299	PRJNA385484	Illumina	515	5'-GTGCCAGCMGCCGCGGTAA-3'	806	5'-GGACTACHVGGGTWTCTAAT-3'	35.84	-83.96	USA	13.23	NA	Forest	NA	NA	NA	NA	NA	Hardwood	Tree
					SBSDD4	ZF3B		SBSDD4	SRR6161247	SRZDD4	ZF3R		SRZDD4	SRR6161323	PRJNA385484	Illumina	515	5'-GTGCCAGCMGCCGCGGTAA-3'	806	5'-GGACTACHVGGGTWTCTAAT-3'	35.84	-83.96	USA	13.23	NA	Forest	NA	NA	NA	NA	NA	Hardwood	Tree
					SBSDD5	ZF3B		SBSDD5	SRR6161311	SRZDD5	ZF3R		SRZDD5	SRR6161289	PRJNA385484	Illumina	515	5'-GTGCCAGCMGCCGCGGTAA-3'	806	5'-GGACTACHVGGGTWTCTAAT-3'	35.84	-83.96	USA	13.23	NA	Forest	NA	NA	NA	NA	NA	Hardwood	Tree
					SBSTD1	ZF4B	ZF4B	SBSTD1	SRR6161141	SRZTD1	ZF4R	ZF4R	SRZTD1	SRR6161286	PRJNA385484	Illumina	515	5'-GTGCCAGCMGCCGCGGTAA-3'	806	5'-GGACTACHVGGGTWTCTAAT-3'	35.84	-83.96	USA	13.23	NA	Forest	NA	NA	NA	NA	NA	Hardwood	Tree	-0.262833	-0.241885	-0.205986	-0.149901	-0.823132	0.159701	-1.31919	-0.322862	-0.04406	0.653407	-1.07756	1.08299	2.21444	6.28413	0.234158	2.75098
					SBSTD2	ZF4B		SBSTD2	SRR6161233	SRZTD2	ZF4R		SRZTD2	SRR6161284	PRJNA385484	Illumina	515	5'-GTGCCAGCMGCCGCGGTAA-3'	806	5'-GGACTACHVGGGTWTCTAAT-3'	35.84	-83.96	USA	13.23	NA	Forest	NA	NA	NA	NA	NA	Hardwood	Tree
					SBSTD3	ZF4B		SBSTD3	SRR6161234	SRZTD3	ZF4R		SRZTD3	SRR6161346	PRJNA385484	Illumina	515	5'-GTGCCAGCMGCCGCGGTAA-3'	806	5'-GGACTACHVGGGTWTCTAAT-3'	35.84	-83.96	USA	13.23	NA	Forest	NA	NA	NA	NA	NA	Hardwood	Tree
					SBSTD4	ZF4B		SBSTD4	SRR6161334	SRZTD4	ZF4R		SRZTD4	SRR6161145	PRJNA385484	Illumina	515	5'-GTGCCAGCMGCCGCGGTAA-3'	806	5'-GGACTACHVGGGTWTCTAAT-3'	35.84	-83.96	USA	13.23	NA	Forest	NA	NA	NA	NA	NA	Hardwood	Tree
					SBSTD5	ZF4B		SBSTD5	SRR6161335	SRZTD5	ZF4R		SRZTD5	SRR6161144	PRJNA385484	Illumina	515	5'-GTGCCAGCMGCCGCGGTAA-3'	806	5'-GGACTACHVGGGTWTCTAAT-3'	35.84	-83.96	USA	13.23	NA	Forest	NA	NA	NA	NA	NA	Hardwood	Tree
65	2020	Bowsher, Alan W.	Phytobiomes Journal	Locally Adapted Mimulus Ecotypes Differentially Impact Rhizosphere Bacterial and Archaeal Communities in an Environment-Dependent Manner	L1B1	ZJ1B	ZJ1B	grassland	SRR8697777	L1LMCR1	ZJ1R	ZJ1R	LMC	SRR7054614	PRJNA451377	Illumina	515	5'-GTGCCAGCMGCCGCGGTAA-3'	806	5'-GGACTACHVGGGTWTCTAAT-3'	38.86	-123.08	USA	13.89	NA	Grassland	NA	NA	NA	Forbs	NA	NA	NA	-0.168467	-0.0171649	0.00249101	-0.0370542	-0.178996	0.551631	0.825182	-1.2104	0.265872	-2.63906	NA	0.344056	0.251314	NA	1.01523	NA
					L1B2	ZJ1B		grassland	SRR8697778	L1LMCR2	ZJ1R		LMC	SRR7054587	PRJNA451377	Illumina	515	5'-GTGCCAGCMGCCGCGGTAA-3'	806	5'-GGACTACHVGGGTWTCTAAT-3'	38.86	-123.08	USA	13.89	NA	Grassland	NA	NA	NA	Forbs	NA	NA	NA
					L1B3	ZJ1B		grassland	SRR8697779	L1LMCR3	ZJ1R		LMC	SRR7054610	PRJNA451377	Illumina	515	5'-GTGCCAGCMGCCGCGGTAA-3'	806	5'-GGACTACHVGGGTWTCTAAT-3'	38.86	-123.08	USA	13.89	NA	Grassland	NA	NA	NA	Forbs	NA	NA	NA
					L1B4	ZJ1B		grassland	SRR8697780	L1LMCR4	ZJ1R		LMC	SRR7054592	PRJNA451377	Illumina	515	5'-GTGCCAGCMGCCGCGGTAA-3'	806	5'-GGACTACHVGGGTWTCTAAT-3'	38.86	-123.08	USA	13.89	NA	Grassland	NA	NA	NA	Forbs	NA	NA	NA
					L1B5	ZJ1B		grassland	SRR8697782	L1LMCR5	ZJ1R		LMC	SRR7054593	PRJNA451377	Illumina	515	5'-GTGCCAGCMGCCGCGGTAA-3'	806	5'-GGACTACHVGGGTWTCTAAT-3'	38.86	-123.08	USA	13.89	NA	Grassland	NA	NA	NA	Forbs	NA	NA	NA
							ZJ1B			L1MRR1	ZJ2R	ZJ2R	MRR	SRR7054611	PRJNA451377	Illumina	515	5'-GTGCCAGCMGCCGCGGTAA-3'	806	5'-GGACTACHVGGGTWTCTAAT-3'	38.46	-123.14	USA	13.76	NA	Grassland	NA	NA	NA	Forbs	NA	NA	NA	-0.168467	-0.0171649	0.00249101	-0.0370542	-0.178996	0.551631	0.825182	-1.2104	0.265872	-2.63906	NA	0.344056	0.251314	NA	1.01523	NA
										L1MRR2	ZJ2R		MRR	SRR7054602	PRJNA451377	Illumina	515	5'-GTGCCAGCMGCCGCGGTAA-3'	806	5'-GGACTACHVGGGTWTCTAAT-3'	38.46	-123.14	USA	13.76	NA	Grassland	NA	NA	NA	Forbs	NA	NA	NA
										L1MRR3	ZJ2R		MRR	SRR7054606	PRJNA451377	Illumina	515	5'-GTGCCAGCMGCCGCGGTAA-3'	806	5'-GGACTACHVGGGTWTCTAAT-3'	38.46	-123.14	USA	13.76	NA	Grassland	NA	NA	NA	Forbs	NA	NA	NA
										L1MRR4	ZJ2R		MRR	SRR7054581	PRJNA451377	Illumina	515	5'-GTGCCAGCMGCCGCGGTAA-3'	806	5'-GGACTACHVGGGTWTCTAAT-3'	38.46	-123.14	USA	13.76	NA	Grassland	NA	NA	NA	Forbs	NA	NA	NA
										L1MRR5	ZJ2R		MRR	SRR7054596	PRJNA451377	Illumina	515	5'-GTGCCAGCMGCCGCGGTAA-3'	806	5'-GGACTACHVGGGTWTCTAAT-3'	38.46	-123.14	USA	13.76	NA	Grassland	NA	NA	NA	Forbs	NA	NA	NA
							ZJ1B			L1OCCR1	ZJ3R	ZJ3R	OCC	SRR7054613	PRJNA451377	Illumina	515	5'-GTGCCAGCMGCCGCGGTAA-3'	806	5'-GGACTACHVGGGTWTCTAAT-3'	38.4	-122.9	USA	13.76	NA	Grassland	NA	NA	NA	Forbs	NA	NA	NA	-0.168467	-0.0171649	0.00249101	-0.0370542	-0.178996	0.551631	0.825182	-1.2104	0.265872	-2.63906	NA	0.344056	0.251314	NA	1.01523	NA
										L1OCCR2	ZJ3R		OCC	SRR7054582	PRJNA451377	Illumina	515	5'-GTGCCAGCMGCCGCGGTAA-3'	806	5'-GGACTACHVGGGTWTCTAAT-3'	38.4	-122.9	USA	13.76	NA	Grassland	NA	NA	NA	Forbs	NA	NA	NA
										L1OCCR3	ZJ3R		OCC	SRR7054597	PRJNA451377	Illumina	515	5'-GTGCCAGCMGCCGCGGTAA-3'	806	5'-GGACTACHVGGGTWTCTAAT-3'	38.4	-122.9	USA	13.76	NA	Grassland	NA	NA	NA	Forbs	NA	NA	NA
										L1OCCR4	ZJ3R		OCC	SRR7054583	PRJNA451377	Illumina	515	5'-GTGCCAGCMGCCGCGGTAA-3'	806	5'-GGACTACHVGGGTWTCTAAT-3'	38.4	-122.9	USA	13.76	NA	Grassland	NA	NA	NA	Forbs	NA	NA	NA
										L1OCCR5	ZJ3R		OCC	SRR7054609	PRJNA451377	Illumina	515	5'-GTGCCAGCMGCCGCGGTAA-3'	806	5'-GGACTACHVGGGTWTCTAAT-3'	38.4	-122.9	USA	13.76	NA	Grassland	NA	NA	NA	Forbs	NA	NA	NA
							ZJ1B			L1SWR1	ZJ4R	ZJ4R	SWB	SRR7054612	PRJNA451377	Illumina	515	5'-GTGCCAGCMGCCGCGGTAA-3'	806	5'-GGACTACHVGGGTWTCTAAT-3'	39.03	-123.69	USA	12.55	NA	Grassland	NA	NA	NA	Forbs	NA	NA	NA	-0.168467	-0.0171649	0.00249101	-0.0370542	-0.178996	0.551631	0.825182	-1.2104	0.265872	-2.63906	NA	0.344056	0.251314	NA	1.01523	NA
										L1SWR2	ZJ4R		SWB	SRR7054588	PRJNA451377	Illumina	515	5'-GTGCCAGCMGCCGCGGTAA-3'	806	5'-GGACTACHVGGGTWTCTAAT-3'	39.03	-123.69	USA	12.55	NA	Grassland	NA	NA	NA	Forbs	NA	NA	NA
										L1SWR3	ZJ4R		SWB	SRR7054594	PRJNA451377	Illumina	515	5'-GTGCCAGCMGCCGCGGTAA-3'	806	5'-GGACTACHVGGGTWTCTAAT-3'	39.03	-123.69	USA	12.55	NA	Grassland	NA	NA	NA	Forbs	NA	NA	NA
										L1SWR4	ZJ4R		SWB	SRR7054595	PRJNA451377	Illumina	515	5'-GTGCCAGCMGCCGCGGTAA-3'	806	5'-GGACTACHVGGGTWTCTAAT-3'	39.03	-123.69	USA	12.55	NA	Grassland	NA	NA	NA	Forbs	NA	NA	NA
										L1SWR5	ZJ4R		SWB	SRR7054608	PRJNA451377	Illumina	515	5'-GTGCCAGCMGCCGCGGTAA-3'	806	5'-GGACTACHVGGGTWTCTAAT-3'	39.03	-123.69	USA	12.55	NA	Grassland	NA	NA	NA	Forbs	NA	NA	NA
					L2B1	ZJ2B	ZJ2B	shoreline	SRR8697781	L2LMCR1	ZJ5R	ZJ5R	LMC	SRR7054605	PRJNA451377	Illumina	515	5'-GTGCCAGCMGCCGCGGTAA-3'	806	5'-GGACTACHVGGGTWTCTAAT-3'	38.86	-123.08	USA	13.89	NA	Grassland	NA	NA	NA	Forbs	NA	NA	NA	-0.0687426	-0.0114008	-0.0110038	-0.0230295	-0.751635	0.521158	-0.99395	1.83585	NA	-0.287682	NA	0.667458	-0.357208	NA	-0.357208	0.960742
					L2B2	ZJ2B		shoreline	SRR8697783	L2LMCR2	ZJ5R		LMC	SRR7054584	PRJNA451377	Illumina	515	5'-GTGCCAGCMGCCGCGGTAA-3'	806	5'-GGACTACHVGGGTWTCTAAT-3'	38.86	-123.08	USA	13.89	NA	Grassland	NA	NA	NA	Forbs	NA	NA	NA
					L2B3	ZJ2B		shoreline	SRR8697784	L2LMCR3	ZJ5R		LMC	SRR7054591	PRJNA451377	Illumina	515	5'-GTGCCAGCMGCCGCGGTAA-3'	806	5'-GGACTACHVGGGTWTCTAAT-3'	38.86	-123.08	USA	13.89	NA	Grassland	NA	NA	NA	Forbs	NA	NA	NA
					L2B4	ZJ2B		shoreline	SRR8697785	L2LMCR4	ZJ5R		LMC	SRR7054589	PRJNA451377	Illumina	515	5'-GTGCCAGCMGCCGCGGTAA-3'	806	5'-GGACTACHVGGGTWTCTAAT-3'	38.86	-123.08	USA	13.89	NA	Grassland	NA	NA	NA	Forbs	NA	NA	NA
					L2B5	ZJ2B		shoreline	SRR8697786	L2MRR1	ZJ6R		MRR	SRR7054617	PRJNA451377	Illumina	515	5'-GTGCCAGCMGCCGCGGTAA-3'	806	5'-GGACTACHVGGGTWTCTAAT-3'	38.86	-123.08	USA	13.89	NA	Grassland	NA	NA	NA	Forbs	NA	NA	NA
							ZJ2B			L2MRR2	ZJ6R	ZJ6R	MRR	SRR7054618	PRJNA451377	Illumina	515	5'-GTGCCAGCMGCCGCGGTAA-3'	806	5'-GGACTACHVGGGTWTCTAAT-3'	38.46	-123.14	USA	13.76	NA	Grassland	NA	NA	NA	Forbs	NA	NA	NA	-0.0687426	-0.0114008	-0.0110038	-0.0230295	-0.751635	0.521158	-0.99395	1.83585	NA	-0.287682	NA	0.667458	-0.357208	NA	-0.357208	0.960742
										L2MRR3	ZJ6R		MRR	SRR7054619	PRJNA451377	Illumina	515	5'-GTGCCAGCMGCCGCGGTAA-3'	806	5'-GGACTACHVGGGTWTCTAAT-3'	38.46	-123.14	USA	13.76	NA	Grassland	NA	NA	NA	Forbs	NA	NA	NA
										L2MRR4	ZJ6R		MRR	SRR7054620	PRJNA451377	Illumina	515	5'-GTGCCAGCMGCCGCGGTAA-3'	806	5'-GGACTACHVGGGTWTCTAAT-3'	38.46	-123.14	USA	13.76	NA	Grassland	NA	NA	NA	Forbs	NA	NA	NA
										L2MRR5	ZJ6R		MRR	SRR7054607	PRJNA451377	Illumina	515	5'-GTGCCAGCMGCCGCGGTAA-3'	806	5'-GGACTACHVGGGTWTCTAAT-3'	38.46	-123.14	USA	13.76	NA	Grassland	NA	NA	NA	Forbs	NA	NA	NA
							ZJ2B			L2OCCR1	ZJ7R	ZJ7R	OCC	SRR7054598	PRJNA451377	Illumina	515	5'-GTGCCAGCMGCCGCGGTAA-3'	806	5'-GGACTACHVGGGTWTCTAAT-3'	38.46	-123.14	USA	13.76	NA	Grassland	NA	NA	NA	Forbs	NA	NA	NA	-0.0687426	-0.0114008	-0.0110038	-0.0230295	-0.751635	0.521158	-0.99395	1.83585	NA	-0.287682	NA	0.667458	-0.357208	NA	-0.357208	0.960742
										L2OCCR2	ZJ7R		OCC	SRR7054599	PRJNA451377	Illumina	515	5'-GTGCCAGCMGCCGCGGTAA-3'	806	5'-GGACTACHVGGGTWTCTAAT-3'	38.4	-122.9	USA	13.76	NA	Grassland	NA	NA	NA	Forbs	NA	NA	NA
										L2OCCR3	ZJ7R		OCC	SRR7054604	PRJNA451377	Illumina	515	5'-GTGCCAGCMGCCGCGGTAA-3'	806	5'-GGACTACHVGGGTWTCTAAT-3'	38.4	-122.9	USA	13.76	NA	Grassland	NA	NA	NA	Forbs	NA	NA	NA
										L2OCCR4	ZJ7R		OCC	SRR7054586	PRJNA451377	Illumina	515	5'-GTGCCAGCMGCCGCGGTAA-3'	806	5'-GGACTACHVGGGTWTCTAAT-3'	38.4	-122.9	USA	13.76	NA	Grassland	NA	NA	NA	Forbs	NA	NA	NA
										L2OCCR5	ZJ7R		OCC	SRR7054585	PRJNA451377	Illumina	515	5'-GTGCCAGCMGCCGCGGTAA-3'	806	5'-GGACTACHVGGGTWTCTAAT-3'	38.4	-122.9	USA	13.76	NA	Grassland	NA	NA	NA	Forbs	NA	NA	NA
										L2OCCR6	ZJ7R		OCC	SRR7054590	PRJNA451377	Illumina	515	5'-GTGCCAGCMGCCGCGGTAA-3'	806	5'-GGACTACHVGGGTWTCTAAT-3'	38.4	-122.9	USA	13.76	NA	Grassland	NA	NA	NA	Forbs	NA	NA	NA
							ZJ2B			L2SWR1	ZJ8R	ZJ8R	SWB	SRR7054615	PRJNA451377	Illumina	515	5'-GTGCCAGCMGCCGCGGTAA-3'	806	5'-GGACTACHVGGGTWTCTAAT-3'	39.03	-123.69	USA	12.55	NA	Grassland	NA	NA	NA	Forbs	NA	NA	NA	-0.0687426	-0.0114008	-0.0110038	-0.0230295	-0.751635	0.521158	-0.99395	1.83585	NA	-0.287682	NA	0.667458	-0.357208	NA	-0.357208	0.960742
										L2SWR2	ZJ8R		SWB	SRR7054616	PRJNA451377	Illumina	515	5'-GTGCCAGCMGCCGCGGTAA-3'	806	5'-GGACTACHVGGGTWTCTAAT-3'	39.03	-123.69	USA	12.55	NA	Grassland	NA	NA	NA	Forbs	NA	NA	NA
										L2SWR3	ZJ8R		SWB	SRR7054600	PRJNA451377	Illumina	515	5'-GTGCCAGCMGCCGCGGTAA-3'	806	5'-GGACTACHVGGGTWTCTAAT-3'	39.03	-123.69	USA	12.55	NA	Grassland	NA	NA	NA	Forbs	NA	NA	NA
										L2SWR4	ZJ8R		SWB	SRR7054601	PRJNA451377	Illumina	515	5'-GTGCCAGCMGCCGCGGTAA-3'	806	5'-GGACTACHVGGGTWTCTAAT-3'	39.03	-123.69	USA	12.55	NA	Grassland	NA	NA	NA	Forbs	NA	NA	NA
66	2020	Liu, Hongwei	Biotechnology & Biotechnological Equipment	Utilization of marigold (Tagetes erecta) flower fermentation wastewater as a fertilizer and its effect on microbial community structure in maize rhizosphere and non-rhizosphere soil	LiuCKMB1	ZK1B	ZK1B	16S-NR-CK-1	SRR10609260	LiuCKMR1	ZK1R	ZK1R	16S-R-CK-1	SRR10609230	SRP235202	Illumina	347	5'-CCTACGGRRBGCASCAGKVRVGAAT-3'	802	5'-GGACTACNVGGGTWTCTAATCC-3'	41.85	118.07	China	4.7	NA	Cropland	Gramineae	Dryland	NA	NA	NA	NA	NA	-0.652502	-0.131201	-0.00644705	-0.586023	-2.79704	-0.823482	NA	0.93399	0.164472	0.662334	NA	-0.235648	-1.30683	3.89496	-1.30683	3.87019
					LiuCKMB2	ZK1B		16S-NR-CK-2	SRR10609259	LiuCKMR2	ZK1R		16S-R-CK-2	SRR10609229	SRP235202	Illumina	347	5'-CCTACGGRRBGCASCAGKVRVGAAT-3'	802	5'-GGACTACNVGGGTWTCTAATCC-3'	41.85	118.07	China	4.7	NA	Cropland	Gramineae	Dryland	NA	NA	NA	NA	NA
					LiuCKMB3	ZK1B		16S-NR-CK-3	SRR10609248	LiuCKMR3	ZK1R		16S-R-CK-3	SRR10609258	SRP235202	Illumina	347	5'-CCTACGGRRBGCASCAGKVRVGAAT-3'	802	5'-GGACTACNVGGGTWTCTAATCC-3'	41.85	118.07	China	4.7	NA	Cropland	Gramineae	Dryland	NA	NA	NA	NA	NA
					LiuCKMB4	ZK1B		16S-NR-CK-4	SRR10609237	LiuCKMR4	ZK1R		16S-R-CK-4	SRR10609257	SRP235202	Illumina	347	5'-CCTACGGRRBGCASCAGKVRVGAAT-3'	802	5'-GGACTACNVGGGTWTCTAATCC-3'	41.85	118.07	China	4.7	NA	Cropland	Gramineae	Dryland	NA	NA	NA	NA	NA
					LiuCOMB1	ZK2B	ZK2B	16S-NR-T-1	SRR10609234	LiuCOMR1	ZK2R	ZK2R	16S-R-T-1	SRR10609256	SRP235202	Illumina	347	5'-CCTACGGRRBGCASCAGKVRVGAAT-3'	802	5'-GGACTACNVGGGTWTCTAATCC-3'	41.85	118.07	China	4.7	NA	Cropland	Gramineae	Dryland	NA	NA	NA	NA	NA	-0.53887	-0.0713685	0.0284876	-0.465196	-1.41465	0.268634	NA	1.04229	1.13498	1.20653	NA	-0.671198	NA	1.13401	NA	2.47683
					LiuCOMB2	ZK2B		16S-NR-T-2	SRR10609233	LiuCOMR2	ZK2R		16S-R-T-2	SRR10609255	SRP235202	Illumina	347	5'-CCTACGGRRBGCASCAGKVRVGAAT-3'	802	5'-GGACTACNVGGGTWTCTAATCC-3'	41.85	118.07	China	4.7	NA	Cropland	Gramineae	Dryland	NA	NA	NA	NA	NA
					LiuCOMB3	ZK2B		16S-NR-T-3	SRR10609232	LiuCOMR3	ZK2R		16S-R-T-3	SRR10609254	SRP235202	Illumina	347	5'-CCTACGGRRBGCASCAGKVRVGAAT-3'	802	5'-GGACTACNVGGGTWTCTAATCC-3'	41.85	118.07	China	4.7	NA	Cropland	Gramineae	Dryland	NA	NA	NA	NA	NA
					LiuCOMB4	ZK2B		16S-NR-T-4	SRR10609231	LiuCOMR4	ZK2R		16S-R-T-4	SRR10609253	SRP235202	Illumina	347	5'-CCTACGGRRBGCASCAGKVRVGAAT-3'	802	5'-GGACTACNVGGGTWTCTAATCC-3'	41.85	118.07	China	4.7	NA	Cropland	Gramineae	Dryland	NA	NA	NA	NA	NA
67	2020	Nahar, Kamrun	Phytobiomes Journal	Diversity of Soil Bacterial Community Is Influenced by Spatial Location and Time but Not Potato Cultivar	T1GMB1	ZL1B	ZL1B	13GMBK1	SRR10041521	T1GMR1	ZL1R	ZL1R	13GMRT1	SRR10041526	SRP219777	Illumina	515	5'-GTGCCAGCMGCCGCGGTAA-3'	806	5'-GGACTACHVGGGTWTCTAAT-3'	45	-66	Canada	8.01	NA	Cropland	Solanaceae	Dryland	Chemical	NA	NA	NA	NA	0.13719	0.0236046	0.00491987	0.11552	-0.0466123	0.121785	0.294239	0.325932	0.393043	0.264387	-0.641854	0.0799485	0.278948	NA	0.175708	0.659246
					T1GMB2	ZL1B		13GMBK2	SRR10041522	T1GMR2	ZL1R		13GMRT2	SRR10041527	SRP219777	Illumina	515	5'-GTGCCAGCMGCCGCGGTAA-3'	806	5'-GGACTACHVGGGTWTCTAAT-3'	45	-66	Canada	8.01	NA	Cropland	Solanaceae	Dryland	Chemical	NA	NA	NA	NA
					T1GMB3	ZL1B		13GMBK3	SRR10041523	T1GMR3	ZL1R		13GMRT3	SRR10041528	SRP219777	Illumina	515	5'-GTGCCAGCMGCCGCGGTAA-3'	806	5'-GGACTACHVGGGTWTCTAAT-3'	45	-66	Canada	8.01	NA	Cropland	Solanaceae	Dryland	Chemical	NA	NA	NA	NA
					T1GMB4	ZL1B		13GMBK4	SRR10041525	T1GMR4	ZL1R		13GMRT4	SRR10041529	SRP219777	Illumina	515	5'-GTGCCAGCMGCCGCGGTAA-3'	806	5'-GGACTACHVGGGTWTCTAAT-3'	45	-66	Canada	8.01	NA	Cropland	Solanaceae	Dryland	Chemical	NA	NA	NA	NA
					T1GSFB1	ZL2B	ZL2B	13GRBK1	SRR10041531	T1GRR1	ZL2R	ZL2R	13GRRT1	SRR10041535	SRP219777	Illumina	515	5'-GTGCCAGCMGCCGCGGTAA-3'	806	5'-GGACTACHVGGGTWTCTAAT-3'	45	-66	Canada	8.01	NA	Cropland	Solanaceae	Dryland	Chemical	NA	NA	NA	NA	0.182963	0.0450962	0.0183595	0.102764	-0.00771354	0.0858975	0.451985	-0.155072	-0.355203	0.619039	0.839751	0.157543	1.03799	NA	0.902332	1.57554
					T1GSFB2	ZL2B		13GRBK2	SRR10041532	T1GRR2	ZL2R		13GRRT2	SRR10041536	SRP219777	Illumina	515	5'-GTGCCAGCMGCCGCGGTAA-3'	806	5'-GGACTACHVGGGTWTCTAAT-3'	45	-66	Canada	8.01	NA	Cropland	Solanaceae	Dryland	Chemical	NA	NA	NA	NA
					T1GSFB3	ZL2B		13GRBK3	SRR10041533	T1GRR3	ZL2R		13GRRT3	SRR10041537	SRP219777	Illumina	515	5'-GTGCCAGCMGCCGCGGTAA-3'	806	5'-GGACTACHVGGGTWTCTAAT-3'	45	-66	Canada	8.01	NA	Cropland	Solanaceae	Dryland	Chemical	NA	NA	NA	NA
					T1GSFB4	ZL2B		13GRBK4	SRR10041534	T1GRR4	ZL2R		13GRRT4	SRR10041538	SRP219777	Illumina	515	5'-GTGCCAGCMGCCGCGGTAA-3'	806	5'-GGACTACHVGGGTWTCTAAT-3'	45	-66	Canada	8.01	NA	Cropland	Solanaceae	Dryland	Chemical	NA	NA	NA	NA
					T1HB1	ZL3B	ZL3B	13HBBK1	SRR10041543	T1HR1	ZL3R	ZL3R	13HBRT1	SRR10041548	SRP219777	Illumina	515	5'-GTGCCAGCMGCCGCGGTAA-3'	806	5'-GGACTACHVGGGTWTCTAAT-3'	45	-66	Canada	8.01	NA	Cropland	Solanaceae	Dryland	Chemical	NA	NA	NA	NA	0.263371	0.0469938	0.00935288	0.176914	-0.0129591	-0.0231033	0.0833816	-0.693147	-0.0256424	0.412245	-0.146603	0.294138	0.316337	NA	0.380549	0.826679
					T1HB2	ZL3B		13HBBK2	SRR10041544	T1HR2	ZL3R		13HBRT2	SRR10041549	SRP219777	Illumina	515	5'-GTGCCAGCMGCCGCGGTAA-3'	806	5'-GGACTACHVGGGTWTCTAAT-3'	45	-66	Canada	8.01	NA	Cropland	Solanaceae	Dryland	Chemical	NA	NA	NA	NA
					T1HB3	ZL3B		13HBBK3	SRR10041546	T1HR3	ZL3R		13HBRT3	SRR10041550	SRP219777	Illumina	515	5'-GTGCCAGCMGCCGCGGTAA-3'	806	5'-GGACTACHVGGGTWTCTAAT-3'	45	-66	Canada	8.01	NA	Cropland	Solanaceae	Dryland	Chemical	NA	NA	NA	NA
					T1HB4	ZL3B		13HBBK4	SRR10041547	T1HR4	ZL3R		13HBRT4	SRR10041391	SRP219777	Illumina	515	5'-GTGCCAGCMGCCGCGGTAA-3'	806	5'-GGACTACHVGGGTWTCTAAT-3'	45	-66	Canada	8.01	NA	Cropland	Solanaceae	Dryland	Chemical	NA	NA	NA	NA
					T2AGB1	ZL4B	ZL4B	13AuAGBK1	SRR10041572	T2AGR1	ZL4R	ZL4R	13AuAGRT1	SRR10041410	SRP219777	Illumina	515	5'-GTGCCAGCMGCCGCGGTAA-3'	806	5'-GGACTACHVGGGTWTCTAAT-3'	45	-66	Canada	8.01	NA	Cropland	Solanaceae	Dryland	Chemical	NA	NA	NA	NA	0.0727355	-0.0207344	-0.0308113	0.0548268	-0.323823	0.0115831	0.640037	0.427711	0.414199	1.20683	2.72458	0.23344	1.19484	2.79728	0.972096	2.88831
					T2AGB2	ZL4B		13AuAGBK2	SRR10041415	T2AGR2	ZL4R		13AuAGRT2	SRR10041443	SRP219777	Illumina	515	5'-GTGCCAGCMGCCGCGGTAA-3'	806	5'-GGACTACHVGGGTWTCTAAT-3'	45	-66	Canada	8.01	NA	Cropland	Solanaceae	Dryland	Chemical	NA	NA	NA	NA
					T2AGB3	ZL4B		13AuAGBK3	SRR10041551	T2AGR3	ZL4R		13AuAGRT3	SRR10041454	SRP219777	Illumina	515	5'-GTGCCAGCMGCCGCGGTAA-3'	806	5'-GGACTACHVGGGTWTCTAAT-3'	45	-66	Canada	8.01	NA	Cropland	Solanaceae	Dryland	Chemical	NA	NA	NA	NA
					T2AGB4	ZL4B		13AuAGBK4	SRR10041422	T2AGR4	ZL4R		13AuAGRT4	SRR10041465	SRP219777	Illumina	515	5'-GTGCCAGCMGCCGCGGTAA-3'	806	5'-GGACTACHVGGGTWTCTAAT-3'	45	-66	Canada	8.01	NA	Cropland	Solanaceae	Dryland	Chemical	NA	NA	NA	NA
					T2GMB1	ZL5B	ZL5B	13AuGMBK1	SRR10041483	T2GMR1	ZL5R	ZL5R	13AuGMRT1	SRR10041487	SRP219777	Illumina	515	5'-GTGCCAGCMGCCGCGGTAA-3'	806	5'-GGACTACHVGGGTWTCTAAT-3'	45	-66	Canada	8.01	NA	Cropland	Solanaceae	Dryland	Chemical	NA	NA	NA	NA	0.142203	0.0320967	0.0115166	0.078023	-0.248734	0.246724	0.223144	0.552447	0.398496	0.738957	0.444686	0.770627	1.25104	NA	0.931329	4.10146
					T2GMB2	ZL5B		13AuGMBK2	SRR10041484	T2GMR2	ZL5R		13AuGMRT2	SRR10041488	SRP219777	Illumina	515	5'-GTGCCAGCMGCCGCGGTAA-3'	806	5'-GGACTACHVGGGTWTCTAAT-3'	45	-66	Canada	8.01	NA	Cropland	Solanaceae	Dryland	Chemical	NA	NA	NA	NA
					T2GMB3	ZL5B		13AuGMBK3	SRR10041485	T2GMR3	ZL5R		13AuGMRT3	SRR10041489	SRP219777	Illumina	515	5'-GTGCCAGCMGCCGCGGTAA-3'	806	5'-GGACTACHVGGGTWTCTAAT-3'	45	-66	Canada	8.01	NA	Cropland	Solanaceae	Dryland	Chemical	NA	NA	NA	NA
					T2GMB4	ZL5B		13AuGMBK4	SRR10041486	T2GMR4	ZL5R		13AuGMRT4	SRR10041490	SRP219777	Illumina	515	5'-GTGCCAGCMGCCGCGGTAA-3'	806	5'-GGACTACHVGGGTWTCTAAT-3'	45	-66	Canada	8.01	NA	Cropland	Solanaceae	Dryland	Chemical	NA	NA	NA	NA
					T2HB1	ZL6B	ZL6B	13AuHBBK1	SRR10041508	T2HR1	ZL6R	ZL6R	13AuHBRT1	SRR10041512	SRP219777	Illumina	515	5'-GTGCCAGCMGCCGCGGTAA-3'	806	5'-GGACTACHVGGGTWTCTAAT-3'	45	-66	Canada	8.01	NA	Cropland	Solanaceae	Dryland	Chemical	NA	NA	NA	NA	0.187604	0.0245962	-0.00188824	0.112288	-0.0581559	-0.0487902	-0.503905	-0.185267	-0.184304	0.318454	1.12847	0.311519	0.836248	3.02529	0.604907	0.963008
					T2HB2	ZL6B		13AuHBBK2	SRR10041509	T2HR2	ZL6R		13AuHBRT2	SRR10041514	SRP219777	Illumina	515	5'-GTGCCAGCMGCCGCGGTAA-3'	806	5'-GGACTACHVGGGTWTCTAAT-3'	45	-66	Canada	8.01	NA	Cropland	Solanaceae	Dryland	Chemical	NA	NA	NA	NA
					T2HB3	ZL6B		13AuHBBK3	SRR10041510	T2HR3	ZL6R		13AuHBRT3	SRR10041515	SRP219777	Illumina	515	5'-GTGCCAGCMGCCGCGGTAA-3'	806	5'-GGACTACHVGGGTWTCTAAT-3'	45	-66	Canada	8.01	NA	Cropland	Solanaceae	Dryland	Chemical	NA	NA	NA	NA
					T2HB4	ZL6B		13AuHBBK4	SRR10041511	T2HR4	ZL6R		13AuHBRT4	SRR10041516	SRP219777	Illumina	515	5'-GTGCCAGCMGCCGCGGTAA-3'	806	5'-GGACTACHVGGGTWTCTAAT-3'	45	-66	Canada	8.01	NA	Cropland	Solanaceae	Dryland	Chemical	NA	NA	NA	NA
					T3AGB1	ZL7B	ZL7B	14AuAGB1	SRR10041394	T3AGR1	ZL7R	ZL7R	14AuAGR1	SRR10041399	SRP219777	Illumina	515	5'-GTGCCAGCMGCCGCGGTAA-3'	806	5'-GGACTACHVGGGTWTCTAAT-3'	45	-66	Canada	8.01	NA	Cropland	Solanaceae	Dryland	Chemical	NA	NA	NA	NA	0.0848016	-0.01967	-0.0285233	0.0702756	-0.994106	-0.0231415	NA	0.952009	0.351398	1.13708	1.70475	1.17854	1.86103	2.05505	1.77443	3.17992
					T3AGB2	ZL7B		14AuAGB2	SRR10041395	T3AGR2	ZL7R		14AuAGR2	SRR10041400	SRP219777	Illumina	515	5'-GTGCCAGCMGCCGCGGTAA-3'	806	5'-GGACTACHVGGGTWTCTAAT-3'	45	-66	Canada	8.01	NA	Cropland	Solanaceae	Dryland	Chemical	NA	NA	NA	NA
					T3AGB3	ZL7B		14AuAGB3	SRR10041397	T3AGR3	ZL7R		14AuAGR3	SRR10041401	SRP219777	Illumina	515	5'-GTGCCAGCMGCCGCGGTAA-3'	806	5'-GGACTACHVGGGTWTCTAAT-3'	45	-66	Canada	8.01	NA	Cropland	Solanaceae	Dryland	Chemical	NA	NA	NA	NA
					T3AGB4	ZL7B		14AuAGB4	SRR10041398	T3AGR4	ZL7R		14AuAGR4	SRR10041402	SRP219777	Illumina	515	5'-GTGCCAGCMGCCGCGGTAA-3'	806	5'-GGACTACHVGGGTWTCTAAT-3'	45	-66	Canada	8.01	NA	Cropland	Solanaceae	Dryland	Chemical	NA	NA	NA	NA
					T4AGB1	ZL9B	ZL9B	14JAGB1	SRR10041429	T4AGR1	ZL9R	ZL9R	14JAGR1	SRR10041433	SRP219777	Illumina	515	5'-GTGCCAGCMGCCGCGGTAA-3'	806	5'-GGACTACHVGGGTWTCTAAT-3'	45	-66	Canada	8.01	NA	Cropland	Solanaceae	Dryland	Chemical	NA	NA	NA	NA	0.0390557	-0.0530114	-0.0599047	0.0480885	-0.598743	0.0504128	0.786673	0.505936	-0.741937	1.1216	0.868712	1.09477	1.5235	2.73003	0.806171	2.46476
					T4AGB2	ZL9B		14JAGB2	SRR10041430	T4AGR3	ZL9R		14JAGR3	SRR10041435	SRP219777	Illumina	515	5'-GTGCCAGCMGCCGCGGTAA-3'	806	5'-GGACTACHVGGGTWTCTAAT-3'	45	-66	Canada	8.01	NA	Cropland	Solanaceae	Dryland	Chemical	NA	NA	NA	NA
					T4AGB3	ZL9B		14JAGB3	SRR10041431	T4AGR4	ZL9R		14JAGR4	SRR10041436	SRP219777	Illumina	515	5'-GTGCCAGCMGCCGCGGTAA-3'	806	5'-GGACTACHVGGGTWTCTAAT-3'	45	-66	Canada	8.01	NA	Cropland	Solanaceae	Dryland	Chemical	NA	NA	NA	NA
					T4AGB4	ZL9B		14JAGB4	SRR10041432						SRP219777	Illumina	515	5'-GTGCCAGCMGCCGCGGTAA-3'	806	5'-GGACTACHVGGGTWTCTAAT-3'	45	-66	Canada	8.01	NA	Cropland	Solanaceae	Dryland	Chemical	NA	NA	NA	NA
					T4GMB2	ZL91B	ZL91B	14JGMB2	SRR10041442	T4GMR2	ZL91R	ZL91R	14JGMR2	SRR10041447	SRP219777	Illumina	515	5'-GTGCCAGCMGCCGCGGTAA-3'	806	5'-GGACTACHVGGGTWTCTAAT-3'	45	-66	Canada	8.01	NA	Cropland	Solanaceae	Dryland	Chemical	NA	NA	NA	NA	0.25331	0.0368069	-0.000872649	0.117125	-0.229623	-0.0515135	-0.965081	0.00917438	0.955511	0.947381	2.14007	0.531439	1.19463	-0.693147	0.902497	0.712565
					T4GMB3	ZL91B		14JGMB3	SRR10041444	T4GMR3	ZL91R		14JGMR3	SRR10041448	SRP219777	Illumina	515	5'-GTGCCAGCMGCCGCGGTAA-3'	806	5'-GGACTACHVGGGTWTCTAAT-3'	45	-66	Canada	8.01	NA	Cropland	Solanaceae	Dryland	Chemical	NA	NA	NA	NA
					T4GMB4	ZL91B		14JGMB4	SRR10041445	T4GMR4	ZL91R		14JGMR4	SRR10041449	SRP219777	Illumina	515	5'-GTGCCAGCMGCCGCGGTAA-3'	806	5'-GGACTACHVGGGTWTCTAAT-3'	45	-66	Canada	8.01	NA	Cropland	Solanaceae	Dryland	Chemical	NA	NA	NA	NA
					T4HB1	ZL92B	ZL92B	14JHBB1	SRR10041468	T4HR1	ZL92R	ZL92R	14JHBR1	SRR10041472	SRP219777	Illumina	515	5'-GTGCCAGCMGCCGCGGTAA-3'	806	5'-GGACTACHVGGGTWTCTAAT-3'	45	-66	Canada	8.01	NA	Cropland	Solanaceae	Dryland	Chemical	NA	NA	NA	NA	0.450416	0.073811	0.00542516	0.323248	-0.413671	-0.0900403	0.130053	0.435318	-0.479573	1.6171	2.19722	0.700277	1.54254	2.21784	1.32914	2.0149
					T4HB3	ZL92B		14JHBB3	SRR10041470	T4HR3	ZL92R		14JHBR3	SRR10041474	SRP219777	Illumina	515	5'-GTGCCAGCMGCCGCGGTAA-3'	806	5'-GGACTACHVGGGTWTCTAAT-3'	45	-66	Canada	8.01	NA	Cropland	Solanaceae	Dryland	Chemical	NA	NA	NA	NA
					T4HB4	ZL92B		14JHBB4	SRR10041471	T4HR4	ZL92R		14JHBR4	SRR10041475	SRP219777	Illumina	515	5'-GTGCCAGCMGCCGCGGTAA-3'	806	5'-GGACTACHVGGGTWTCTAAT-3'	45	-66	Canada	8.01	NA	Cropland	Solanaceae	Dryland	Chemical	NA	NA	NA	NA
68	2020	pepe	Phytobiomes Journal	Surveying the sweetpotato rhizosphere, endophyte, and surrounding soil microbiomes at two North Carolina farms reveals underpinnings of sweetpotato microbiome community assembly	BOQICOB4	ZM1B	ZM1B	Burch-conventional_1-covington-soil	ERR2856586	QOQICOR4	ZM1R	ZM1R	Burch-conventional_1-covington-rhizosphere	ERR2856590	PRJEB29367	Illumina	515	5'-GTGCCAGCMGCCGCGGTAA-3'	806	5'-GGACTACHVGGGTWTCTAAT-3'	​35.113054	-78.2401	USA	16.35	NA	Cropland	NA	Dryland	Chemical	NA	NA	NA	NA	0.00620594	0.0404702	0.0383782	0.0107915	-1.05172	1.36971	NA	0.489635	-1.56454	-1.30341	-0.110712	0.676358	0.350721	NA	0.147567	1.77253
					BOQICOB5	ZM1B		Burch-conventional_1-covington-soil	ERR2856589	QOQICOR5	ZM1R		Burch-conventional_1-covington-rhizosphere	ERR2856591	PRJEB29367	Illumina	515	5'-GTGCCAGCMGCCGCGGTAA-3'	806	5'-GGACTACHVGGGTWTCTAAT-3'	​35.113054	-78.2401	USA	16.35	NA	Cropland	NA	Dryland	Chemical	NA	NA	NA	NA
					BOQICOB7	ZM1B		Burch-conventional_1-covington-soil	ERR2856637	QOQICOR7	ZM1R		Burch-conventional_1-covington-rhizosphere	ERR2856638	PRJEB29367	Illumina	515	5'-GTGCCAGCMGCCGCGGTAA-3'	806	5'-GGACTACHVGGGTWTCTAAT-3'	​35.113054	-78.2401	USA	16.35	NA	Cropland	NA	Dryland	Chemical	NA	NA	NA	NA
					BOQICOB8	ZM1B		Burch-conventional_1-covington-soil	ERR2856640	QOQICOR8	ZM1R		Burch-conventional_1-covington-rhizosphere	ERR2856641	PRJEB29367	Illumina	515	5'-GTGCCAGCMGCCGCGGTAA-3'	806	5'-GGACTACHVGGGTWTCTAAT-3'	​35.113054	-78.2401	USA	16.35	NA	Cropland	NA	Dryland	Chemical	NA	NA	NA	NA
					BOQICOB10	ZM1B		Burch-conventional_1-covington-soil	ERR2856646	QOQICOR10	ZM1R		Burch-conventional_1-covington-rhizosphere	ERR2856647	PRJEB29367	Illumina	515	5'-GTGCCAGCMGCCGCGGTAA-3'	806	5'-GGACTACHVGGGTWTCTAAT-3'	​35.113054	-78.2401	USA	16.35	NA	Cropland	NA	Dryland	Chemical	NA	NA	NA	NA
					BOQICOB11	ZM1B		Burch-conventional_1-covington-soil	ERR2856649	QOQICOR11	ZM1R		Burch-conventional_1-covington-rhizosphere	ERR2856650	PRJEB29367	Illumina	515	5'-GTGCCAGCMGCCGCGGTAA-3'	806	5'-GGACTACHVGGGTWTCTAAT-3'	​35.113054	-78.2401	USA	16.35	NA	Cropland	NA	Dryland	Chemical	NA	NA	NA	NA
					BOQICOB12	ZM1B		Burch-conventional_1-covington-soil	ERR2856652	QOQICOR12	ZM1R		Burch-conventional_1-covington-rhizosphere	ERR2856653	PRJEB29367	Illumina	515	5'-GTGCCAGCMGCCGCGGTAA-3'	806	5'-GGACTACHVGGGTWTCTAAT-3'	​35.113054	-78.2401	USA	16.35	NA	Cropland	NA	Dryland	Chemical	NA	NA	NA	NA
					BOQICOB14	ZM1B		Burch-conventional_1-covington-soil	ERR2856656	QOQICOR14	ZM1R		Burch-conventional_1-covington-rhizosphere	ERR2856668	PRJEB29367	Illumina	515	5'-GTGCCAGCMGCCGCGGTAA-3'	806	5'-GGACTACHVGGGTWTCTAAT-3'	​35.113054	-78.2401	USA	16.35	NA	Cropland	NA	Dryland	Chemical	NA	NA	NA	NA
					BOOSBEB3	ZM3B	ZM3B	Burch-organic_1-beauregard-soil	ERR2856665	QOORBER3	ZM3R	ZM3R	Burch-organic_1-beauregard-rhizosphere	ERR2856666	PRJEB29367	Illumina	515	5'-GTGCCAGCMGCCGCGGTAA-3'	806	5'-GGACTACHVGGGTWTCTAAT-3'	35.1088	-78.2399	USA	16.35	NA	Cropland	NA	Dryland	Organic	NA	NA	NA	NA	-0.143437	-0.0126603	0.0120031	-0.105807	-0.82228	1.61349	NA	2.35545	-1.21053	0.217723	NA	0.161334	1.65317	3.63407	1.71433	4.79634
					BOOSBEB5	ZM3B		Burch-organic_1-beauregard-soil	ERR2856675	QOORBER5	ZM3R		Burch-organic_1-beauregard-rhizosphere	ERR2856673	PRJEB29367	Illumina	515	5'-GTGCCAGCMGCCGCGGTAA-3'	806	5'-GGACTACHVGGGTWTCTAAT-3'	35.1088	-78.2399	USA	16.35	NA	Cropland	NA	Dryland	Organic	NA	NA	NA	NA
					BOOSBEB9	ZM3B		Burch-organic_1-beauregard-soil	ERR2856687	QOORBER9	ZM3R		Burch-organic_1-beauregard-rhizosphere	ERR2856685	PRJEB29367	Illumina	515	5'-GTGCCAGCMGCCGCGGTAA-3'	806	5'-GGACTACHVGGGTWTCTAAT-3'	35.1088	-78.2399	USA	16.35	NA	Cropland	NA	Dryland	Organic	NA	NA	NA	NA
					BOOSBEB10	ZM3B		Burch-organic_1-beauregard-soil	ERR2856690	QOORBER10	ZM3R		Burch-organic_1-beauregard-rhizosphere	ERR2856688	PRJEB29367	Illumina	515	5'-GTGCCAGCMGCCGCGGTAA-3'	806	5'-GGACTACHVGGGTWTCTAAT-3'	35.1088	-78.2399	USA	16.35	NA	Cropland	NA	Dryland	Organic	NA	NA	NA	NA
								Burch-organic_1-beauregard-soil	ERR2856700	QOORBER13	ZM3R		Burch-organic_1-beauregard-rhizosphere	ERR2856698	PRJEB29367	Illumina	515	5'-GTGCCAGCMGCCGCGGTAA-3'	806	5'-GGACTACHVGGGTWTCTAAT-3'	35.1088	-78.2399	USA	16.35	NA	Cropland	NA	Dryland	Organic	NA	NA	NA	NA
71	2019	Ruan, Rujue	Peerj	High-throughput sequence analysis reveals variation in the relative abundance of components of the bacterial and fungal microbiota in the rhizosphere of Ginkgo biloba	NGBL1T1	ZN1B	ZN1B	soil-1	NGbL1T1	GL1T1	ZN1R	ZN1R	rhizosphere-1	GbL1T1	SRP222402	Illumina	341	5'-CCTACGGGNGGCWGCAG-3'	785	5'-GACTACHVGGGTATCTAATCC-3'	29.5	119	China	16.65	NA	Forest	NA	NA	NA	NA	NA	Hardwood	Tree	0.17474	0.1184	0.089993	0.202766	-1.49216	NA	-0.182322	0.0645385	0.896488	0.162519	NA	3.22824	0.81093	-1.77649	0.693147	0.927795
					NGBL1T2	ZN1B		soil-2	NGbL1T2	GL1T2	ZN1R		rhizosphere-2	GbL1T2	SRP222402	Illumina	341	5'-CCTACGGGNGGCWGCAG-3'	785	5'-GACTACHVGGGTATCTAATCC-3'	29.5	119	China	16.65	NA	Forest	NA	NA	NA	NA	NA	Hardwood	Tree
					NGBL1T3	ZN1B		soil-3	NGbL1T3	GL1T3	ZN1R		rhizosphere-3	GbL1T3	SRP222402	Illumina	341	5'-CCTACGGGNGGCWGCAG-3'	785	5'-GACTACHVGGGTATCTAATCC-3'	29.5	119	China	16.65	NA	Forest	NA	NA	NA	NA	NA	Hardwood	Tree
					NGBL2T1	ZN2B	ZN2B	soil-4	NGbL2T1	GL2T1	ZN2R	ZN2R	rhizosphere-4	GbL2T1	SRP222402	Illumina	341	5'-CCTACGGGNGGCWGCAG-3'	785	5'-GACTACHVGGGTATCTAATCC-3'	29.5	119	China	16.65	NA	Forest	NA	NA	NA	NA	NA	Hardwood	Tree	0.0916977	0.144928	0.12982	0.130942	-0.741316	2.8848	0.9494	0.223144	0.763215	-0.158224	NA	0.980829	NA	2.94444	1.48808	3.34109
					NGBL2T2	ZN2B		soil-5	NGbL2T2	GL2T2	ZN2R		rhizosphere-5	GbL2T2	SRP222402	Illumina	341	5'-CCTACGGGNGGCWGCAG-3'	785	5'-GACTACHVGGGTATCTAATCC-3'	29.5	119	China	16.65	NA	Forest	NA	NA	NA	NA	NA	Hardwood	Tree
					NGBL2T3	ZN2B		soil-6	NGbL2T3	GL2T3	ZN2R		rhizosphere-6	GbL2T3	SRP222402	Illumina	341	5'-CCTACGGGNGGCWGCAG-3'	785	5'-GACTACHVGGGTATCTAATCC-3'	29.5	119	China	16.65	NA	Forest	NA	NA	NA	NA	NA	Hardwood	Tree
					NGBL3T1	ZN3B	ZN3B	soil-7	NGbL3T1	GL3T1	ZN3R	ZN3R	rhizosphere-7	GbL3T1	SRP222402	Illumina	341	5'-CCTACGGGNGGCWGCAG-3'	785	5'-GACTACHVGGGTATCTAATCC-3'	29.5	119	China	16.65	NA	Forest	NA	NA	NA	NA	NA	Hardwood	Tree	0.0565668	0.187628	0.178448	0.123276	-1.06624	NA	-1.93076	NA	0.764606	-0.34484	NA	3.13238	NA	NA	NA	NA
					NGBL3T2	ZN3B		soil-8	NGbL3T2	GL3T2	ZN3R		rhizosphere-8	GbL3T2	SRP222402	Illumina	341	5'-CCTACGGGNGGCWGCAG-3'	785	5'-GACTACHVGGGTATCTAATCC-3'	29.5	119	China	16.65	NA	Forest	NA	NA	NA	NA	NA	Hardwood	Tree
					NGBL3T3	ZN3B		soil-9	NGbL3T3	GL3T3	ZN3R		rhizosphere-9	GbL3T3	SRP222402	Illumina	341	5'-CCTACGGGNGGCWGCAG-3'	785	5'-GACTACHVGGGTATCTAATCC-3'	29.5	119	China	16.65	NA	Forest	NA	NA	NA	NA	NA	Hardwood	Tree
74	2019	Li, Lingjuan	Applied Microbiology and Biotechnology	Dynamics and potential roles of abundant and rare subcommunities in the bioremediation of cadmium-contaminated paddy soil by Pseudomonas chenduensis	CKBST1	ZP1B	ZP1B	CK-NRS-T1	ERR2831922	CKRST1	ZP1R	ZP1R	CKRST1	ERR2831934	PRJEB29085	Illumina	515	5'-GTGCCAGCMGCCGCGGTAA-3′	909	5'-CCGYCAATTYMTTTRAGTTT-3'	27.8	111.8	China	NA	NA	Cropland	Gramineae	Wetland	NA	NA	NA	NA	NA	0.0843019	0.0702523	0.0598435	0.0193474	0.211592	0.696761	0.714375	-0.327422	0.184571	NA	1.20039	-0.0367828	NA	NA	1.09861	NA
					CKBST2	ZP1B		CK-NRS-T2	ERR2831923	CKRST2	ZP1R		CKRST2	ERR2831935	PRJEB29085	Illumina	515	5'-GTGCCAGCMGCCGCGGTAA-3′	909	5'-CCGYCAATTYMTTTRAGTTT-3'	27.8	111.8	China	NA	NA	Cropland	Gramineae	Wetland	NA	NA	NA	NA	NA
					CKBST3	ZP1B		CK-NRS-T3	ERR2831924	CKRST3	ZP1R		CKRST3	ERR2831936	PRJEB29085	Illumina	515	5'-GTGCCAGCMGCCGCGGTAA-3′	909	5'-CCGYCAATTYMTTTRAGTTT-3'	27.8	111.8	China	NA	NA	Cropland	Gramineae	Wetland	NA	NA	NA	NA	NA
								CK-NRS-T4	ERR2831925	CKRST4	ZP1R		CKRST4	ERR2831937	PRJEB29085	Illumina	515	5'-GTGCCAGCMGCCGCGGTAA-3′	909	5'-CCGYCAATTYMTTTRAGTTT-3'	27.8	111.8	China	NA	NA	Cropland	Gramineae	Wetland	NA	NA	NA	NA	NA
					MBBST1	ZP2B	ZP2B	MB-NRS-T1	ERR2831926	MQRST1	ZP2R	ZP2R	MBRST1	ERR2831938	PRJEB29085	Illumina	515	5'-GTGCCAGCMGCCGCGGTAA-3′	909	5'-CCGYCAATTYMTTTRAGTTT-3'	27.8	111.8	China	NA	NA	Cropland	Gramineae	Wetland	NA	NA	NA	NA	NA	-0.0222528	0.0440034	0.0460332	-0.0375696	0.106513	0.969204	0.960462	-0.661398	0.60286	NA	NA	0.990558	2.47092	NA	1.66255	NA
					MBBST2	ZP2B		MB-NRS-T2	ERR2831927	MQRST2	ZP2R		MBRST2	ERR2831939	PRJEB29085	Illumina	515	5'-GTGCCAGCMGCCGCGGTAA-3′	909	5'-CCGYCAATTYMTTTRAGTTT-3'	27.8	111.8	China	NA	NA	Cropland	Gramineae	Wetland	NA	NA	NA	NA	NA
					MBBST3	ZP2B		MB-NRS-T3	ERR2831928	MQRST3	ZP2R		MBRST3	ERR2831940	PRJEB29085	Illumina	515	5'-GTGCCAGCMGCCGCGGTAA-3′	909	5'-CCGYCAATTYMTTTRAGTTT-3'	27.8	111.8	China	NA	NA	Cropland	Gramineae	Wetland	NA	NA	NA	NA	NA
					MBBST4	ZP2B		MB-NRS-T4	ERR2831929	MQRST4	ZP2R		MBRST4	ERR2831941	PRJEB29085	Illumina	515	5'-GTGCCAGCMGCCGCGGTAA-3′	909	5'-CCGYCAATTYMTTTRAGTTT-3'	27.8	111.8	China	NA	NA	Cropland	Gramineae	Wetland	NA	NA	NA	NA	NA
					MXBST1	ZP3B	ZP3B	MX-NRS-T1	ERR2831930	MXRST1	ZP3R	ZP3R	MXRST1	ERR2831942	PRJEB29085	Illumina	515	5'-GTGCCAGCMGCCGCGGTAA-3′	909	5'-CCGYCAATTYMTTTRAGTTT-3'	27.8	111.8	China	NA	NA	Cropland	Gramineae	Wetland	NA	NA	NA	NA	NA	0.0732266	0.000452796	-0.00935384	0.0907876	-0.080257	0.626772	0.504422	-0.47733	0.227014	NA	NA	0.465781	1.1977	NA	0.141412	NA
					MXBST2	ZP3B		MX-NRS-T2	ERR2831931	MXRST2	ZP3R		MXRST2	ERR2831943	PRJEB29085	Illumina	515	5'-GTGCCAGCMGCCGCGGTAA-3′	909	5'-CCGYCAATTYMTTTRAGTTT-3'	27.8	111.8	China	NA	NA	Cropland	Gramineae	Wetland	NA	NA	NA	NA	NA
					MXBST3	ZP3B		MX-NRS-T3	ERR2831932	MXRST3	ZP3R		MXRST3	ERR2831944	PRJEB29085	Illumina	515	5'-GTGCCAGCMGCCGCGGTAA-3′	909	5'-CCGYCAATTYMTTTRAGTTT-3'	27.8	111.8	China	NA	NA	Cropland	Gramineae	Wetland	NA	NA	NA	NA	NA
					MXBST4	ZP3B		MX-NRS-T4	ERR2831933	MXRST4	ZP3R		MXRST4	ERR2831945	PRJEB29085	Illumina	515	5'-GTGCCAGCMGCCGCGGTAA-3′	909	5'-CCGYCAATTYMTTTRAGTTT-3'	27.8	111.8	China	NA	NA	Cropland	Gramineae	Wetland	NA	NA	NA	NA	NA
					CKBSM1	ZP4B	ZP4B	CK-NRS-M1	ERR2831961	CKRSM1	ZP4R	ZP4R	CKRSM1	ERR2831949	PRJEB29085	Illumina	515	5'-GTGCCAGCMGCCGCGGTAA-3′	909	5'-CCGYCAATTYMTTTRAGTTT-3'	27.8	111.8	China	NA	NA	Cropland	Gramineae	Wetland	NA	NA	NA	NA	NA	-0.00889884	0.0062361	0.00237422	0.0192209	0.356887	0.490121	0.293761	-0.600171	0.19653	NA	-0.81093	-0.302433	-0.154151	NA	0.639443	NA
					CKBSM3	ZP4B		CK-NRS-M3	ERR2831963	CKRSM3	ZP4R		CKRSM3	ERR2831951	PRJEB29085	Illumina	515	5'-GTGCCAGCMGCCGCGGTAA-3′	909	5'-CCGYCAATTYMTTTRAGTTT-3'	27.8	111.8	China	NA	NA	Cropland	Gramineae	Wetland	NA	NA	NA	NA	NA
								CK-NRS-M4	ERR2831964	CKRSM4	ZP4R		CKRSM4	ERR2831952	PRJEB29085	Illumina	515	5'-GTGCCAGCMGCCGCGGTAA-3′	909	5'-CCGYCAATTYMTTTRAGTTT-3'	27.8	111.8	China	NA	NA	Cropland	Gramineae	Wetland	NA	NA	NA	NA	NA
					MBBSM1	ZP5B	ZP5B	MB-NRS-M1	ERR2831965	MQRSM1	ZP5R	ZP5R	MBRSM1	ERR2831953	PRJEB29085	Illumina	515	5'-GTGCCAGCMGCCGCGGTAA-3′	909	5'-CCGYCAATTYMTTTRAGTTT-3'	27.8	111.8	China	NA	NA	Cropland	Gramineae	Wetland	NA	NA	NA	NA	NA	-0.258393	-0.0248175	0.0108096	-0.101915	0.0407464	0.72643	0.166631	0.0199721	-0.0268113	NA	NA	0.174544	NA	NA	1.17499	NA
					MBBSM2	ZP5B		MB-NRS-M2	ERR2831966	MQRSM2	ZP5R		MBRSM2	ERR2831954	PRJEB29085	Illumina	515	5'-GTGCCAGCMGCCGCGGTAA-3′	909	5'-CCGYCAATTYMTTTRAGTTT-3'	27.8	111.8	China	NA	NA	Cropland	Gramineae	Wetland	NA	NA	NA	NA	NA
					MBBSM3	ZP5B		MB-NRS-M3	ERR2831967	MQRSM3	ZP5R		MBRSM3	ERR2831955	PRJEB29085	Illumina	515	5'-GTGCCAGCMGCCGCGGTAA-3′	909	5'-CCGYCAATTYMTTTRAGTTT-3'	27.8	111.8	China	NA	NA	Cropland	Gramineae	Wetland	NA	NA	NA	NA	NA
					MBBSM4	ZP5B		MB-NRS-M4	ERR2831968	MQRSM4	ZP5R		MBRSM4	ERR2831956	PRJEB29085	Illumina	515	5'-GTGCCAGCMGCCGCGGTAA-3′	909	5'-CCGYCAATTYMTTTRAGTTT-3'	27.8	111.8	China	NA	NA	Cropland	Gramineae	Wetland	NA	NA	NA	NA	NA
					MXBSM1	ZP6B	ZP6B	MX-NRS-M1	ERR2831969	MXRSM1	ZP6R	ZP6R	MXRSM1	ERR2831957	PRJEB29085	Illumina	515	5'-GTGCCAGCMGCCGCGGTAA-3′	909	5'-CCGYCAATTYMTTTRAGTTT-3'	27.8	111.8	China	NA	NA	Cropland	Gramineae	Wetland	NA	NA	NA	NA	NA	-0.0274718	-0.00684295	0.00263217	-0.0118242	-0.255743	0.561885	0.485985	0.0638426	-0.0461894	NA	NA	0.61458	-0.510826	NA	-0.156777	NA
					MXBSM2	ZP6B		MX-NRS-M2	ERR2831970	MXRSM2	ZP6R		MXRSM2	ERR2831958	PRJEB29085	Illumina	515	5'-GTGCCAGCMGCCGCGGTAA-3′	909	5'-CCGYCAATTYMTTTRAGTTT-3'	27.8	111.8	China	NA	NA	Cropland	Gramineae	Wetland	NA	NA	NA	NA	NA
					MXBSM3	ZP6B		MX-NRS-M3	ERR2831971	MXRSM3	ZP6R		MXRSM3	ERR2831959	PRJEB29085	Illumina	515	5'-GTGCCAGCMGCCGCGGTAA-3′	909	5'-CCGYCAATTYMTTTRAGTTT-3'	27.8	111.8	China	NA	NA	Cropland	Gramineae	Wetland	NA	NA	NA	NA	NA
								MX-NRS-M4	ERR2831972	MXRSM4	ZP6R		MXRSM4	ERR2831960	PRJEB29085	Illumina	515	5'-GTGCCAGCMGCCGCGGTAA-3′	909	5'-CCGYCAATTYMTTTRAGTTT-3'	27.8	111.8	China	NA	NA	Cropland	Gramineae	Wetland	NA	NA	NA	NA	NA
76	2019	Shen, Zongzhuan	Microbial Biotechnology	Lime and ammonium carbonate fumigation coupled with bio-organic fertilizer application steered banana rhizosphere to assemble a unique microbiome against Panama disease	NANCKB2	ZQ1B	ZQ1B	BCK2	SRR7943767	NANCKR2	ZQ1R	ZQ1R	RCK2	SRR7943770	SRP162921	Illumina	515	5'-GTGCCAGCMGCCGCGGTAA-3'	806	5'-GGACTACHVGGGTWTCTAAT-3'	18.3801	108.47	China	NA	NA	Cropland	NA	Dryland	Organic	NA	NA	NA	NA	-0.368908	-0.152781	-0.0888008	-0.25573	-2.26974	-0.187212	NA	1.23126	-0.405465	-0.788457	-2.61496	0.556408	NA	-0.0317487	NA	1.34622
					NANCKB3	ZQ1B		BCK3	SRR7943768	NANCKR3	ZQ1R		RCK3	SRR7943760	SRP162921	Illumina	515	5'-GTGCCAGCMGCCGCGGTAA-3'	806	5'-GGACTACHVGGGTWTCTAAT-3'	18.3801	108.47	China	NA	NA	Cropland	NA	Dryland	Organic	NA	NA	NA	NA
					NANXZB1	ZQ2B	ZQ2B	BLA1	SRR7943765	NANXZR1	ZQ2R	ZQ2R	RLA1	SRR7943756	SRP162921	Illumina	515	5'-GTGCCAGCMGCCGCGGTAA-3'	806	5'-GGACTACHVGGGTWTCTAAT-3'	18.3801	108.47	China	NA	NA	Cropland	NA	Dryland	Organic	NA	NA	NA	NA	-0.203199	-0.0597788	-0.0273747	-0.21436	-0.0901511	2.32239	-1.14862	1.37475	-0.538997	0.264693	-0.506818	0.818835	-0.405465	0.548373	-0.405465	0.921278
					NANXZB2	ZQ2B		BLA2	SRR7943750	NANXZR2	ZQ2R		RLA2	SRR7943761	SRP162921	Illumina	515	5'-GTGCCAGCMGCCGCGGTAA-3'	806	5'-GGACTACHVGGGTWTCTAAT-3'	18.3801	108.47	China	NA	NA	Cropland	NA	Dryland	Organic	NA	NA	NA	NA
78	2019	Yamamoto, K.	Molecular Plant-Microbe Interactions	Bacterial diversity associated with the rhizosphere and endosphere of two halophytes: Glaux maritima and Salicornia europaea	N1CGB1	ZS1B	ZS1B	1_N-ContGM-S1	DRR130999	N1CGR1	ZS1R	ZS1R	海乳草1_N-GM-RS1	DRR131007	DRA006852	Illumina	347	5'-CCTACGGRRBGCASCAGKVRVGAAT-3'	802	5'-GGACTACNVGGGTWTCTAATCC-3'	44	144	JAPAN	5.85	NA	Grassland	NA	NA	NA	Forbs	C4	NA	NA	-0.198183	-0.0174582	0.011805	-0.0833798	0.202735	0.750306	-0.134196	-0.4077	0.273293	-0.875469	-1.06087	0.626898	0.559616	NA	0.441056	NA
					N1CGB2	ZS1B		1_N-ContGM-S2	DRR131000	N1CGR2	ZS1R		海乳草1_N-GM-RS2	DRR131008	DRA006852	Illumina	347	5'-CCTACGGRRBGCASCAGKVRVGAAT-3'	802	5'-GGACTACNVGGGTWTCTAATCC-3'	44	144	JAPAN	5.85	NA	Grassland	NA	NA	NA	Forbs	C4	NA	NA
					N1CGB3	ZS1B		1_N-ContGM-S3	DRR131001	N1CGR3	ZS1R		海乳草1_N-GM-RS3	DRR131009	DRA006852	Illumina	347	5'-CCTACGGRRBGCASCAGKVRVGAAT-3'	802	5'-GGACTACNVGGGTWTCTAATCC-3'	44	144	JAPAN	5.85	NA	Grassland	NA	NA	NA	Forbs	C4	NA	NA
					N1CGB4	ZS1B		1_N-ContGM-S4	DRR131002	N1CGR4	ZS1R		海乳草1_N-GM-RS4	DRR131010	DRA006852	Illumina	347	5'-CCTACGGRRBGCASCAGKVRVGAAT-3'	802	5'-GGACTACNVGGGTWTCTAATCC-3'	44	144	JAPAN	5.85	NA	Grassland	NA	NA	NA	Forbs	C4	NA	NA
					N1CSB1	ZS2B	ZS2B	1_N-ContSE-S1	DRR131003	N1CSR1	ZS2R	ZS2R	盐角草1_N-SE-RS1	DRR131011	DRA006852	Illumina	347	5'-CCTACGGRRBGCASCAGKVRVGAAT-3'	802	5'-GGACTACNVGGGTWTCTAATCC-3'	44	144	JAPAN	5.85	NA	Grassland	NA	NA	NA	Shrubs	NA	NA	NA	0.317883	0.299691	0.250005	0.130353	-2.83855	-2.41591	-0.20312	1.60944	0.856472	NA	0	-0.0648606	2.43361	2.19722	2.43361	NA
					N1CSB2	ZS2B		1_N-ContSE-S2	DRR131004	N1CSR2	ZS2R		盐角草1_N-SE-RS2	DRR131012	DRA006852	Illumina	347	5'-CCTACGGRRBGCASCAGKVRVGAAT-3'	802	5'-GGACTACNVGGGTWTCTAATCC-3'	44	144	JAPAN	5.85	NA	Grassland	NA	NA	NA	Shrubs	NA	NA	NA
					N1CSB3	ZS2B		1_N-ContSE-S3	DRR131005	N1CSR3	ZS2R		盐角草1_N-SE-RS3	DRR131013	DRA006852	Illumina	347	5'-CCTACGGRRBGCASCAGKVRVGAAT-3'	802	5'-GGACTACNVGGGTWTCTAATCC-3'	44	144	JAPAN	5.85	NA	Grassland	NA	NA	NA	Shrubs	NA	NA	NA
					N1CSB4	ZS2B		1_N-ContSE-S4	DRR131006	N1CSR4	ZS2R		盐角草1_N-SE-RS4	DRR131014	DRA006852	Illumina	347	5'-CCTACGGRRBGCASCAGKVRVGAAT-3'	802	5'-GGACTACNVGGGTWTCTAATCC-3'	44	144	JAPAN	5.85	NA	Grassland	NA	NA	NA	Shrubs	NA	NA	NA
					N2CGB1	ZS3B	ZS3B	2_N-ContGM-S1	DRR131015	N2CGR1	ZS3R	ZS3R	2_N-GM-RS1	DRR131023	DRA006852	Illumina	347	5'-CCTACGGRRBGCASCAGKVRVGAAT-3'	802	5'-GGACTACNVGGGTWTCTAATCC-3'	44	144	JAPAN	5.85	NA	Grassland	NA	NA	NA	Shrubs	C4	NA	NA	-0.178713	0	0.0264035	-0.0192565	-0.106556	0.04652	-0.0151902	-0.204794	0.446287	-1.1331	-1.12059	0.550727	1.18562	NA	0.510826	NA
					N2CGB2	ZS3B		2_N-ContGM-S2	DRR131016	N2CGR2	ZS3R		2_N-GM-RS2	DRR131024	DRA006852	Illumina	347	5'-CCTACGGRRBGCASCAGKVRVGAAT-3'	802	5'-GGACTACNVGGGTWTCTAATCC-3'	44	144	JAPAN	5.85	NA	Grassland	NA	NA	NA	Shrubs	C4	NA	NA
					N2CGB3	ZS3B		2_N-ContGM-S3	DRR131017	N2CGR3	ZS3R		2_N-GM-RS3	DRR131025	DRA006852	Illumina	347	5'-CCTACGGRRBGCASCAGKVRVGAAT-3'	802	5'-GGACTACNVGGGTWTCTAATCC-3'	44	144	JAPAN	5.85	NA	Grassland	NA	NA	NA	Shrubs	C4	NA	NA
					N2CGB4	ZS3B		2_N-ContGM-S4	DRR131018	N2CGR4	ZS3R		2_N-GM-RS4	DRR131026	DRA006852	Illumina	347	5'-CCTACGGRRBGCASCAGKVRVGAAT-3'	802	5'-GGACTACNVGGGTWTCTAATCC-3'	44	144	JAPAN	5.85	NA	Grassland	NA	NA	NA	Shrubs	C4	NA	NA
					N2CSB1	ZS4B	ZS4B	2_N-ContSE-S1	DRR131019	N2CSR1	ZS4R	ZS4R	2_N-SE-RS1	DRR131027	DRA006852	Illumina	347	5'-CCTACGGRRBGCASCAGKVRVGAAT-3'	802	5'-GGACTACNVGGGTWTCTAATCC-3'	44	144	JAPAN	5.85	NA	Grassland	NA	NA	NA	Shrubs	NA	NA	NA	0.31384	0.282487	0.232291	0.0800879	-3.45225	-2.68102	-0.228814	1.00764	0.832909	NA	NA	0.0385723	NA	NA	2.96183	NA
					N2CSB2	ZS4B		2_N-ContSE-S2	DRR131020	N2CSR2	ZS4R		2_N-SE-RS2	DRR131028	DRA006852	Illumina	347	5'-CCTACGGRRBGCASCAGKVRVGAAT-3'	802	5'-GGACTACNVGGGTWTCTAATCC-3'	44	144	JAPAN	5.85	NA	Grassland	NA	NA	NA	Shrubs	NA	NA	NA
					N2CSB3	ZS4B		2_N-ContSE-S3	DRR131021	N2CSR3	ZS4R		2_N-SE-RS3	DRR131029	DRA006852	Illumina	347	5'-CCTACGGRRBGCASCAGKVRVGAAT-3'	802	5'-GGACTACNVGGGTWTCTAATCC-3'	44	144	JAPAN	5.85	NA	Grassland	NA	NA	NA	Shrubs	NA	NA	NA
					N2CSB4	ZS4B		2_N-ContSE-S4	DRR131022	N2CSR4	ZS4R		2_N-SE-RS4	DRR131030	DRA006852	Illumina	347	5'-CCTACGGRRBGCASCAGKVRVGAAT-3'	802	5'-GGACTACNVGGGTWTCTAATCC-3'	44	144	JAPAN	5.85	NA	Grassland	NA	NA	NA	Shrubs	NA	NA	NA
81	2019	Praeg	Frontiers in Microbiology	Microbial Diversity in Bulk and Rhizosphere Soil of Ranunculus glacialis Along a High-Alpine Altitudinal Gradient	NAHALB1	ZT1B	ZT1B		SRR8403932	NAHALR1	ZT1R	ZT1R	high alpine rhizosphere soil	SRR8403929	SRP176420	Illumina	515	5'-GTGCCAGCMGCCGCGGTAA-3'	806	5'-GGACTACHVGGGTWTCTAAT-3'	43	11	Austria	4.08	NA	Grassland	NA	NA	NA	Forbs	NA	NA	NA	0.257149	0.255631	0.220368	0.191538	0.246743	0.955511	-0.538997	0.500192	0.957299	0.451985	NA	0.551406	2.07347	NA	1.93457	2.02815
					NAHALB2	ZT1B			SRR8403935	NAHALR2	ZT1R		high alpine rhizosphere soil	SRR8403930	SRP176420	Illumina	515	5'-GTGCCAGCMGCCGCGGTAA-3'	806	5'-GGACTACHVGGGTWTCTAAT-3'	43	11	Austria	4.08	NA	Grassland	NA	NA	NA	Forbs	NA	NA	NA
					NAHALB3	ZT1B			SRR8403941	NAHALR3	ZT1R		high alpine rhizosphere soil	SRR8403931	SRP176420	Illumina	515	5'-GTGCCAGCMGCCGCGGTAA-3'	806	5'-GGACTACHVGGGTWTCTAAT-3'	43	11	Austria	4.08	NA	Grassland	NA	NA	NA	Forbs	NA	NA	NA
					NAHANB1	ZT2B	ZT2B		SRR8403942	NAHANR1	ZT2R	ZT2R	high alpine-nival rhizosphere soil	SRR8403933	SRP176420	Illumina	515	5'-GTGCCAGCMGCCGCGGTAA-3'	806	5'-GGACTACHVGGGTWTCTAAT-3'	43	11	Austria	-0.61	NA	Grassland	NA	NA	NA	Forbs	NA	NA	NA	0.0602113	0.0299982	0.0219573	0.0070559	-0.250071	0.744202	-0.133531	0.169076	0.273293	-0.593064	NA	0.593383	1.55664	NA	1.47963	1.28093
					NAHANB2	ZT2B			SRR8403943	NAHANR2	ZT2R		high alpine-nival rhizosphere soil	SRR8403936	SRP176420	Illumina	515	5'-GTGCCAGCMGCCGCGGTAA-3'	806	5'-GGACTACHVGGGTWTCTAAT-3'	43	11	Austria	-0.61	NA	Grassland	NA	NA	NA	Forbs	NA	NA	NA
					NANIVB1	ZT3B	ZT3B		SRR8403937	NANIVR1	ZT3R	ZT3R	nival rhizosphere soil	SRR8403934	SRP176420	Illumina	515	5'-GTGCCAGCMGCCGCGGTAA-3'	806	5'-GGACTACHVGGGTWTCTAAT-3'	43	11	Austria	-4.43333	NA	Grassland	NA	NA	NA	Forbs	NA	NA	NA	0.166783	0.0522088	0.0280652	0.129789	-0.275634	0.743409	0.693147	-0.291521	-0.0870114	1.06784	NA	0.478664	3.22552	1.38629	1.79695	NA
					NANIVB2	ZT3B			SRR8403938	NANIVR2	ZT3R		nival rhizosphere soil	SRR8403939	SRP176420	Illumina	515	5'-GTGCCAGCMGCCGCGGTAA-3'	806	5'-GGACTACHVGGGTWTCTAAT-3'	43	11	Austria	-4.43333	NA	Grassland	NA	NA	NA	Forbs	NA	NA	NA
					NANIVB3	ZT3B			SRR8403944	NANIVR3	ZT3R		nival rhizosphere soil	SRR8403940	SRP176420	Illumina	515	5'-GTGCCAGCMGCCGCGGTAA-3'	806	5'-GGACTACHVGGGTWTCTAAT-3'	43	11	Austria	-4.43333	NA	Grassland	NA	NA	NA	Forbs	NA	NA	NA
102	2019	Miaomiao Cai	Environmental Pollution	Selenium induces changes of rhizosphere bacterial characteristics and enzyme activities affecting chromium/selenium uptake by pak choi (Brassica campestris L. ssp. Chinensis Makino) in chromium contaminated soil	PAKT1B1	ZU1B	ZU1B	Pak choi+Cr0Se0+Bulk soil	SRR8297758	PAKT1R1	ZU1R	ZU1R	油菜Pak choi+Cr0Se0+Rhizosphere soil	SRR8297781	PRJNA509284	Illumina	347	5'-CCTACGGRRBGCASCAGKVRVGAAT-3'	802	5'-GGACTACNVGGGTWTCTAATCC-3'	38.48	114.37	China	NA	NA	Cropland	Cruciferae	Dryland	Chemical	NA	NA	NA	NA	0.348867	0.127543	0.0603348	0.232424	0.043558	NA	NA	-0.273114	NA	0.482252	NA	0.303489	NA	NA	NA	NA
					PAKT1B2	ZU1B		Pak choi+Cr0Se0+Bulk soil	SRR8297755	PAKT1R2	ZU1R		油菜Pak choi+Cr0Se1+Rhizosphere soil	SRR8297780	PRJNA509284	Illumina	347	5'-CCTACGGRRBGCASCAGKVRVGAAT-3'	802	5'-GGACTACNVGGGTWTCTAATCC-3'	38.48	114.37	China	NA	NA	Cropland	Cruciferae	Dryland	Chemical	NA	NA	NA	NA
					PAKT1B3	ZU1B		Pak choi+Cr0Se0+Bulk soil	SRR8297756	PAKT1R3	ZU1R		油菜Pak choi+Cr0Se2+Rhizosphere soil	SRR8297779	PRJNA509284	Illumina	347	5'-CCTACGGRRBGCASCAGKVRVGAAT-3'	802	5'-GGACTACNVGGGTWTCTAATCC-3'	38.48	114.37	China	NA	NA	Cropland	Cruciferae	Dryland	Chemical	NA	NA	NA	NA
					PAKT1B4	ZU1B		Pak choi+Cr0Se0+Bulk soil	SRR8297753	PAKT1R4	ZU1R		油菜Pak choi+Cr0Se3+Rhizosphere soil	SRR8297784	PRJNA509284	Illumina	347	5'-CCTACGGRRBGCASCAGKVRVGAAT-3'	802	5'-GGACTACNVGGGTWTCTAATCC-3'	38.48	114.37	China	NA	NA	Cropland	Cruciferae	Dryland	Chemical	NA	NA	NA	NA
					PAKT2B1	ZU2B	ZU2B	Pak choi+Cr0Se5+Bulk soil	SRR8297754	PAKT2R1	ZU2R	ZU2R	Pak choi+Cr0Se5+Rhizosphere soil	SRR8297771	PRJNA509284	Illumina	347	5'-CCTACGGRRBGCASCAGKVRVGAAT-3'	802	5'-GGACTACNVGGGTWTCTAATCC-3'	38.48	114.37	China	NA	NA	Cropland	Cruciferae	Dryland	Chemical	NA	NA	NA	NA	-0.29843	-0.0448924	0.0137913	-0.164944	0.0042644	1.17007	NA	0.654224	NA	-0.538997	-1.16499	0.0828556	NA	NA	NA	NA
					PAKT2B2	ZU2B		Pak choi+Cr0Se5+Bulk soil	SRR8297767	PAKT2R2	ZU2R		Pak choi+Cr0Se5+Rhizosphere soil	SRR8297770	PRJNA509284	Illumina	347	5'-CCTACGGRRBGCASCAGKVRVGAAT-3'	802	5'-GGACTACNVGGGTWTCTAATCC-3'	38.48	114.37	China	NA	NA	Cropland	Cruciferae	Dryland	Chemical	NA	NA	NA	NA
					PAKT2B3	ZU2B		Pak choi+Cr0Se5+Bulk soil	SRR8297768	PAKT2R3	ZU2R		Pak choi+Cr0Se5+Rhizosphere soil	SRR8297792	PRJNA509284	Illumina	347	5'-CCTACGGRRBGCASCAGKVRVGAAT-3'	802	5'-GGACTACNVGGGTWTCTAATCC-3'	38.48	114.37	China	NA	NA	Cropland	Cruciferae	Dryland	Chemical	NA	NA	NA	NA
					PAKT2B4	ZU2B		Pak choi+Cr0Se5+Bulk soil	SRR8297782	PAKT2R4	ZU2R		Pak choi+Cr0Se5+Rhizosphere soil	SRR8297791	PRJNA509284	Illumina	347	5'-CCTACGGRRBGCASCAGKVRVGAAT-3'	802	5'-GGACTACNVGGGTWTCTAATCC-3'	38.48	114.37	China	NA	NA	Cropland	Cruciferae	Dryland	Chemical	NA	NA	NA	NA
					PAKT3B2	ZU3B	ZU3B	Pak choi+Cr100Se0+Bulk soil	SRR8297785	PAKT3R2	ZU3R	ZU3R	Pak choi+Cr100Se0+Rhizosphere soil	SRR8297793	PRJNA509284	Illumina	347	5'-CCTACGGRRBGCASCAGKVRVGAAT-3'	802	5'-GGACTACNVGGGTWTCTAATCC-3'	38.48	114.37	China	NA	NA	Cropland	Cruciferae	Dryland	Chemical	NA	NA	NA	NA	0.04406	0.0229895	0.012795	0.0584113	-0.30343	-1.06087	NA	-0.383301	NA	0.464306	NA	1.53676	NA	NA	NA	NA
					PAKT3B3	ZU3B		Pak choi+Cr100Se0+Bulk soil	SRR8297783	PAKT3R3	ZU3R		Pak choi+Cr100Se0+Rhizosphere soil	SRR8297796	PRJNA509284	Illumina	347	5'-CCTACGGRRBGCASCAGKVRVGAAT-3'	802	5'-GGACTACNVGGGTWTCTAATCC-3'	38.48	114.37	China	NA	NA	Cropland	Cruciferae	Dryland	Chemical	NA	NA	NA	NA
					PAKT3B4	ZU3B		Pak choi+Cr100Se0+Bulk soil	SRR8297763	PAKT3R4	ZU3R		Pak choi+Cr100Se0+Rhizosphere soil	SRR8297795	PRJNA509284	Illumina	347	5'-CCTACGGRRBGCASCAGKVRVGAAT-3'	802	5'-GGACTACNVGGGTWTCTAATCC-3'	38.48	114.37	China	NA	NA	Cropland	Cruciferae	Dryland	Chemical	NA	NA	NA	NA
105	2019	Enoch Narh Kudjordjie	Microbiome	Maize synthesized benzoxazinoids affect the host associated microbiome	DAS1WB1	ZV1B	ZV1B	10DAS+Maize+W22_1+Bulk soil	SRR8422834	DAS1WR1	ZV1R	ZV1R	10DAS+Maize+W22_1+Rhizosphere soil	SRR8422803	PRJNA513956	Illumina	341	5'-CCTACGGGNGGCWGCAG-3'	785	5'-GACTACHVGGGTATCTAATCC-3'	56	10	Denmark	NA	NA	Cropland	Gramineae	Dryland	NA	NA	NA	NA	NA	-0.112489	-0.37053	-0.352965	-0.0704731	-0.599237	-0.867501	-0.526093	0.826679	-0.0990909	-0.53166	-0.81093	-0.260912	NA	NA	-0.385662	NA
					DAS1WB2	ZV1B		10DAS+Maize+W22_2+Bulk soil	SRR8422824	DAS1WR2	ZV1R		10DAS+Maize+W22_2+Rhizosphere soil	SRR8422807	PRJNA513956	Illumina	341	5'-CCTACGGGNGGCWGCAG-3'	785	5'-GACTACHVGGGTATCTAATCC-3'	56	10	Denmark	NA	NA	Cropland	Gramineae	Dryland	NA	NA	NA	NA	NA
					DAS1XB1	ZV1B		10DAS+Maize+bx1W22_2+Bulk soil	SRR8422859	DAS1XR1	ZV1R		10DAS+Maize+bx1W22_2+Rhizosphere soil	SRR8422820	PRJNA513956	Illumina	341	5'-CCTACGGGNGGCWGCAG-3'	785	5'-GACTACHVGGGTATCTAATCC-3'	56	10	Denmark	NA	NA	Cropland	Gramineae	Dryland	NA	NA	NA	NA	NA
					DAS1XB2	ZV1B		10DAS+Maize+bx2W22_1+Bulk soil	SRR8422854	DAS1XR2	ZV1R		10DAS+Maize+bx2W22_1+Rhizosphere soil	SRR8422816	PRJNA513956	Illumina	341	5'-CCTACGGGNGGCWGCAG-3'	785	5'-GACTACHVGGGTATCTAATCC-3'	56	10	Denmark	NA	NA	Cropland	Gramineae	Dryland	NA	NA	NA	NA	NA
					DAS1XB3	ZV1B		10DAS+Maize+bx6W22_2+Bulk soil	SRR8422835	DAS1XR3	ZV1R		10DAS+Maize+bx6W22_2+Rhizosphere soil	SRR8422812	PRJNA513956	Illumina	341	5'-CCTACGGGNGGCWGCAG-3'	785	5'-GACTACHVGGGTATCTAATCC-3'	56	10	Denmark	NA	NA	Cropland	Gramineae	Dryland	NA	NA	NA	NA	NA
					DAS2WB1	ZV2B	ZV2B	20DAS+Maize+W22_1+Bulk soil	SRR8422833	DAS2WR1	ZV2R	ZV2R	20DAS+Maize+W22_1+Rhizosphere soil	SRR8422804	PRJNA513956	Illumina	341	5'-CCTACGGGNGGCWGCAG-3'	785	5'-GACTACHVGGGTATCTAATCC-3'	56	10	Denmark	NA	NA	Cropland	Gramineae	Dryland	NA	NA	NA	NA	NA	0.145052	0.0702154	0.0426486	-0.034473	-0.129925	0.573959	-0.0571584	-0.100083	0.482655	-0.247152	-0.788457	1.32004	NA	NA	0.502092	2.30259
					DAS2WB2	ZV2B		20DAS+Maize+W22_2+Bulk soil	SRR8422825	DAS2WR2	ZV2R		20DAS+Maize+W22_2+Rhizosphere soil	SRR8422808	PRJNA513956	Illumina	341	5'-CCTACGGGNGGCWGCAG-3'	785	5'-GACTACHVGGGTATCTAATCC-3'	56	10	Denmark	NA	NA	Cropland	Gramineae	Dryland	NA	NA	NA	NA	NA
					DAS2XB1	ZV2B		20DAS+Maize+bx1W22_2+Bulk soil	SRR8422858	DAS2XR1	ZV2R		20DAS+Maize+bx1W22_2+Rhizosphere soil	SRR8422815	PRJNA513956	Illumina	341	5'-CCTACGGGNGGCWGCAG-3'	785	5'-GACTACHVGGGTATCTAATCC-3'	56	10	Denmark	NA	NA	Cropland	Gramineae	Dryland	NA	NA	NA	NA	NA
					DAS2XB2	ZV2B		20DAS+Maize+bx2W22_1+Bulk soil	SRR8422853	DAS2XR2	ZV2R		20DAS+Maize+bx2W22_1+Rhizosphere soil	SRR8422819	PRJNA513956	Illumina	341	5'-CCTACGGGNGGCWGCAG-3'	785	5'-GACTACHVGGGTATCTAATCC-3'	56	10	Denmark	NA	NA	Cropland	Gramineae	Dryland	NA	NA	NA	NA	NA
					DAS2XB3	ZV2B		20DAS+Maize+bx6W22_2+Bulk soil	SRR8422838	DAS2XR3	ZV2R		20DAS+Maize+bx6W22_2+Rhizosphere soil	SRR8422811	PRJNA513956	Illumina	341	5'-CCTACGGGNGGCWGCAG-3'	785	5'-GACTACHVGGGTATCTAATCC-3'	56	10	Denmark	NA	NA	Cropland	Gramineae	Dryland	NA	NA	NA	NA	NA
					DAS3WB1	ZV3B	ZV3B	30DAS+Maize+W22_1+Bulk soil	SRR8422840	DAS3WR1	ZV3R	ZV3R	30DAS+Maize+W22_1+Rhizosphere soil	SRR8422809	PRJNA513956	Illumina	341	5'-CCTACGGGNGGCWGCAG-3'	785	5'-GACTACHVGGGTATCTAATCC-3'	56	10	Denmark	NA	NA	Cropland	Gramineae	Dryland	NA	NA	NA	NA	NA	0.119257	0.164764	0.147905	0.058601	0.253988	0.169076	0.470004	0.693147	-0.0232569	-0.346625	-0.405465	0.377199	NA	NA	-1.00982	NA
					DAS3WB2	ZV3B		30DAS+Maize+W22_2+Bulk soil	SRR8422826	DAS3WR2	ZV3R		30DAS+Maize+W22_2+Rhizosphere soil	SRR8422801	PRJNA513956	Illumina	341	5'-CCTACGGGNGGCWGCAG-3'	785	5'-GACTACHVGGGTATCTAATCC-3'	56	10	Denmark	NA	NA	Cropland	Gramineae	Dryland	NA	NA	NA	NA	NA
					DAS3XB1	ZV3B		30DAS+Maize+bx1W22_2+Bulk soil	SRR8422857	DAS3XR1	ZV3R		30DAS+Maize+bx1W22_2+Rhizosphere soil	SRR8422818	PRJNA513956	Illumina	341	5'-CCTACGGGNGGCWGCAG-3'	785	5'-GACTACHVGGGTATCTAATCC-3'	56	10	Denmark	NA	NA	Cropland	Gramineae	Dryland	NA	NA	NA	NA	NA
					DAS3XB2	ZV3B		30DAS+Maize+bx2W22_1+Bulk soil	SRR8422852	DAS3XR2	ZV3R		30DAS+Maize+bx2W22_1+Rhizosphere soil	SRR8422814	PRJNA513956	Illumina	341	5'-CCTACGGGNGGCWGCAG-3'	785	5'-GACTACHVGGGTATCTAATCC-3'	56	10	Denmark	NA	NA	Cropland	Gramineae	Dryland	NA	NA	NA	NA	NA
					DAS3XB3	ZV3B		30DAS+Maize+bx6W22_2+Bulk soil	SRR8422837	DAS3XR3	ZV3R		30DAS+Maize+bx6W22_2+Rhizosphere soil	SRR8422805	PRJNA513956	Illumina	341	5'-CCTACGGGNGGCWGCAG-3'	785	5'-GACTACHVGGGTATCTAATCC-3'	56	10	Denmark	NA	NA	Cropland	Gramineae	Dryland	NA	NA	NA	NA	NA
					DAS4WB1	ZV4B	ZV4B	40DAS+Maize+W22_1+Bulk soil	SRR8422839	DAS4WR1	ZV4R	ZV4R	40DAS+Maize+W22_1+Rhizosphere soil	SRR8422810	PRJNA513956	Illumina	341	5'-CCTACGGGNGGCWGCAG-3'	785	5'-GACTACHVGGGTATCTAATCC-3'	56	10	Denmark	NA	NA	Cropland	Gramineae	Dryland	NA	NA	NA	NA	NA	-0.0144372	-0.11743	-0.117462	-0.0585179	-0.241552	-0.943089	0.162519	-1.70475	-0.267748	-0.24028	1.32176	0.166421	NA	NA	-0.313	NA
					DAS4WB2	ZV4B		40DAS+Maize+W22_2+Bulk soil	SRR8422827	DAS4WR2	ZV4R		40DAS+Maize+W22_2+Rhizosphere soil	SRR8422802	PRJNA513956	Illumina	341	5'-CCTACGGGNGGCWGCAG-3'	785	5'-GACTACHVGGGTATCTAATCC-3'	56	10	Denmark	NA	NA	Cropland	Gramineae	Dryland	NA	NA	NA	NA	NA
					DAS4XB1	ZV4B		40DAS+Maize+bx1W22_2+Bulk soil	SRR8422856	DAS4XR1	ZV4R		40DAS+Maize+bx1W22_2+Rhizosphere soil	SRR8422817	PRJNA513956	Illumina	341	5'-CCTACGGGNGGCWGCAG-3'	785	5'-GACTACHVGGGTATCTAATCC-3'	56	10	Denmark	NA	NA	Cropland	Gramineae	Dryland	NA	NA	NA	NA	NA
					DAS4XB2	ZV4B		40DAS+Maize+bx2W22_1+Bulk soil	SRR8422851	DAS4XR2	ZV4R		40DAS+Maize+bx2W22_1+Rhizosphere soil	SRR8422813	PRJNA513956	Illumina	341	5'-CCTACGGGNGGCWGCAG-3'	785	5'-GACTACHVGGGTATCTAATCC-3'	56	10	Denmark	NA	NA	Cropland	Gramineae	Dryland	NA	NA	NA	NA	NA
					DAS4XB3	ZV4B		40DAS+Maize+bx6W22_2+Bulk soil	SRR8422832	DAS4XR3	ZV4R		40DAS+Maize+bx6W22_2+Rhizosphere soil	SRR8422806	PRJNA513956	Illumina	341	5'-CCTACGGGNGGCWGCAG-3'	785	5'-GACTACHVGGGTATCTAATCC-3'	56	10	Denmark	NA	NA	Cropland	Gramineae	Dryland	NA	NA	NA	NA	NA
107	2019	Shin Ae Lee	Scientific Reports	A preliminary examination of bacterial, archaeal, and fungal communities inhabiting different rhizocompartments of tomato plants under real-world environments	SJB1	ZW1B	ZW1B	Tomato+T02+Bulk soil	SRR6488586	SJR1	ZW1R	ZW1R	Tomato+T02+Rhizosphere soil	SRR5685056	PRJNA383959	Illumina	799	5'-AACMGGATTAGATACCCKG-3'	1193	5'-ACGTCATCCCCACCTTCC-3'	33.3	126.21	Korea	NA	NA	Cropland	Solanaceae	Dryland	NA	NA	NA	NA	NA	0.317139	0.0522957	0.00445894	0.210355	-0.886702	0.719697	0.200671	-0.545694	-0.378242	0.312716	0.0571584	1.23935	0.471986	NA	0.586957	2.30259
					SJB2	ZW1B		Tomato+T03+Bulk soil	SRR6488587	SJR2	ZW1R		Tomato+T03+Rhizosphere soil	SRR5685055	PRJNA383959	Illumina	799	5'-AACMGGATTAGATACCCKG-3'	1193	5'-ACGTCATCCCCACCTTCC-3'	33.3	126.21	Korea	NA	NA	Cropland	Solanaceae	Dryland	NA	NA	NA	NA	NA
					SJB3	ZW1B		Tomato+T04+Bulk soil	SRR6488588	SJR3	ZW1R		Tomato+T04+Rhizosphere soil	SRR5685058	PRJNA383959	Illumina	799	5'-AACMGGATTAGATACCCKG-3'	1193	5'-ACGTCATCCCCACCTTCC-3'	33.3	126.21	Korea	NA	NA	Cropland	Solanaceae	Dryland	NA	NA	NA	NA	NA
					SJB4	ZW2B	ZW2B	Tomato+T05+Bulk soil	SRR6488589	SJR4	ZW2R	ZW2R	Tomato+T05+Rhizosphere soil	SRR5685057	PRJNA383959	Illumina	799	5'-AACMGGATTAGATACCCKG-3'	1193	5'-ACGTCATCCCCACCTTCC-3'	35.25	126.84	Korea	NA	NA	Cropland	Solanaceae	Dryland	NA	NA	NA	NA	NA	-0.215422	-0.0450349	-0.0120253	-0.130062	-1.18022	0.668296	-0.563689	0.21673	0.321018	1.08029	1.22199	1.61864	0.784119	-0.85745	0.742961	0.565885
					SJB5	ZW2B		Tomato+T07+Bulk soil	SRR6488582	SJR5	ZW2R		Tomato+T07+Rhizosphere soil	SRR5685052	PRJNA383959	Illumina	799	5'-AACMGGATTAGATACCCKG-3'	1193	5'-ACGTCATCCCCACCTTCC-3'	35.25	126.84	Korea	NA	NA	Cropland	Solanaceae	Dryland	NA	NA	NA	NA	NA
					SJB6	ZW2B		Tomato+T09+Bulk soil	SRR5685047	SJR6	ZW2R		Tomato+T09+Rhizosphere soil	SRR5685051	PRJNA383959	Illumina	799	5'-AACMGGATTAGATACCCKG-3'	1193	5'-ACGTCATCCCCACCTTCC-3'	35.25	126.84	Korea	NA	NA	Cropland	Solanaceae	Dryland	NA	NA	NA	NA	NA
					SJB7	ZW2B		Tomato+T09+Bulk soil	SRR6488583						PRJNA383959	Illumina	799	5'-AACMGGATTAGATACCCKG-3'	1193	5'-ACGTCATCCCCACCTTCC-3'	35.25	126.84	Korea	NA	NA	Cropland	Solanaceae	Dryland	NA	NA	NA	NA	NA
					SJB8	ZW3B	ZW3B	Tomato+T10+Bulk soil	SRR5685050	SJR8	ZW3R	ZW3R	Tomato+T10+Rhizosphere soil	SRR5685054	PRJNA383959	Illumina	799	5'-AACMGGATTAGATACCCKG-3'	1193	5'-ACGTCATCCCCACCTTCC-3'	35.25	128.35	Korea	NA	NA	Cropland	Solanaceae	Dryland	NA	NA	NA	NA	NA	-0.324451	-0.0881226	-0.0410091	-0.258079	-2.34688	2.12094	-1.85238	0.699578	0.319145	1.12634	0.248073	2.1192	0.809558	NA	0.809558	NA
					SJB9	ZW3B		Tomato+T10+Bulk soil	SRR6488584						PRJNA383959	Illumina	799	5'-AACMGGATTAGATACCCKG-3'	1193	5'-ACGTCATCCCCACCTTCC-3'	35.25	128.35	Korea	NA	NA	Cropland	Solanaceae	Dryland	NA	NA	NA	NA	NA
					SJB11	ZW3B		Tomato+T12+Bulk soil	SRR6488585	SJR11	ZW3R		Tomato+T12+Rhizosphere soil	SRR5685053	PRJNA383959	Illumina	799	5'-AACMGGATTAGATACCCKG-3'	1193	5'-ACGTCATCCCCACCTTCC-3'	35.25	128.35	Korea	NA	NA	Cropland	Solanaceae	Dryland	NA	NA	NA	NA	NA
					SJB12	ZW3B		Tomato+T13+Bulk soil	SRR6488579	SJR12	ZW3R		Tomato+T13+Rhizosphere soil	SRR5685049	PRJNA383959	Illumina	799	5'-AACMGGATTAGATACCCKG-3'	1193	5'-ACGTCATCCCCACCTTCC-3'	35.25	128.35	Korea	NA	NA	Cropland	Solanaceae	Dryland	NA	NA	NA	NA	NA
					SJB13	ZW4B	ZW4B	Tomato+T14+Bulk soil	SRR6488580	SJR13	ZW4R	ZW4R	Tomato+T14+Rhizosphere soil	SRR5685048	PRJNA383959	Illumina	799	5'-AACMGGATTAGATACCCKG-3'	1193	5'-ACGTCATCCCCACCTTCC-3'	36.29	126.93	Korea	NA	NA	Cropland	Solanaceae	Dryland	NA	NA	NA	NA	NA	-0.0403308	0.0171045	0.021114	-0.0518591	-1.84788	1.24572	-1.23095	0.372608	-0.279951	0.745485	0.0395132	1.90189	0.929846	NA	0.752438	-0.885519
					SJB14	ZW4B		Tomato+T15+Bulk soil	SRR6488610	SJR14	ZW4R		Tomato+T15+Rhizosphere soil	SRR5685106	PRJNA383959	Illumina	799	5'-AACMGGATTAGATACCCKG-3'	1193	5'-ACGTCATCCCCACCTTCC-3'	36.29	126.93	Korea	NA	NA	Cropland	Solanaceae	Dryland	NA	NA	NA	NA	NA
					SJB15	ZW4B		Tomato+T16+Bulk soil	SRR5685186	SJR15	ZW4R		Tomato+T16+Rhizosphere soil	SRR5685105	PRJNA383959	Illumina	799	5'-AACMGGATTAGATACCCKG-3'	1193	5'-ACGTCATCCCCACCTTCC-3'	36.29	126.93	Korea	NA	NA	Cropland	Solanaceae	Dryland	NA	NA	NA	NA	NA
					SJB16	ZW4B		Tomato+T16+Bulk soil	SRR6488611						PRJNA383959	Illumina	799	5'-AACMGGATTAGATACCCKG-3'	1193	5'-ACGTCATCCCCACCTTCC-3'	36.29	126.93	Korea	NA	NA	Cropland	Solanaceae	Dryland	NA	NA	NA	NA	NA
					SJB17	ZW4B		Tomato+T17+Bulk soil	SRR6488612	SJR17	ZW4R		Tomato+T17+Rhizosphere soil	SRR5685104	PRJNA383959	Illumina	799	5'-AACMGGATTAGATACCCKG-3'	1193	5'-ACGTCATCCCCACCTTCC-3'	36.3	126.93	Korea	NA	NA	Cropland	Solanaceae	Dryland	NA	NA	NA	NA	NA
					SJB18	ZW4B		Tomato+T18+Bulk soil	SRR6488613	SJR18	ZW4R		Tomato+T18+Rhizosphere soil	SRR5685103	PRJNA383959	Illumina	799	5'-AACMGGATTAGATACCCKG-3'	1193	5'-ACGTCATCCCCACCTTCC-3'	36.3	126.93	Korea	NA	NA	Cropland	Solanaceae	Dryland	NA	NA	NA	NA	NA
					SJB19	ZW5B	ZW5B	Tomato+T19+Bulk soil	SRR6488614	SJR19	ZW5R	ZW5R	Tomato+T19+Rhizosphere soil	SRR5685102	PRJNA383959	Illumina	799	5'-AACMGGATTAGATACCCKG-3'	1193	5'-ACGTCATCCCCACCTTCC-3'	36.71	128.5	Korea	NA	NA	Cropland	Solanaceae	Dryland	NA	NA	NA	NA	NA	0.257798	0.130466	0.0763814	0.173494	-0.510742	2.14398	1.57288	-0.027399	1.02303	0.898787	0.409572	2.10297	1.14834	0.550046	0.963587	NA
					SJB21	ZW5B		Tomato+T20+Bulk soil	SRR5685142	SJR21	ZW5R		Tomato+T20+Rhizosphere soil	SRR5685101	PRJNA383959	Illumina	799	5'-AACMGGATTAGATACCCKG-3'	1193	5'-ACGTCATCCCCACCTTCC-3'	36.71	128.5	Korea	NA	NA	Cropland	Solanaceae	Dryland	NA	NA	NA	NA	NA
					SJB22	ZW5B		Tomato+T20+Bulk soil	SRR6488615						PRJNA383959	Illumina	799	5'-AACMGGATTAGATACCCKG-3'	1193	5'-ACGTCATCCCCACCTTCC-3'	36.71	128.5	Korea	NA	NA	Cropland	Solanaceae	Dryland	NA	NA	NA	NA	NA
					SJB23	ZW5B		Tomato+T21+Bulk soil	SRR6488616	SJR23	ZW5R		Tomato+T21+Rhizosphere soil	SRR5685100	PRJNA383959	Illumina	799	5'-AACMGGATTAGATACCCKG-3'	1193	5'-ACGTCATCCCCACCTTCC-3'	36.71	128.5	Korea	NA	NA	Cropland	Solanaceae	Dryland	NA	NA	NA	NA	NA
					SJB24	ZW6B	ZW6B	Tomato+T23+Bulk soil	SRR6488617	SJR24	ZW6R	ZW6R	Tomato+T23+Rhizosphere soil	SRR5685099	PRJNA383959	Illumina	799	5'-AACMGGATTAGATACCCKG-3'	1193	5'-ACGTCATCCCCACCTTCC-3'	37.34	126.86	Korea	NA	NA	Cropland	Solanaceae	Dryland	NA	NA	NA	NA	NA	0.133832	0.0907256	0.0621645	0.0809781	-0.697883	1.61146	1.62268	-0.300105	0.32405	0.126215	0.209092	1.92427	0.621455	3.24951	0.66989	NA
					SJB25	ZW6B		Tomato+T24+Bulk soil	SRR5685163	SJR25	ZW6R		Tomato+T24+Rhizosphere soil	SRR5685098	PRJNA383959	Illumina	799	5'-AACMGGATTAGATACCCKG-3'	1193	5'-ACGTCATCCCCACCTTCC-3'	37.34	126.86	Korea	NA	NA	Cropland	Solanaceae	Dryland	NA	NA	NA	NA	NA
					SJB26	ZW6B		Tomato+T24+Bulk soil	SRR6488602						PRJNA383959	Illumina	799	5'-AACMGGATTAGATACCCKG-3'	1193	5'-ACGTCATCCCCACCTTCC-3'	37.34	126.86	Korea	NA	NA	Cropland	Solanaceae	Dryland	NA	NA	NA	NA	NA
					SJB27	ZW6B		Tomato+T25+Bulk soil	SRR6488603	SJR27	ZW6R		Tomato+T25+Rhizosphere soil	SRR5685097	PRJNA383959	Illumina	799	5'-AACMGGATTAGATACCCKG-3'	1193	5'-ACGTCATCCCCACCTTCC-3'	37.34	126.86	Korea	NA	NA	Cropland	Solanaceae	Dryland	NA	NA	NA	NA	NA
					SJB28	ZW7B	ZW7B	Tomato+T28+Bulk soil	SRR5685162	SJR28	ZW7R	ZW7R	Tomato+T28+Rhizosphere soil	SRR5685149	PRJNA383959	Illumina	799	5'-AACMGGATTAGATACCCKG-3'	1193	5'-ACGTCATCCCCACCTTCC-3'	37.93	127.77	Korea	NA	NA	Cropland	Solanaceae	Dryland	NA	NA	NA	NA	NA	0.481233	0.135876	0.0575469	0.414415	-0.635989	0.581085	NA	-1.38016	1.07614	0.484649	0.00343053	1.21453	3.81991	-0.325422	2.94444	1.51983
					SJB29	ZW7B		Tomato+T28+Bulk soil	SRR6488638						PRJNA383959	Illumina	799	5'-AACMGGATTAGATACCCKG-3'	1193	5'-ACGTCATCCCCACCTTCC-3'	37.93	127.77	Korea	NA	NA	Cropland	Solanaceae	Dryland	NA	NA	NA	NA	NA
					SJB31	ZW7B		Tomato+T29+Bulk soil	SRR6488637	SJR31	ZW7R		Tomato+T29+Rhizosphere soil	SRR5685150	PRJNA383959	Illumina	799	5'-AACMGGATTAGATACCCKG-3'	1193	5'-ACGTCATCCCCACCTTCC-3'	37.93	127.77	Korea	NA	NA	Cropland	Solanaceae	Dryland	NA	NA	NA	NA	NA
					SJB32	ZW7B		Tomato+T30+Bulk soil	SRR6488640	SJR32	ZW7R		Tomato+T30+Rhizosphere soil	SRR5685147	PRJNA383959	Illumina	799	5'-AACMGGATTAGATACCCKG-3'	1193	5'-ACGTCATCCCCACCTTCC-3'	37.93	127.77	Korea	NA	NA	Cropland	Solanaceae	Dryland	NA	NA	NA	NA	NA
108	2019	Huixiu Li	FEMS Microbiology Ecology	Enrichment of phosphate solubilizing bacteria during late developmental stages of eggplant (Solanum melongena L.)	EGGB1	ZX1B	ZX1B	Eggplant+Seedling stage+Bulk soil	SRR8085056	EGGR1	ZX1R	ZX1R	Eggplant+Seedling stage+Rhizosphere soil	SRR8085060	PRJNA497845	Illumina	515	5'-GTGCCAGCMGCCGCGGTAA-3′	909	5'-CCGYCAATTYMTTTRAGTTT-3'	36.52	115.01	China	NA	NA	Cropland	Solanaceae	Dryland	Organic	NA	NA	NA	NA	-0.179506	-0.0411836	-0.0115975	-0.136486	-0.469167	0.987387	0.223144	0.182724	3.90197	0.66087	-0.112902	0.479409	1.48684	2.19722	1.02118	2.61892
					EGGB2	ZX1B		Eggplant+Vegetative stage+Bulk soil	SRR8085055	EGGR2	ZX1R		Eggplant+Vegetative stage+Rhizosphere soil	SRR8085059	PRJNA497845	Illumina	515	5'-GTGCCAGCMGCCGCGGTAA-3′	909	5'-CCGYCAATTYMTTTRAGTTT-3'	36.52	115.01	China	NA	NA	Cropland	Solanaceae	Dryland	Organic	NA	NA	NA	NA
					EGGB3	ZX1B		Eggplant+Flowering stage+Bulk soil	SRR8085058	EGGR3	ZX1R		Eggplant+Flowering stage+Rhizosphere soil	SRR8085062	PRJNA497845	Illumina	515	5'-GTGCCAGCMGCCGCGGTAA-3′	909	5'-CCGYCAATTYMTTTRAGTTT-3'	36.52	115.01	China	NA	NA	Cropland	Solanaceae	Dryland	Organic	NA	NA	NA	NA
					EGGB4	ZX1B		Eggplant+Fruiting stage+Bulk soil	SRR8085057	EGGR4	ZX1R		Eggplant+Fruiting stage+Rhizosphere soil	SRR8085061	PRJNA497845	Illumina	515	5'-GTGCCAGCMGCCGCGGTAA-3′	909	5'-CCGYCAATTYMTTTRAGTTT-3'	36.52	115.01	China	NA	NA	Cropland	Solanaceae	Dryland	Organic	NA	NA	NA	NA
111	2018	Ricardo Schöps	Frontiers in Microbiology	Land-Use Intensity Rather Than Plant Functional Identity Shapes Bacterial and Fungal Rhizosphere Communities	HEG9B1	ZZA1B	ZZA1B	Location HEG09+Achillea millefolium+Bulk soil	SRR6743426	HEG9R1	ZZA1R	ZZA1R	Location HEG09+Achillea millefolium+Rhizosphere soil	SRR6743409	SRP133002	Illumina	515	5'-GTGCCAGCMGCCGCGGTAA-3'	806	5'-GGACTACHVGGGTWTCTAAT-3'	51.22	10.38	Germany	NA	NA	NA	NA	NA	NA	NA	NA	NA	NA	0.238878	0.0513658	0.0132017	0.155249	-0.21549	-0.112005	-0.205852	0.470004	0.419854	-0.188164	NA	0.0560146	NA	NA	-0.287682	NA
					HEG21B1	ZZA1B		Location HEG21+Achillea millefolium+Bulk soil	SRR6743447	HEG21R1	ZZA1R		Location HEG21+Achillea millefolium+Rhizosphere soil	SRR6743418	SRP133002	Illumina	515	5'-GTGCCAGCMGCCGCGGTAA-3'	806	5'-GGACTACHVGGGTWTCTAAT-3'	51.22	10.38	Germany	NA	NA	NA	NA	NA	NA	NA	NA	NA	NA
					HEG44B1	ZZA1B		Location HEG40+Achillea millefolium+Bulk soil	SRR6743375	HEG44R1	ZZA1R		Location HEG40+Achillea millefolium+Rhizosphere soil	SRR6743458	SRP133002	Illumina	515	5'-GTGCCAGCMGCCGCGGTAA-3'	806	5'-GGACTACHVGGGTWTCTAAT-3'	51.22	10.38	Germany	NA	NA	NA	NA	NA	NA	NA	NA	NA	NA
					HEG41B1	ZZA1B		Location HEG41+Achillea millefolium+Bulk soil	SRR6743379	HEG41R1	ZZA1R		Location HEG41+Achillea millefolium+Rhizosphere soil	SRR6743462	SRP133002	Illumina	515	5'-GTGCCAGCMGCCGCGGTAA-3'	806	5'-GGACTACHVGGGTWTCTAAT-3'	51.22	10.38	Germany	NA	NA	NA	NA	NA	NA	NA	NA	NA	NA
					HEG42B1	ZZA1B		Location HEG42+Achillea millefolium+Bulk soil	SRR6743381	HEG42R1	ZZA1R		Location HEG42+Achillea millefolium+Rhizosphere soil	SRR6743435	SRP133002	Illumina	515	5'-GTGCCAGCMGCCGCGGTAA-3'	806	5'-GGACTACHVGGGTWTCTAAT-3'	51.22	10.38	Germany	NA	NA	NA	NA	NA	NA	NA	NA	NA	NA
					HEG14B1	ZZFA1B	ZZFA1B	Location HEG14+Achillea millefolium+Bulk soil	SRR6743430	HEG14R1	ZZFA1R	ZZFA1R	Location HEG14+Achillea millefolium+Rhizosphere soil	SRR6743403	SRP133002	Illumina	515	5'-GTGCCAGCMGCCGCGGTAA-3'	806	5'-GGACTACHVGGGTWTCTAAT-3'	51.22	10.38	Germany	NA	NA	NA	NA	NA	NA	NA	NA	NA	NA	0.350971	0.190859	0.131083	0.274067	0.342043	-0.503905	-0.102654	0.122602	-0.179586	0.899196	NA	-0.361502	NA	NA	NA	NA
					HEG26B1	ZZFA1B		Location HEG26+Achillea millefolium+Bulk soil	SRR6743455	HEG26R1	ZZFA1R		Location HEG26+Achillea millefolium+Rhizosphere soil	SRR6743443	SRP133002	Illumina	515	5'-GTGCCAGCMGCCGCGGTAA-3'	806	5'-GGACTACHVGGGTWTCTAAT-3'	51.22	10.38	Germany	NA	NA	NA	NA	NA	NA	NA	NA	NA	NA
					HEG33B1	ZZFA1B		Location HEG33+Achillea millefolium+Bulk soil	SRR6743466	HEG33R1	ZZFA1R		Location HEG33+Achillea millefolium+Rhizosphere soil	SRR6743445	SRP133002	Illumina	515	5'-GTGCCAGCMGCCGCGGTAA-3'	806	5'-GGACTACHVGGGTWTCTAAT-3'	51.22	10.38	Germany	NA	NA	NA	NA	NA	NA	NA	NA	NA	NA
					HEG9B2	ZZA2B	ZZA2B	Location HEG09+Arrhenatherum elatius+Bulk soil	SRR6743427	HEG9R2	ZZA2R	ZZA2R	Location HEG09+Arrhenatherum elatius+Rhizosphere soil	SRR6743408	SRP133002	Illumina	515	5'-GTGCCAGCMGCCGCGGTAA-3'	806	5'-GGACTACHVGGGTWTCTAAT-3'	51.22	10.38	Germany	NA	NA	NA	NA	NA	NA	NA	NA	NA	NA	0.150545	0.0244373	0.000877055	0.123351	-0.0550139	-0.0654779	-0.263815	-0.485508	-0.405465	0.236627	NA	0.381935	NA	NA	1.02962	NA
					HEG21B2	ZZA2B		Location HEG21+Arrhenatherum elatius+Bulk soil	SRR6743446	HEG21R2	ZZA2R		Location HEG21+Arrhenatherum elatius+Rhizosphere soil	SRR6743419	SRP133002	Illumina	515	5'-GTGCCAGCMGCCGCGGTAA-3'	806	5'-GGACTACHVGGGTWTCTAAT-3'	51.22	10.38	Germany	NA	NA	NA	NA	NA	NA	NA	NA	NA	NA
					HEG44B2	ZZA2B		Location HEG40+Arrhenatherum elatius+Bulk soil	SRR6743374	HEG44R2	ZZA2R		Location HEG40+Arrhenatherum elatius+Rhizosphere soil	SRR6743459	SRP133002	Illumina	515	5'-GTGCCAGCMGCCGCGGTAA-3'	806	5'-GGACTACHVGGGTWTCTAAT-3'	51.22	10.38	Germany	NA	NA	NA	NA	NA	NA	NA	NA	NA	NA
					HEG41B2	ZZA2B		Location HEG41+Arrhenatherum elatius+Bulk soil	SRR6743378	HEG41R2	ZZA2R		Location HEG41+Arrhenatherum elatius+Rhizosphere soil	SRR6743463	SRP133002	Illumina	515	5'-GTGCCAGCMGCCGCGGTAA-3'	806	5'-GGACTACHVGGGTWTCTAAT-3'	51.22	10.38	Germany	NA	NA	NA	NA	NA	NA	NA	NA	NA	NA
					HEG42B2	ZZA2B		Location HEG42+Arrhenatherum elatius+Bulk soil	SRR6743380	HEG42R2	ZZA2R		Location HEG42+Arrhenatherum elatius+Rhizosphere soil	SRR6743434	SRP133002	Illumina	515	5'-GTGCCAGCMGCCGCGGTAA-3'	806	5'-GGACTACHVGGGTWTCTAAT-3'	51.22	10.38	Germany	NA	NA	NA	NA	NA	NA	NA	NA	NA	NA
					HEG14B2	ZZFA2B	ZZFA2B	Location HEG14+Arrhenatherum elatius+Bulk soil	SRR6743431	HEG14R2	ZZFA2R	ZZFA2R	Location HEG14+Arrhenatherum elatius+Rhizosphere soil	SRR6743402	SRP133002	Illumina	515	5'-GTGCCAGCMGCCGCGGTAA-3'	806	5'-GGACTACHVGGGTWTCTAAT-3'	51.22	10.38	Germany	NA	NA	NA	NA	NA	NA	NA	NA	NA	NA	0.0140213	0.062256	0.0603092	0.0300347	0.107542	-0.178483	-0.212561	-0.663294	-0.700929	0.783298	-0.587787	0.212561	NA	NA	NA	NA
					HEG26B2	ZZFA2B		Location HEG26+Arrhenatherum elatius+Bulk soil	SRR6743454	HEG26R2	ZZFA2R		Location HEG26+Arrhenatherum elatius+Rhizosphere soil	SRR6743442	SRP133002	Illumina	515	5'-GTGCCAGCMGCCGCGGTAA-3'	806	5'-GGACTACHVGGGTWTCTAAT-3'	51.22	10.38	Germany	NA	NA	NA	NA	NA	NA	NA	NA	NA	NA
					HEG33B2	ZZFA2B		Location HEG33+Arrhenatherum elatius+Bulk soil	SRR6743467	HEG33R2	ZZFA2R		Location HEG33+Arrhenatherum elatius+Rhizosphere soil	SRR6743444	SRP133002	Illumina	515	5'-GTGCCAGCMGCCGCGGTAA-3'	806	5'-GGACTACHVGGGTWTCTAAT-3'	51.22	10.38	Germany	NA	NA	NA	NA	NA	NA	NA	NA	NA	NA
					HEG9B3	ZZA3B	ZZA3B	Location HEG09+Dactylis glomerata+Bulk soil	SRR6743428	HEG9R3	ZZA3R	ZZA3R	Location HEG09+Dactylis glomerata+Rhizosphere soil	SRR6743411	SRP133002	Illumina	515	5'-GTGCCAGCMGCCGCGGTAA-3'	806	5'-GGACTACHVGGGTWTCTAAT-3'	51.22	10.38	Germany	NA	NA	NA	NA	NA	NA	NA	NA	NA	NA	0.203361	0.00890979	-0.0224455	0.155953	0.142146	-0.223144	-0.0200007	0.111226	-0.195309	-0.0637158	NA	0.0654439	NA	NA	NA	NA
					HEG21B3	ZZA3B		Location HEG21+Dactylis glomerata+Bulk soil	SRR6743449	HEG21R3	ZZA3R		Location HEG21+Dactylis glomerata+Rhizosphere soil	SRR6743412	SRP133002	Illumina	515	5'-GTGCCAGCMGCCGCGGTAA-3'	806	5'-GGACTACHVGGGTWTCTAAT-3'	51.22	10.38	Germany	NA	NA	NA	NA	NA	NA	NA	NA	NA	NA
					HEG44B3	ZZA3B		Location HEG40+Dactylis glomerata+Bulk soil	SRR6743373	HEG44R3	ZZA3R		Location HEG40+Dactylis glomerata+Rhizosphere soil	SRR6743460	SRP133002	Illumina	515	5'-GTGCCAGCMGCCGCGGTAA-3'	806	5'-GGACTACHVGGGTWTCTAAT-3'	51.22	10.38	Germany	NA	NA	NA	NA	NA	NA	NA	NA	NA	NA
					HEG41B3	ZZA3B		Location HEG41+Dactylis glomerata+Bulk soil	SRR6743377	HEG41R3	ZZA3R		Location HEG41+Dactylis glomerata+Rhizosphere soil	SRR6743464	SRP133002	Illumina	515	5'-GTGCCAGCMGCCGCGGTAA-3'	806	5'-GGACTACHVGGGTWTCTAAT-3'	51.22	10.38	Germany	NA	NA	NA	NA	NA	NA	NA	NA	NA	NA
					HEG42B3	ZZA3B		Location HEG42+Dactylis glomerata+Bulk soil	SRR6743398	HEG42R3	ZZA3R		Location HEG42+Dactylis glomerata+Rhizosphere soil	SRR6743433	SRP133002	Illumina	515	5'-GTGCCAGCMGCCGCGGTAA-3'	806	5'-GGACTACHVGGGTWTCTAAT-3'	51.22	10.38	Germany	NA	NA	NA	NA	NA	NA	NA	NA	NA	NA
					HEG14B3	ZZFA3B	ZZFA4B	Location HEG14+Dactylis glomerata+Bulk soil	SRR6743422	HEG14R3	ZZFA3R	ZZFA3R	Location HEG14+Dactylis glomerata+Rhizosphere soil	SRR6743416	SRP133002	Illumina	515	5'-GTGCCAGCMGCCGCGGTAA-3'	806	5'-GGACTACHVGGGTWTCTAAT-3'	51.22	10.38	Germany	NA	NA	NA	NA	NA	NA	NA	NA	NA	NA	0.0479929	0.0885118	0.0822891	0.0189609	0.0106196	-0.282567	-0.458308	-0.664976	-0.135175	0.0540672	NA	-0.0960738	0.916291	NA	0.916291	NA
					HEG26B3	ZZFA3B		Location HEG26+Dactylis glomerata+Bulk soil	SRR6743472	HEG26R3	ZZFA3R		Location HEG26+Dactylis glomerata+Rhizosphere soil	SRR6743441	SRP133002	Illumina	515	5'-GTGCCAGCMGCCGCGGTAA-3'	806	5'-GGACTACHVGGGTWTCTAAT-3'	51.22	10.38	Germany	NA	NA	NA	NA	NA	NA	NA	NA	NA	NA
					HEG33B3	ZZFA3B		Location HEG33+Dactylis glomerata+Bulk soil	SRR6743474	HEG33R3	ZZFA3R		Location HEG33+Dactylis glomerata+Rhizosphere soil	SRR6743456	SRP133002	Illumina	515	5'-GTGCCAGCMGCCGCGGTAA-3'	806	5'-GGACTACHVGGGTWTCTAAT-3'	51.22	10.38	Germany	NA	NA	NA	NA	NA	NA	NA	NA	NA	NA
					HEG9B4	ZZA4B	ZZA4B	Location HEG09+Plantago lanceolata+Bulk soil	SRR6743429	HEG9R4	ZZA4R	ZZA4R	Location HEG09+Plantago lanceolata+Rhizosphere soil	SRR6743410	SRP133002	Illumina	515	5'-GTGCCAGCMGCCGCGGTAA-3'	806	5'-GGACTACHVGGGTWTCTAAT-3'	51.22	10.38	Germany	NA	NA	NA	NA	NA	NA	NA	NA	NA	NA	0.0879688	0.0247833	0.0109472	0.033964	0.0711957	0.499956	-0.0727594	-0.182322	0.165324	0.0259755	1.67398	0.696712	NA	NA	0.154151	NA
					HEG21B4	ZZA4B		Location HEG21+Plantago lanceolata+Bulk soil	SRR6743448	HEG21R4	ZZA4R		Location HEG21+Plantago lanceolata+Rhizosphere soil	SRR6743413	SRP133002	Illumina	515	5'-GTGCCAGCMGCCGCGGTAA-3'	806	5'-GGACTACHVGGGTWTCTAAT-3'	51.22	10.38	Germany	NA	NA	NA	NA	NA	NA	NA	NA	NA	NA
					HEG44B4	ZZA4B		Location HEG40+Plantago lanceolata+Bulk soil	SRR6743372	HEG44R4	ZZA4R		Location HEG40+Plantago lanceolata+Rhizosphere soil	SRR6743461	SRP133002	Illumina	515	5'-GTGCCAGCMGCCGCGGTAA-3'	806	5'-GGACTACHVGGGTWTCTAAT-3'	51.22	10.38	Germany	NA	NA	NA	NA	NA	NA	NA	NA	NA	NA
					HEG41B4	ZZA4B		Location HEG41+Plantago lanceolata+Bulk soil	SRR6743376	HEG41R4	ZZA4R		Location HEG41+Plantago lanceolata+Rhizosphere soil	SRR6743465	SRP133002	Illumina	515	5'-GTGCCAGCMGCCGCGGTAA-3'	806	5'-GGACTACHVGGGTWTCTAAT-3'	51.22	10.38	Germany	NA	NA	NA	NA	NA	NA	NA	NA	NA	NA
					HEG42B4	ZZA4B		Location HEG42+Plantago lanceolata+Bulk soil	SRR6743399	HEG42R4	ZZA4R		Location HEG42+Plantago lanceolata+Rhizosphere soil	SRR6743432	SRP133002	Illumina	515	5'-GTGCCAGCMGCCGCGGTAA-3'	806	5'-GGACTACHVGGGTWTCTAAT-3'	51.22	10.38	Germany	NA	NA	NA	NA	NA	NA	NA	NA	NA	NA
					HEG14B4	ZZFA4B	ZZFA4B	Location HEG14+Plantago lanceolata+Bulk soil	SRR6743423	HEG14R4	ZZFA4R	ZZFA4R	Location HEG14+Plantago lanceolata+Rhizosphere soil	SRR6743417	SRP133002	Illumina	515	5'-GTGCCAGCMGCCGCGGTAA-3'	806	5'-GGACTACHVGGGTWTCTAAT-3'	51.22	10.38	Germany	NA	NA	NA	NA	NA	NA	NA	NA	NA	NA	0.0479929	0.0885118	0.0822891	0.0189609	0.0106196	-0.282567	-0.458308	-0.664976	-0.135175	0.0540672	NA	-0.0960738	0.916291	NA	0.916291	NA
					HEG26B4	ZZFA4B		Location HEG26+Plantago lanceolata+Bulk soil	SRR6743473	HEG26R4	ZZFA4R		Location HEG26+Plantago lanceolata+Rhizosphere soil	SRR6743440	SRP133002	Illumina	515	5'-GTGCCAGCMGCCGCGGTAA-3'	806	5'-GGACTACHVGGGTWTCTAAT-3'	51.22	10.38	Germany	NA	NA	NA	NA	NA	NA	NA	NA	NA	NA
					HEG33B4	ZZFA4B		Location HEG33+Plantago lanceolata+Bulk soil	SRR6743475	HEG33R4	ZZFA4R		Location HEG33+Plantago lanceolata+Rhizosphere soil	SRR6743457	SRP133002	Illumina	515	5'-GTGCCAGCMGCCGCGGTAA-3'	806	5'-GGACTACHVGGGTWTCTAAT-3'	51.22	10.38	Germany	NA	NA	NA	NA	NA	NA	NA	NA	NA	NA
113	2019	Jugpreet Singh	Plos One	Potential role of weather, soil and plant microbial communities in rapid decline of apple trees	JUAHB3	ZZC1B	ZZC1B	Apple Tree+Healthy+Bulk soil	SRR7999324	JUAHR3	ZZC1R	ZZC1R	Apple Tree+Healthy+Rhizosphere soil	SRR7999277	PRJNA495655	Illumina	357	5’-CCTACGGGNGGCWGCAG-3’	805	5’-GACTACHVGGGTATCTAATCC-3’	43.125	-77.125	USA	9.08	1117	Cropland	NA	Dryland	NA	NA	NA	NA	NA	0.133489	0.0088328	-0.013396	-0.0528987	-0.979139	0.0567885	NA	0.812381	-0.580387	NA	NA	0.536661	NA	-1.27327	NA	0.128898
					JUAHB4	ZZC1B		Apple Tree+Healthy+Bulk soil	SRR7999325	JUAHR4	ZZC1R		Apple Tree+Healthy+Rhizosphere soil	SRR7999280	PRJNA495655	Illumina	357	5’-CCTACGGGNGGCWGCAG-3’	805	5’-GACTACHVGGGTATCTAATCC-3’	43.125	-77.125	USA	9.08	1117	Cropland	NA	Dryland	NA	NA	NA	NA	NA
					JUAHB5	ZZC1B		Apple Tree+Healthy+Bulk soil	SRR7999326	JUAHR5	ZZC1R		Apple Tree+Healthy+Rhizosphere soil	SRR7999291	PRJNA495655	Illumina	357	5’-CCTACGGGNGGCWGCAG-3’	805	5’-GACTACHVGGGTATCTAATCC-3’	43.125	-77.125	USA	9.08	1117	Cropland	NA	Dryland	NA	NA	NA	NA	NA
										JUAHR7	ZZC1R		Apple Tree+Healthy+Rhizosphere soil	SRR7999293	PRJNA495655	Illumina	357	5’-CCTACGGGNGGCWGCAG-3’	805	5’-GACTACHVGGGTATCTAATCC-3’	43.125	-77.125	USA	9.08	1117	Cropland	NA	Dryland	NA	NA	NA	NA	NA
										JUAHR8	ZZC1R		Apple Tree+Healthy+Rhizosphere soil	SRR7999294	PRJNA495655	Illumina	357	5’-CCTACGGGNGGCWGCAG-3’	805	5’-GACTACHVGGGTATCTAATCC-3’	43.125	-77.125	USA	9.08	1117	Cropland	NA	Dryland	NA	NA	NA	NA	NA
										JUAHR9	ZZC1R		Apple Tree+Healthy+Rhizosphere soil	SRR7999295	PRJNA495655	Illumina	357	5’-CCTACGGGNGGCWGCAG-3’	805	5’-GACTACHVGGGTATCTAATCC-3’	43.125	-77.125	USA	9.08	1117	Cropland	NA	Dryland	NA	NA	NA	NA	NA
										JUAHR10	ZZC1R		Apple Tree+Healthy+Rhizosphere soil	SRR7999296	PRJNA495655	Illumina	357	5’-CCTACGGGNGGCWGCAG-3’	805	5’-GACTACHVGGGTATCTAATCC-3’	43.125	-77.125	USA	9.08	1117	Cropland	NA	Dryland	NA	NA	NA	NA	NA
										JUAHR11	ZZC1R		Apple Tree+Healthy+Rhizosphere soil	SRR7999297	PRJNA495655	Illumina	357	5’-CCTACGGGNGGCWGCAG-3’	805	5’-GACTACHVGGGTATCTAATCC-3’	43.125	-77.125	USA	9.08	1117	Cropland	NA	Dryland	NA	NA	NA	NA	NA
										JUAHR12	ZZC1R		Apple Tree+Healthy+Rhizosphere soil	SRR7999298	PRJNA495655	Illumina	357	5’-CCTACGGGNGGCWGCAG-3’	805	5’-GACTACHVGGGTATCTAATCC-3’	43.125	-77.125	USA	9.08	1117	Cropland	NA	Dryland	NA	NA	NA	NA	NA
										JUAHR13	ZZC1R		Apple Tree+Healthy+Rhizosphere soil	SRR7999311	PRJNA495655	Illumina	357	5’-CCTACGGGNGGCWGCAG-3’	805	5’-GACTACHVGGGTATCTAATCC-3’	43.125	-77.125	USA	9.08	1117	Cropland	NA	Dryland	NA	NA	NA	NA	NA
										JUAHR14	ZZC1R		Apple Tree+Healthy+Rhizosphere soil	SRR7999312	PRJNA495655	Illumina	357	5’-CCTACGGGNGGCWGCAG-3’	805	5’-GACTACHVGGGTATCTAATCC-3’	43.125	-77.125	USA	9.08	1117	Cropland	NA	Dryland	NA	NA	NA	NA	NA
										JUAHR15	ZZC1R		Apple Tree+Healthy+Rhizosphere soil	SRR7999317	PRJNA495655	Illumina	357	5’-CCTACGGGNGGCWGCAG-3’	805	5’-GACTACHVGGGTATCTAATCC-3’	43.125	-77.125	USA	9.08	1117	Cropland	NA	Dryland	NA	NA	NA	NA	NA
										JUAHR16	ZZC1R		Apple Tree+Healthy+Rhizosphere soil	SRR7999318	PRJNA495655	Illumina	357	5’-CCTACGGGNGGCWGCAG-3’	805	5’-GACTACHVGGGTATCTAATCC-3’	43.125	-77.125	USA	9.08	1117	Cropland	NA	Dryland	NA	NA	NA	NA	NA
					JUADB2	ZZC2B	ZZC2B	Apple Tree+Declined+Bulk soil	SRR7999323	JUADR2	ZZC2R	ZZC2R	Apple Tree+Declined+Rhizosphere soil	SRR7999276	PRJNA495655	Illumina	357	5’-CCTACGGGNGGCWGCAG-3’	805	5’-GACTACHVGGGTATCTAATCC-3’	43.125	-77.125	USA	9.08	1117	Cropland	NA	Dryland	NA	NA	NA	NA	NA	0.133888	0.00935944	-0.0132027	0.199276	-1.06013	0.152681	NA	0.302934	-0.883045	NA	NA	1.06273	NA	-1.25812	1.1753	0.0356806
					JUADB3	ZZC2B		Apple Tree+Declined+Bulk soil	SRR7999328	JUADR3	ZZC2R		Apple Tree+Declined+Rhizosphere soil	SRR7999278	PRJNA495655	Illumina	357	5’-CCTACGGGNGGCWGCAG-3’	805	5’-GACTACHVGGGTATCTAATCC-3’	43.125	-77.125	USA	9.08	1117	Cropland	NA	Dryland	NA	NA	NA	NA	NA
										JUADR4	ZZC2R		Apple Tree+Declined+Rhizosphere soil	SRR7999279	PRJNA495655	Illumina	357	5’-CCTACGGGNGGCWGCAG-3’	805	5’-GACTACHVGGGTATCTAATCC-3’	43.125	-77.125	USA	9.08	1117	Cropland	NA	Dryland	NA	NA	NA	NA	NA
										JUADR5	ZZC2R		Apple Tree+Declined+Rhizosphere soil	SRR7999281	PRJNA495655	Illumina	357	5’-CCTACGGGNGGCWGCAG-3’	805	5’-GACTACHVGGGTATCTAATCC-3’	43.125	-77.125	USA	9.08	1117	Cropland	NA	Dryland	NA	NA	NA	NA	NA
										JUADR6	ZZC2R		Apple Tree+Declined+Rhizosphere soil	SRR7999282	PRJNA495655	Illumina	357	5’-CCTACGGGNGGCWGCAG-3’	805	5’-GACTACHVGGGTATCTAATCC-3’	43.125	-77.125	USA	9.08	1117	Cropland	NA	Dryland	NA	NA	NA	NA	NA
										JUADR7	ZZC2R		Apple Tree+Declined+Rhizosphere soil	SRR7999284	PRJNA495655	Illumina	357	5’-CCTACGGGNGGCWGCAG-3’	805	5’-GACTACHVGGGTATCTAATCC-3’	43.125	-77.125	USA	9.08	1117	Cropland	NA	Dryland	NA	NA	NA	NA	NA
										JUADR8	ZZC2R		Apple Tree+Declined+Rhizosphere soil	SRR7999309	PRJNA495655	Illumina	357	5’-CCTACGGGNGGCWGCAG-3’	805	5’-GACTACHVGGGTATCTAATCC-3’	43.125	-77.125	USA	9.08	1117	Cropland	NA	Dryland	NA	NA	NA	NA	NA
										JUADR9	ZZC2R		Apple Tree+Declined+Rhizosphere soil	SRR7999310	PRJNA495655	Illumina	357	5’-CCTACGGGNGGCWGCAG-3’	805	5’-GACTACHVGGGTATCTAATCC-3’	43.125	-77.125	USA	9.08	1117	Cropland	NA	Dryland	NA	NA	NA	NA	NA
										JUADR10	ZZC2R		Apple Tree+Declined+Rhizosphere soil	SRR7999313	PRJNA495655	Illumina	357	5’-CCTACGGGNGGCWGCAG-3’	805	5’-GACTACHVGGGTATCTAATCC-3’	43.125	-77.125	USA	9.08	1117	Cropland	NA	Dryland	NA	NA	NA	NA	NA
										JUADR11	ZZC2R		Apple Tree+Declined+Rhizosphere soil	SRR7999314	PRJNA495655	Illumina	357	5’-CCTACGGGNGGCWGCAG-3’	805	5’-GACTACHVGGGTATCTAATCC-3’	43.125	-77.125	USA	9.08	1117	Cropland	NA	Dryland	NA	NA	NA	NA	NA
										JUADR12	ZZC2R		Apple Tree+Declined+Rhizosphere soil	SRR7999315	PRJNA495655	Illumina	357	5’-CCTACGGGNGGCWGCAG-3’	805	5’-GACTACHVGGGTATCTAATCC-3’	43.125	-77.125	USA	9.08	1117	Cropland	NA	Dryland	NA	NA	NA	NA	NA
										JUADR13	ZZC2R		Apple Tree+Declined+Rhizosphere soil	SRR7999316	PRJNA495655	Illumina	357	5’-CCTACGGGNGGCWGCAG-3’	805	5’-GACTACHVGGGTATCTAATCC-3’	43.125	-77.125	USA	9.08	1117	Cropland	NA	Dryland	NA	NA	NA	NA	NA
115	2019	Ming Wang	Environmental Pollution	Water management impacts the soil microbial communities and total arsenic and methylated arsenicals in rice grains	PAWAB1	ZZD1B	ZZD1B	Rice+Continuous aerobic treatment (CA)+Bulk soil	SRR6669839	PAWAR1	ZZD1R	ZZD1R	Rice+Continuous aerobic treatment (CA)+Rhizosphere soil	SRR6669840	SRP132161	Illumina	515	5'-GTGCCAGCMGCCGCGGTAA-3'	806	5'-GGACTACHVGGGTWTCTAAT-3'	26.76	111.86	China	NA	NA	Cropland	Gramineae	Wetland	Chemical	NA	NA	NA	NA	-0.417773	-0.372628	-0.302921	-0.233301	-1.06807	-0.127833	0.67278	NA	-1.11332	-0.956732	NA	-1.34855	1.66501	NA	-0.564213	NA
					PAWAB2	ZZD1B		Rice+Continuous aerobic treatment (CA)+Bulk soil	SRR6669844	PAWAR2	ZZD1R		Rice+Continuous aerobic treatment (CA)+Rhizosphere soil	SRR6669837	SRP132161	Illumina	515	5'-GTGCCAGCMGCCGCGGTAA-3'	806	5'-GGACTACHVGGGTWTCTAAT-3'	26.76	111.86	China	NA	NA	Cropland	Gramineae	Wetland	Chemical	NA	NA	NA	NA
					PAWAB3	ZZD1B		Rice+Continuous aerobic treatment (CA)+Bulk soil	SRR6669845	PAWAR3	ZZD1R		Rice+Continuous aerobic treatment (CA)+Rhizosphere soil	SRR6669838	SRP132161	Illumina	515	5'-GTGCCAGCMGCCGCGGTAA-3'	806	5'-GGACTACHVGGGTWTCTAAT-3'	26.76	111.86	China	NA	NA	Cropland	Gramineae	Wetland	Chemical	NA	NA	NA	NA
					PAUNB1	ZZD2B	ZZD2B	Rice+Continuous flooding treatment (CF)+Bulk soil	SRR6669836	PAUNR1	ZZD2R	ZZD2R	Rice+Continuous flooding treatment (CF)+Rhizosphere soil	SRR6669842	SRP132161	Illumina	515	5'-GTGCCAGCMGCCGCGGTAA-3'	806	5'-GGACTACHVGGGTWTCTAAT-3'	26.76	111.86	China	NA	NA	Cropland	Gramineae	Wetland	Chemical	NA	NA	NA	NA	0.172683	0.287682	0.259894	0.0932912	0.617492	0.140115	-0.130053	-0.325422	-0.672944	0.102279	-0.37949	1.51114	0	1.04145	0.794401	1.7492
					PAUNB2	ZZD2B		Rice+Continuous flooding treatment (CF)+Bulk soil	SRR6669834	PAUNR2	ZZD2R		Rice+Continuous flooding treatment (CF)+Rhizosphere soil	SRR6669843	SRP132161	Illumina	515	5'-GTGCCAGCMGCCGCGGTAA-3'	806	5'-GGACTACHVGGGTWTCTAAT-3'	26.76	111.86	China	NA	NA	Cropland	Gramineae	Wetland	Chemical	NA	NA	NA	NA
					PAUNB3	ZZD2B		Rice+Continuous flooding treatment (CF)+Bulk soil	SRR6669841	PAUNR3	ZZD2R		Rice+Continuous flooding treatment (CF)+Rhizosphere soil	SRR6669835	SRP132161	Illumina	515	5'-GTGCCAGCMGCCGCGGTAA-3'	806	5'-GGACTACHVGGGTWTCTAAT-3'	26.76	111.86	China	NA	NA	Cropland	Gramineae	Wetland	Chemical	NA	NA	NA	NA
114	2019	Zhong-Ling Wen	Frontiers in Microbiology	Enrichments/Derichments of Root-Associated Bacteria Related to Plant Growth and Nutrition Caused by the Growth of an EPSPS-Transgenic Maize Line in the Field	ZHOZH1B1	ZZE1B	ZZE1B	Maize(Z958)+Zhengzhou+Bulk soil	SRR8142906	ZHOZH1R1	ZZE1R	ZZE1R	Maize(Z958)+Zhengzhou+Rhizosphere soil	SRR8142920	PRJNA503294	Illumina	341	5'-CCTACGGGNGGCWGCAG-3'	806	5'-GGACTACNNGGGTATCTAAT-3'	35.011	113.711	China	15.66	NA	Cropland	Gramineae	Dryland	NA	NA	NA	NA	NA	0.046615	0.0500203	0.0434385	-0.120697	-0.698395	0.839924	0.470004	0.747214	1.58697	0.762235	0.424883	0.479735	0.410742	0.471775	0.27965	0.66416
					ZHOZH1B2	ZZE1B		Maize(Z958)+Zhengzhou+Bulk soil	SRR8142907	ZHOZH1R2	ZZE1R		Maize(Z958)+Zhengzhou+Rhizosphere soil	SRR8142921	PRJNA503294	Illumina	341	5'-CCTACGGGNGGCWGCAG-3'	806	5'-GGACTACNNGGGTATCTAAT-3'	35.011	113.711	China	15.66	NA	Cropland	Gramineae	Dryland	NA	NA	NA	NA	NA
					ZHOZH1B3	ZZE1B		Maize(Z958)+Zhengzhou+Bulk soil	SRR8142908	ZHOZH1R3	ZZE1R		Maize(Z958)+Zhengzhou+Rhizosphere soil	SRR8142928	PRJNA503294	Illumina	341	5'-CCTACGGGNGGCWGCAG-3'	806	5'-GGACTACNNGGGTATCTAAT-3'	35.011	113.711	China	15.66	NA	Cropland	Gramineae	Dryland	NA	NA	NA	NA	NA
					ZHOZH1B4	ZZE1B		Maize(Z958)+Zhengzhou+Bulk soil	SRR8142909						PRJNA503294	Illumina	341	5'-CCTACGGGNGGCWGCAG-3'	806	5'-GGACTACNNGGGTATCTAAT-3'	35.011	113.711	China	15.66	NA	Cropland	Gramineae	Dryland	NA	NA	NA	NA	NA
					ZHOJN1B1	ZZE2B	ZZE2B	Maize(Z958)+Jinan+Bulk soil	SRR8142924	ZHOJN1R1	ZZE2R	ZZE2R	Maize(Z958)+Jinan+Rhizosphere soil	SRR8142946	PRJNA503294	Illumina	341	5'-CCTACGGGNGGCWGCAG-3'	806	5'-GGACTACNNGGGTATCTAAT-3'	36.78	117.384	China	14.17	NA	Cropland	Gramineae	Dryland	NA	NA	NA	NA	NA	-0.181591	-0.0934326	-0.0679905	-0.173317	-0.992117	1.1019	-1.30241	4.62055	3.38083	0.441731	-0.0645385	1.68249	1.77629	4.05712	1.77629	4.14483
					ZHOJN1B2	ZZE2B		Maize(Z958)+Jinan+Bulk soil	SRR8142925	ZHOJN1R2	ZZE2R		Maize(Z958)+Jinan+Rhizosphere soil	SRR8142947	PRJNA503294	Illumina	341	5'-CCTACGGGNGGCWGCAG-3'	806	5'-GGACTACNNGGGTATCTAAT-3'	36.78	117.384	China	14.17	NA	Cropland	Gramineae	Dryland	NA	NA	NA	NA	NA
					ZHOJN1B3	ZZE2B		Maize(Z958)+Jinan+Bulk soil	SRR8142926	ZHOJN1R3	ZZE2R		Maize(Z958)+Jinan+Rhizosphere soil	SRR8142948	PRJNA503294	Illumina	341	5'-CCTACGGGNGGCWGCAG-3'	806	5'-GGACTACNNGGGTATCTAAT-3'	36.78	117.384	China	14.17	NA	Cropland	Gramineae	Dryland	NA	NA	NA	NA	NA
										ZHOJN1R4	ZZE2R		Maize(Z958)+Jinan+Rhizosphere soil	SRR8142949	PRJNA503294	Illumina	341	5'-CCTACGGGNGGCWGCAG-3'	806	5'-GGACTACNNGGGTATCTAAT-3'	36.78	117.384	China	14.17	NA	Cropland	Gramineae	Dryland	NA	NA	NA	NA	NA
					ZHZH2B1	ZZE3B	ZZE3B	Maize(CC-2)+Zhengzhou+Bulk soil	SRR8142942	ZHZH2R1	ZZE3R	ZZE3R	Maize(CC-2)+Zhengzhou+Rhizosphere soil	SRR8142930	PRJNA503294	Illumina	341	5'-CCTACGGGNGGCWGCAG-3'	806	5'-GGACTACNNGGGTATCTAAT-3'	35.011	113.711	China	15.66	NA	Cropland	Gramineae	Dryland	NA	NA	NA	NA	NA	-0.09145	-0.00924506	0.00400936	-0.141443	-0.605383	0.661059	-0.200982	0.493731	0.245122	0.442698	0.785929	0.520193	-0.545227	2.25923	-0.0578196	0.974637
					ZHZH2B2	ZZE3B		Maize(CC-2)+Zhengzhou+Bulk soil	SRR8142943	ZHZH2R2	ZZE3R		Maize(CC-2)+Zhengzhou+Rhizosphere soil	SRR8142931	PRJNA503294	Illumina	341	5'-CCTACGGGNGGCWGCAG-3'	806	5'-GGACTACNNGGGTATCTAAT-3'	35.011	113.711	China	15.66	NA	Cropland	Gramineae	Dryland	NA	NA	NA	NA	NA
					ZHZH2B3	ZZE3B		Maize(CC-2)+Zhengzhou+Bulk soil	SRR8142944						PRJNA503294	Illumina	341	5'-CCTACGGGNGGCWGCAG-3'	806	5'-GGACTACNNGGGTATCTAAT-3'	35.011	113.711	China	15.66	NA	Cropland	Gramineae	Dryland	NA	NA	NA	NA	NA
					ZHZH2B4	ZZE3B		Maize(CC-2)+Zhengzhou+Bulk soil	SRR8142945	ZHZH2R4	ZZE3R		Maize(CC-2)+Zhengzhou+Rhizosphere soil	SRR8142937	PRJNA503294	Illumina	341	5'-CCTACGGGNGGCWGCAG-3'	806	5'-GGACTACNNGGGTATCTAAT-3'	35.011	113.711	China	15.66	NA	Cropland	Gramineae	Dryland	NA	NA	NA	NA	NA
					ZHJN2B1	ZZE4B		Maize(CC-2)+Jinan+Bulk soil	SRR8142910						PRJNA503294	Illumina	341	5'-CCTACGGGNGGCWGCAG-3'	806	5'-GGACTACNNGGGTATCTAAT-3'	36.78	117.384	China	14.17	NA	Cropland	Gramineae	Dryland	NA	NA	NA	NA	NA
					ZHJN2B2	ZZE4B	ZZE4B	Maize(CC-2)+Jinan+Bulk soil	SRR8142911	ZHJN2R2	ZZE4R	ZZE4R	Maize(CC-2)+Jinan+Rhizosphere soil	SRR8142913	PRJNA503294	Illumina	341	5'-CCTACGGGNGGCWGCAG-3'	806	5'-GGACTACNNGGGTATCTAAT-3'	36.78	117.384	China	14.17	NA	Cropland	Gramineae	Dryland	NA	NA	NA	NA	NA	-0.219204	-0.0840375	-0.0531827	-0.217806	-0.83155	1.08046	-1.18249	1.81304	2.67688	0.700869	0.166321	1.5322	2.26292	5.26379	2.10877	4.95555
					ZHJN2B3	ZZE4B		Maize(CC-2)+Jinan+Bulk soil	SRR8142932	ZHJN2R3	ZZE4R		Maize(CC-2)+Jinan+Rhizosphere soil	SRR8142914	PRJNA503294	Illumina	341	5'-CCTACGGGNGGCWGCAG-3'	806	5'-GGACTACNNGGGTATCTAAT-3'	36.78	117.384	China	14.17	NA	Cropland	Gramineae	Dryland	NA	NA	NA	NA	NA
					ZHJN2B4	ZZE4B		Maize(CC-2)+Jinan+Bulk soil	SRR8142933	ZHJN2R4	ZZE4R		Maize(CC-2)+Jinan+Rhizosphere soil	SRR8142915	PRJNA503294	Illumina	341	5'-CCTACGGGNGGCWGCAG-3'	806	5'-GGACTACNNGGGTATCTAAT-3'	36.78	117.384	China	14.17	NA	Cropland	Gramineae	Dryland	NA	NA	NA	NA	NA
ID2	2020	Arafat, Yasir		Soil Sickness in Aged Tea Plantation Is Associated With a Shift in Microbial Communities as a Result of Plant Polyphenol Accumulation in the Tea Gardens	AYCKB1	ZZF1B	ZZF1B	Bulk soil biological replicate 1	SRR11568396	AYS2R1	ZZF1R	ZZF1R	2-years monocultured tea rhizosphere biological replicate 1	SRR11568382	PRJNA626070	Illumina	515	5'-GTGCCAGCMGCCGCGGTAA-3'	806	5'-GGACTACHVGGGTWTCTAAT-3'	26.09	119.24	China	NA	NA	Cropland	NA	Dryland	NA	NA	NA	NA	NA	-0.51752	-0.13933	-0.0547112	-0.183599	-1.29022	-0.538997	-1.09861	-1.84281	-0.633555	0.508497	-1.29098	-0.850562	-1.79176	NA	-2.04769	NA
					AYCKB2	ZZF1B		Bulk soil biological replicate 2	SRR11568395	AYS2R2	ZZF1R		2-years monocultured tea rhizosphere biological replicate 2	SRR11568381	PRJNA626070	Illumina	515	5'-GTGCCAGCMGCCGCGGTAA-3'	806	5'-GGACTACHVGGGTWTCTAAT-3'	26.09	119.24	China	NA	NA	Cropland	NA	Dryland	NA	NA	NA	NA	NA
					AYCKB3	ZZF1B		Bulk soil biological replicate 3	SRR11568384	AYS2R3	ZZF1R		2-years monocultured tea rhizosphere biological replicate 3	SRR11568380	PRJNA626070	Illumina	515	5'-GTGCCAGCMGCCGCGGTAA-3'	806	5'-GGACTACHVGGGTWTCTAAT-3'	26.09	119.24	China	NA	NA	Cropland	NA	Dryland	NA	NA	NA	NA	NA
							ZZF1B			AYS3R1	ZZF2R	ZZF2R	30-years monocultured tea rhizosphere biological replicate 1	SRR11568392	PRJNA626070	Illumina	515	5'-GTGCCAGCMGCCGCGGTAA-3'	806	5'-GGACTACHVGGGTWTCTAAT-3'	26.09	119.24	China	NA	NA	Cropland	NA	Dryland	NA	NA	NA	NA	NA	-0.51752	-0.13933	-0.0547112	-0.183599	-1.29022	-0.538997	-1.09861	-1.84281	-0.633555	0.508497	-1.29098	-0.850562	-1.79176	NA	-2.04769	NA
										AYS3R2	ZZF2R		30-years monocultured tea rhizosphere biological replicate 2	SRR11568391	PRJNA626070	Illumina	515	5'-GTGCCAGCMGCCGCGGTAA-3'	806	5'-GGACTACHVGGGTWTCTAAT-3'	26.09	119.24	China	NA	NA	Cropland	NA	Dryland	NA	NA	NA	NA	NA
										AYS3R3	ZZF2R		30-years monocultured tea rhizosphere biological replicate 3	SRR11568390	PRJNA626070	Illumina	515	5'-GTGCCAGCMGCCGCGGTAA-3'	806	5'-GGACTACHVGGGTWTCTAAT-3'	26.09	119.24	China	NA	NA	Cropland	NA	Dryland	NA	NA	NA	NA	NA
ID3	2020	Balazs, Helga E.	Applied Soil Ecology	Development of microbial communities in organochlorine pesticide contaminated soil: A post-reclamation perspective	LIN1T1B1	ZZG1B	ZZG1B	50 mg lindane/kg of final dry potting mixture-time1-14d	SRR9151793	LIN1T1R1	ZZG1R	ZZG1R	50 mg lindane/kg of final dry potting mixture-time1-14d	SRR9151783	PRJNA545295	Illumina	335	5'-CADACTCCTACGGGAGGC-3'	769	5'-ATCCTGTTTGMTMCCCVCRC-3'	48.22	11.59	Germany	NA	NA	Cropland	Gramineae	Dryland	NA	NA	NA	NA	NA	-0.0917856	-0.0467063	-0.0313286	-0.0467263	-0.365278	0.630757	0.693147	NA	1.79602	0.297699	NA	0.813521	-0.0606246	NA	-0.119545	NA
					LIN1T1B2	ZZG1B		50 mg lindane/kg of final dry potting mixture-time1-14d	SRR9151795	LIN1T1R2	ZZG1R		50 mg lindane/kg of final dry potting mixture-time1-14d	SRR9151813	PRJNA545295	Illumina	335	5'-CADACTCCTACGGGAGGC-3'	769	5'-ATCCTGTTTGMTMCCCVCRC-3'	48.22	11.59	Germany	NA	NA	Cropland	Gramineae	Dryland	NA	NA	NA	NA	NA
					LIN1T1B3	ZZG1B		50 mg lindane/kg of final dry potting mixture-time1-14d	SRR9151796	LIN1T1R3	ZZG1R		50 mg lindane/kg of final dry potting mixture-time1-14d	SRR9151814	PRJNA545295	Illumina	335	5'-CADACTCCTACGGGAGGC-3'	769	5'-ATCCTGTTTGMTMCCCVCRC-3'	48.22	11.59	Germany	NA	NA	Cropland	Gramineae	Dryland	NA	NA	NA	NA	NA
					LIN1T2B1	ZZG2B	ZZG2B	51 mg lindane/kg of final dry potting mixture-time2-28d	SRR9151775	LIN1T2R1	ZZG2R	ZZG2R	51 mg lindane/kg of final dry potting mixture-time2-28d	SRR9151805	PRJNA545295	Illumina	335	5'-CADACTCCTACGGGAGGC-3'	769	5'-ATCCTGTTTGMTMCCCVCRC-3'	48.22	11.59	Germany	NA	NA	Cropland	Gramineae	Dryland	NA	NA	NA	NA	NA	0.0368786	-0.148181	-0.155518	-0.0452194	-1.02458	0.922281	-0.693147	-1.04145	1.25063	-0.633164	NA	0.888208	NA	NA	NA	NA
					LIN1T2B2	ZZG2B		51 mg lindane/kg of final dry potting mixture-time2-28d	SRR9151776	LIN1T2R2	ZZG2R		51 mg lindane/kg of final dry potting mixture-time2-28d	SRR9151806	PRJNA545295	Illumina	335	5'-CADACTCCTACGGGAGGC-3'	769	5'-ATCCTGTTTGMTMCCCVCRC-3'	48.22	11.59	Germany	NA	NA	Cropland	Gramineae	Dryland	NA	NA	NA	NA	NA
					LIN2T1B1	ZZG3B	ZZG3B	100 mg lindane/kg of final dry potting mixture-time1-14d	SRR9151791	LIN2T1R1	ZZG3R	ZZG3R	100 mg lindane/kg of final dry potting mixture-time1-14d	SRR9151784	PRJNA545295	Illumina	335	5'-CADACTCCTACGGGAGGC-3'	769	5'-ATCCTGTTTGMTMCCCVCRC-3'	48.22	11.59	Germany	NA	NA	Cropland	Gramineae	Dryland	NA	NA	NA	NA	NA	-0.0531098	-0.0177695	-0.00873639	-0.00417432	-0.445111	0.314216	-0.0625204	-0.527355	1.28897	0.0424645	-1.25276	0.720164	-1.26224	NA	-1.4816	NA
					LIN2T1B2	ZZG3B		100 mg lindane/kg of final dry potting mixture-time1-14d	SRR9151792	LIN2T1R2	ZZG3R		100 mg lindane/kg of final dry potting mixture-time1-14d	SRR9151785	PRJNA545295	Illumina	335	5'-CADACTCCTACGGGAGGC-3'	769	5'-ATCCTGTTTGMTMCCCVCRC-3'	48.22	11.59	Germany	NA	NA	Cropland	Gramineae	Dryland	NA	NA	NA	NA	NA
					LIN2T1B3	ZZG3B		100 mg lindane/kg of final dry potting mixture-time1-14d	SRR9151794	LIN2T1R3	ZZG3R		100 mg lindane/kg of final dry potting mixture-time1-14d	SRR9151786	PRJNA545295	Illumina	335	5'-CADACTCCTACGGGAGGC-3'	769	5'-ATCCTGTTTGMTMCCCVCRC-3'	48.22	11.59	Germany	NA	NA	Cropland	Gramineae	Dryland	NA	NA	NA	NA	NA
					LIN2T2B1	ZZG4B	ZZG4B	100 mg lindane/kg of final dry potting mixture-time2-28d	SRR9151790	LIN2T2R1	ZZG4R	ZZG4R	100 mg lindane/kg of final dry potting mixture-time2-28d	SRR9151807	PRJNA545295	Illumina	335	5'-CADACTCCTACGGGAGGC-3'	769	5'-ATCCTGTTTGMTMCCCVCRC-3'	48.22	11.59	Germany	NA	NA	Cropland	Gramineae	Dryland	NA	NA	NA	NA	NA	-0.140437	-0.0416293	-0.0189549	-0.0658584	-0.376401	0.903016	NA	-0.693147	-0.0923733	0.40653	NA	0.40502	-0.342945	NA	-0.342945	NA
					LIN2T2B2	ZZG4B		100 mg lindane/kg of final dry potting mixture-time2-28d	SRR9151821	LIN2T2R2	ZZG4R		100 mg lindane/kg of final dry potting mixture-time2-28d	SRR9151809	PRJNA545295	Illumina	335	5'-CADACTCCTACGGGAGGC-3'	769	5'-ATCCTGTTTGMTMCCCVCRC-3'	48.22	11.59	Germany	NA	NA	Cropland	Gramineae	Dryland	NA	NA	NA	NA	NA
					TONEB1	ZZG5B	ZZG5B	acetone-water, in which case the soil mixture contained the corresponding amount of quartz sand, treated with the acetone: water (3:1,v/v) solution-time1	SRR9151797	TONER1	ZZG5R	ZZG5R	acetone-water, in which case the soil mixture contained the corresponding amount of quartz sand, treated with the acetone: water (3:1,v/v) solution-time1	SRR9151815	PRJNA545295	Illumina	335	5'-CADACTCCTACGGGAGGC-3'	769	5'-ATCCTGTTTGMTMCCCVCRC-3'	48.22	11.59	Germany	NA	NA	Cropland	Gramineae	Dryland	NA	NA	NA	NA	NA	-0.139262	-0.0323995	-0.00761395	-0.0588035	-0.194592	0.43436	-0.451985	0.149036	-0.101254	-0.0493928	NA	0.528729	0.521297	NA	1.116	NA
					TONEB2	ZZG5B		acetone-water, in which case the soil mixture contained the corresponding amount of quartz sand, treated with the acetone: water (3:1,v/v) solution-time1	SRR9151798	TONER2	ZZG5R		acetone-water, in which case the soil mixture contained the corresponding amount of quartz sand, treated with the acetone: water (3:1,v/v) solution-time1	SRR9151816	PRJNA545295	Illumina	335	5'-CADACTCCTACGGGAGGC-3'	769	5'-ATCCTGTTTGMTMCCCVCRC-3'	48.22	11.59	Germany	NA	NA	Cropland	Gramineae	Dryland	NA	NA	NA	NA	NA
					TONEB3	ZZG5B		acetone-water, in which case the soil mixture contained the corresponding amount of quartz sand, treated with the acetone: water (3:1,v/v) solution-time1	SRR9151812	TONER3	ZZG5R		acetone-water, in which case the soil mixture contained the corresponding amount of quartz sand, treated with the acetone: water (3:1,v/v) solution-time1	SRR9151817	PRJNA545295	Illumina	335	5'-CADACTCCTACGGGAGGC-3'	769	5'-ATCCTGTTTGMTMCCCVCRC-3'	48.22	11.59	Germany	NA	NA	Cropland	Gramineae	Dryland	NA	NA	NA	NA	NA
					TONB1	ZZG6B	ZZG6B	acetone-water, in which case the soil mixture contained the corresponding amount of quartz sand, treated with the acetone: water (3:1,v/v) solution-time2	SRR9151777	TONR1	ZZG6R	ZZG6R	acetone-water, in which case the soil mixture contained the corresponding amount of quartz sand, treated with the acetone: water (3:1,v/v) solution-time2	SRR9151774	PRJNA545295	Illumina	335	5'-CADACTCCTACGGGAGGC-3'	769	5'-ATCCTGTTTGMTMCCCVCRC-3'	48.22	11.59	Germany	NA	NA	Cropland	Gramineae	Dryland	NA	NA	NA	NA	NA	-0.197398	-0.106498	-0.0726267	-0.126933	-0.555835	0.156718	0	-0.621688	1.30716	-0.217478	NA	0.807992	-2.18122	NA	-2.18122	NA
					TONB2	ZZG6B		acetone-water, in which case the soil mixture contained the corresponding amount of quartz sand, treated with the acetone: water (3:1,v/v) solution-time2	SRR9151778	TONR2	ZZG6R		acetone-water, in which case the soil mixture contained the corresponding amount of quartz sand, treated with the acetone: water (3:1,v/v) solution-time2	SRR9151801	PRJNA545295	Illumina	335	5'-CADACTCCTACGGGAGGC-3'	769	5'-ATCCTGTTTGMTMCCCVCRC-3'	48.22	11.59	Germany	NA	NA	Cropland	Gramineae	Dryland	NA	NA	NA	NA	NA
					TONB3	ZZG6B		acetone-water, in which case the soil mixture contained the corresponding amount of quartz sand, treated with the acetone: water (3:1,v/v) solution-time2	SRR9151780	TONR3	ZZG6R		acetone-water, in which case the soil mixture contained the corresponding amount of quartz sand, treated with the acetone: water (3:1,v/v) solution-time2	SRR9151802	PRJNA545295	Illumina	335	5'-CADACTCCTACGGGAGGC-3'	769	5'-ATCCTGTTTGMTMCCCVCRC-3'	48.22	11.59	Germany	NA	NA	Cropland	Gramineae	Dryland	NA	NA	NA	NA	NA
					TONNCKB1	ZZG7B	ZZG7B	control (which contained the corresponding amount of non-contaminated sand and sterile water)-time1	SRR9151799	TONCKR1	ZZG7R	ZZG7R	control (which contained the corresponding amount of non-contaminated sand and sterile water)-time1	SRR9151818	PRJNA545295	Illumina	335	5'-CADACTCCTACGGGAGGC-3'	769	5'-ATCCTGTTTGMTMCCCVCRC-3'	48.22	11.59	Germany	NA	NA	Cropland	Gramineae	Dryland	NA	NA	NA	NA	NA	-0.0346303	-0.00330579	0.00208532	-0.0248193	0.00600602	0.0609768	0.182322	0.266629	-0.0515337	0.185403	NA	0.174617	-0.85349	NA	-0.0377403	NA
					TONNCKB2	ZZG7B		control (which contained the corresponding amount of non-contaminated sand and sterile water)-time1	SRR9151800	TONCKR2	ZZG7R		control (which contained the corresponding amount of non-contaminated sand and sterile water)-time1	SRR9151819	PRJNA545295	Illumina	335	5'-CADACTCCTACGGGAGGC-3'	769	5'-ATCCTGTTTGMTMCCCVCRC-3'	48.22	11.59	Germany	NA	NA	Cropland	Gramineae	Dryland	NA	NA	NA	NA	NA
					TONNCKB3	ZZG7B		control (which contained the corresponding amount of non-contaminated sand and sterile water)-time1	SRR9151811	TONCKR3	ZZG7R		control (which contained the corresponding amount of non-contaminated sand and sterile water)-time1	SRR9151820	PRJNA545295	Illumina	335	5'-CADACTCCTACGGGAGGC-3'	769	5'-ATCCTGTTTGMTMCCCVCRC-3'	48.22	11.59	Germany	NA	NA	Cropland	Gramineae	Dryland	NA	NA	NA	NA	NA
					TONCKKB1	ZZG8B	ZZG8B	control (which contained the corresponding amount of non-contaminated sand and sterile water)-time2	SRR9151779	TONCKKR1	ZZG8R	ZZG8R	control (which contained the corresponding amount of non-contaminated sand and sterile water)-time2	SRR9151770	PRJNA545295	Illumina	335	5'-CADACTCCTACGGGAGGC-3'	769	5'-ATCCTGTTTGMTMCCCVCRC-3'	48.22	11.59	Germany	NA	NA	Cropland	Gramineae	Dryland	NA	NA	NA	NA	NA	0.0452752	-0.0166992	-0.0217746	0.040883	-0.378697	1.16051	0.198451	-0.662376	2.28384	-0.263478	-0.619039	0.97003	0.133531	NA	-0.405465	NA
					TONCKKB2	ZZG8B		control (which contained the corresponding amount of non-contaminated sand and sterile water)-time2	SRR9151781	TONCKKR2	ZZG8R		control (which contained the corresponding amount of non-contaminated sand and sterile water)-time2	SRR9151787	PRJNA545295	Illumina	335	5'-CADACTCCTACGGGAGGC-3'	769	5'-ATCCTGTTTGMTMCCCVCRC-3'	48.22	11.59	Germany	NA	NA	Cropland	Gramineae	Dryland	NA	NA	NA	NA	NA
					TONCKKB3	ZZG8B		control (which contained the corresponding amount of non-contaminated sand and sterile water)-time2	SRR9151782	TONCKKR3	ZZG8R		control (which contained the corresponding amount of non-contaminated sand and sterile water)-time2	SRR9151788	PRJNA545295	Illumina	335	5'-CADACTCCTACGGGAGGC-3'	769	5'-ATCCTGTTTGMTMCCCVCRC-3'	48.22	11.59	Germany	NA	NA	Cropland	Gramineae	Dryland	NA	NA	NA	NA	NA
ID4	2020	Bao, Lijun	Microbiologyopen	Microbial community overlap between the phyllosphere and rhizosphere of three plants from Yongxing Island, South China Sea	BAOB1	ZZH1B	ZZH1B	Bulk	SRR7182077	AOCNR1	ZZH1R	ZZH1R	CN	SRR7182078	SRP148402	Illumina	799	5'-AACMGGATTAGATACCCKG-3'	1115	5'-AGGGTTGCGCTCGTTG-3'	16.5	112.2	China	26.5	1300	Cropland	NA	Dryland	NA	NA	NA	NA	NA	0.11655	0.0487385	0.0296196	0.035893	0.0229895	-0.0540672	0.154948	-0.661398	NA	0.990399	NA	-0.245122	NA	NA	-0.638087	NA
					BAOB2	ZZH1B		Bulk	SRR7182080	AOCNR2	ZZH1R		CN	SRR7182079	SRP148402	Illumina	799	5'-AACMGGATTAGATACCCKG-3'	1115	5'-AGGGTTGCGCTCGTTG-3'	16.5	112.2	China	26.5	1300	Cropland	NA	Dryland	NA	NA	NA	NA	NA
							ZZH1B			AOWCR1	ZZH2R	ZZH2R	WC	SRR7182081	SRP148402	Illumina	799	5'-AACMGGATTAGATACCCKG-3'	1115	5'-AGGGTTGCGCTCGTTG-3'	16.5	112.2	China	26.5	1300	Grassland	NA	NA	NA	Forbs	NA	NA	NA	0.11655	0.0487385	0.0296196	0.035893	0.0229895	-0.0540672	0.154948	-0.661398	NA	0.990399	NA	-0.245122	NA	NA	-0.638087	NA
										AOWCR2	ZZH2R		WC	SRR7182082	SRP148402	Illumina	799	5'-AACMGGATTAGATACCCKG-3'	1115	5'-AGGGTTGCGCTCGTTG-3'	16.5	112.2	China	26.5	1300	Grassland	NA	NA	NA	Forbs	NA	NA	NA
							ZZH1B			AOIPR1	ZZH3R	ZZH3R	IP	SRR7182083	SRP148402	Illumina	799	5'-AACMGGATTAGATACCCKG-3'	1115	5'-AGGGTTGCGCTCGTTG-3'	16.5	112.2	China	26.5	1300	Cropland	NA	Dryland	NA	NA	NA	NA	NA	0.11655	0.0487385	0.0296196	0.035893	0.0229895	-0.0540672	0.154948	-0.661398	NA	0.990399	NA	-0.245122	NA	NA	-0.638087	NA
										AOIPR2	ZZH3R		IP	SRR7182084	SRP148402	Illumina	799	5'-AACMGGATTAGATACCCKG-3'	1115	5'-AGGGTTGCGCTCGTTG-3'	16.5	112.2	China	26.5	1300	Cropland	NA	Dryland	NA	NA	NA	NA	NA
ID6	2020	Bledsoe	Msphere	Long-Term Nutrient Enrichment of an Oligotroph-Dominated Wetland Increases Bacterial Diversity in Bulk Soils and Plant Rhizospheres	FTWB1	ZZI1B	ZZI1B	WRC152MF	SRR10845450	FAVR1	ZZI1R	ZZI1R	WRC15AVRS2MF	SRR10845433	PRJNA599142	Illumina	515	5'-GTGCCAGCMGCCGCGGTAA-3'	806	5'-GGACTACHVGGGTWTCTAAT-3'	35.6	-77.48	USA	17.2	NA	Grassland	NA	NA	NA	Grasses	C4	NA	NA	-0.172943	-0.0279983	0.00193055	-0.175048	-0.899942	0.159358	-1.58778	-0.452101	-1.09861	-1.0116	-0.613104	0.981345	-1.17865	NA	-0.156569	-2.13163
					FTWB2	ZZI1B		WRC154MF	SRR10845428	FAVR2	ZZI1R		WRC15AVRS4MF	SRR10845431	PRJNA599142	Illumina	515	5'-GTGCCAGCMGCCGCGGTAA-3'	806	5'-GGACTACHVGGGTWTCTAAT-3'	35.6	-77.48	USA	17.2	NA	Grassland	NA	NA	NA	Grasses	C4	NA	NA
					FTWB3	ZZI1B		WRC156MF	SRR10845416	FAVR3	ZZI1R		WRC15AVRS6MF	SRR10845429	PRJNA599142	Illumina	515	5'-GTGCCAGCMGCCGCGGTAA-3'	806	5'-GGACTACHVGGGTWTCTAAT-3'	35.6	-77.48	USA	17.2	NA	Grassland	NA	NA	NA	Grasses	C4	NA	NA
					FTWB4	ZZI1B		WRC158MF	SRR10845414	FAVR4	ZZI1R		WRC15AVRS8MF	SRR10845426	PRJNA599142	Illumina	515	5'-GTGCCAGCMGCCGCGGTAA-3'	806	5'-GGACTACHVGGGTWTCTAAT-3'	35.6	-77.48	USA	17.2	NA	Grassland	NA	NA	NA	Grasses	C4	NA	NA
							ZZI1B			FECR1	ZZI2R	ZZI2R	WRC15ECRS2MF	SRR10845424	PRJNA599142	Illumina	515	5'-GTGCCAGCMGCCGCGGTAA-3'	806	5'-GGACTACHVGGGTWTCTAAT-3'	35.6	-77.48	USA	17.2	NA	Grassland	NA	NA	NA	Forbs	C3	NA	NA	-0.172943	-0.0279983	0.00193055	-0.175048	-0.899942	0.159358	-1.58778	-0.452101	-1.09861	-1.0116	-0.613104	0.981345	-1.17865	NA	-0.156569	-2.13163
										FECR2	ZZI2R		WRC15ECRS4MF	SRR10845422	PRJNA599142	Illumina	515	5'-GTGCCAGCMGCCGCGGTAA-3'	806	5'-GGACTACHVGGGTWTCTAAT-3'	35.6	-77.48	USA	17.2	NA	Grassland	NA	NA	NA	Forbs	C3	NA	NA
										FECR3	ZZI2R		WRC15ECRS6MF	SRR10845420	PRJNA599142	Illumina	515	5'-GTGCCAGCMGCCGCGGTAA-3'	806	5'-GGACTACHVGGGTWTCTAAT-3'	35.6	-77.48	USA	17.2	NA	Grassland	NA	NA	NA	Forbs	C3	NA	NA
										FECR4	ZZI2R		WRC15ECRS8MF	SRR10845418	PRJNA599142	Illumina	515	5'-GTGCCAGCMGCCGCGGTAA-3'	806	5'-GGACTACHVGGGTWTCTAAT-3'	35.6	-77.48	USA	17.2	NA	Grassland	NA	NA	NA	Forbs	C3	NA	NA
					NFTWB1	ZZI2B	ZZI2B	WRC152M	SRR10845451	NFAVR1	ZZI3R	ZZI3R	WRC15AVRS2M	SRR10845434	PRJNA599142	Illumina	515	5'-GTGCCAGCMGCCGCGGTAA-3'	806	5'-GGACTACHVGGGTWTCTAAT-3'	35.6	-77.48	USA	17.2	NA	Grassland	NA	NA	NA	Grasses	C4	NA	NA	0.155212	0.00294551	-0.0187518	0.065237	-1.50408	0.292756	-1.2771	-0.11567	-1.03407	-1.09861	NA	1.37182	-1.50408	NA	-0.027399	-0.0444518
					NFTWB2	ZZI2B		WRC154M	SRR10845439	NFAVR2	ZZI3R		WRC15AVRS4M	SRR10845432	PRJNA599142	Illumina	515	5'-GTGCCAGCMGCCGCGGTAA-3'	806	5'-GGACTACHVGGGTWTCTAAT-3'	35.6	-77.48	USA	17.2	NA	Grassland	NA	NA	NA	Grasses	C4	NA	NA
					NFTWB3	ZZI2B		WRC156M	SRR10845417	NFAVR3	ZZI3R		WRC15AVRS6M	SRR10845430	PRJNA599142	Illumina	515	5'-GTGCCAGCMGCCGCGGTAA-3'	806	5'-GGACTACHVGGGTWTCTAAT-3'	35.6	-77.48	USA	17.2	NA	Grassland	NA	NA	NA	Grasses	C4	NA	NA
					NFTWB4	ZZI2B		WRC158M	SRR10845415	NFAVR4	ZZI3R		WRC15AVRS8M	SRR10845427	PRJNA599142	Illumina	515	5'-GTGCCAGCMGCCGCGGTAA-3'	806	5'-GGACTACHVGGGTWTCTAAT-3'	35.6	-77.48	USA	17.2	NA	Grassland	NA	NA	NA	Grasses	C4	NA	NA
							ZZI2B			NFECR1	ZZI4R	ZZI4R	WRC15ECRS2M	SRR10845425	PRJNA599142	Illumina	515	5'-GTGCCAGCMGCCGCGGTAA-3'	806	5'-GGACTACHVGGGTWTCTAAT-3'	35.6	-77.48	USA	17.2	NA	Grassland	NA	NA	NA	Forbs	C3	NA	NA	0.155212	0.00294551	-0.0187518	0.065237	-1.50408	0.292756	-1.2771	-0.11567	-1.03407	-1.09861	NA	1.37182	-1.50408	NA	-0.027399	-0.0444518
										NFECR2	ZZI4R		WRC15ECRS4M	SRR10845423	PRJNA599142	Illumina	515	5'-GTGCCAGCMGCCGCGGTAA-3'	806	5'-GGACTACHVGGGTWTCTAAT-3'	35.6	-77.48	USA	17.2	NA	Grassland	NA	NA	NA	Forbs	C3	NA	NA
										NFECR3	ZZI4R		WRC15ECRS6M	SRR10845421	PRJNA599142	Illumina	515	5'-GTGCCAGCMGCCGCGGTAA-3'	806	5'-GGACTACHVGGGTWTCTAAT-3'	35.6	-77.48	USA	17.2	NA	Grassland	NA	NA	NA	Forbs	C3	NA	NA
										NFECR4	ZZI4R		WRC15ECRS8M	SRR10845419	PRJNA599142	Illumina	515	5'-GTGCCAGCMGCCGCGGTAA-3'	806	5'-GGACTACHVGGGTWTCTAAT-3'	35.6	-77.48	USA	17.2	NA	Grassland	NA	NA	NA	Forbs	C3	NA	NA
ID12	2020	Chen, Yan	Archives of Microbiology	Miscanthus cultivation shapes rhizosphere microbial community structure and function as assessed by Illumina MiSeq sequencing combined with PICRUSt and FUNGUIld analyses	CHENCKB1	ZZL1B	ZZL1B	Uncultivated soil	SRR10314269	CHENFR1	ZZL1R	ZZL1R	Rhizosphere soil-WJM	SRR10314264	PRJNA578501	Illumina	338	5'-ACTCCTACGGGAGGCAGCAG -3'	806	5'-GGACTACHVGGGTWTCTAAT-3'	32.95	112.42	China	16.16	NA	Grassland	NA	NA	NA	Grasses	C4	NA	NA	-0.0195972	0.016464	0.0197244	-0.0739854	-0.367948	-0.310155	-0.0870114	-0.583146	NA	1.40534	1.36828	0.459164	NA	NA	NA	1.04145
					CHENCKB2	ZZL1B		Uncultivated soil	SRR10314268	CHENFR2	ZZL1R		Rhizosphere soil-WJM	SRR10314263	PRJNA578501	Illumina	338	5'-ACTCCTACGGGAGGCAGCAG -3'	806	5'-GGACTACHVGGGTWTCTAAT-3'	32.95	112.42	China	16.16	NA	Grassland	NA	NA	NA	Grasses	C4	NA	NA
					CHENCKB3	ZZL1B		Uncultivated soil	SRR10314265	CHENFR3	ZZL1R		Rhizosphere soil-WJM	SRR10314262	PRJNA578501	Illumina	338	5'-ACTCCTACGGGAGGCAGCAG -3'	806	5'-GGACTACHVGGGTWTCTAAT-3'	32.95	112.42	China	16.16	NA	Grassland	NA	NA	NA	Grasses	C4	NA	NA
							ZZL1B			CHENSAR2	ZZL2R	ZZL2R	Rhizosphere soil-XD	SRR10314260	PRJNA578501	Illumina	338	5'-ACTCCTACGGGAGGCAGCAG -3'	806	5'-GGACTACHVGGGTWTCTAAT-3'	32.95	112.42	China	16.16	NA	Grassland	NA	NA	NA	Grasses	C4	NA	NA	-0.0195972	0.016464	0.0197244	-0.0739854	-0.367948	-0.310155	-0.0870114	-0.583146	NA	1.40534	1.36828	0.459164	NA	NA	NA	1.04145
										CHENSAR3	ZZL2R		Rhizosphere soil-XD	SRR10314259	PRJNA578501	Illumina	338	5'-ACTCCTACGGGAGGCAGCAG -3'	806	5'-GGACTACHVGGGTWTCTAAT-3'	32.95	112.42	China	16.16	NA	Grassland	NA	NA	NA	Grasses	C4	NA	NA
ID13	2020	Chen, Zhao-Jin	International Journal of Environmental Research and Public Health	Rhizosphere Bacterial Community Structure and Predicted Functional Analysis in the Water-Level Fluctuation Zone of the Danjiangkou Reservoir in China During the Dry Period	ZHAOCKB1	ZZM1B	ZZM1B	Unplanted (bare) soil	SRR10997900	ZHAODAR2	ZZM1R	ZZM1R		SRR10997891	PRJNA604313	Illumina	338	5'-ACTCCTACGGGAGGCAGCAG -3'	806	5'-GGACTACHVGGGTWTCTAAT-3'	32.58	111.51	China	15.15	NA	Grassland	NA	NA	NA	Grasses	C4	NA	NA	0.0372293	0.0407687	0.0368627	-0.0011977	-0.532908	0.126752	0.832909	0.254892	NA	2.20996	NA	0.755613	NA	NA	NA	1.85238
					ZHAOCKB2	ZZM1B		Unplanted (bare) soil	SRR10997899	ZHAODAR3	ZZM1R			SRR10997890	PRJNA604313	Illumina	338	5'-ACTCCTACGGGAGGCAGCAG -3'	806	5'-GGACTACHVGGGTWTCTAAT-3'	32.58	111.51	China	15.15	NA	Grassland	NA	NA	NA	Grasses	C4	NA	NA
					ZHAOCKB3	ZZM1B		Unplanted (bare) soil	SRR10997893						PRJNA604314	Illumina	338	5'-ACTCCTACGGGAGGCAGCAG -3'	806	5'-GGACTACHVGGGTWTCTAAT-3'	32.58	111.51	China	15.15	NA	Grassland	NA	NA	NA	Grasses	C4	NA	NA
							ZZM1B			ZHAOZIR1	ZZM2R	ZZM2R		SRR10997889	PRJNA604313	Illumina	338	5'-ACTCCTACGGGAGGCAGCAG -3'	806	5'-GGACTACHVGGGTWTCTAAT-3'	32.58	111.51	China	15.15	NA	Grassland	NA	NA	NA	Grasses	C4	NA	NA	0.0372293	0.0407687	0.0368627	-0.0011977	-0.532908	0.126752	0.832909	0.254892	NA	2.20996	NA	0.755613	NA	NA	NA	1.85238
										ZHAOZIR2	ZZM2R			SRR10997888	PRJNA604313	Illumina	338	5'-ACTCCTACGGGAGGCAGCAG -3'	806	5'-GGACTACHVGGGTWTCTAAT-3'	32.58	111.51	China	15.15	NA	Grassland	NA	NA	NA	Grasses	C4	NA	NA
										ZHAOZIR3	ZZM2R			SRR10997887	PRJNA604313	Illumina	338	5'-ACTCCTACGGGAGGCAGCAG -3'	806	5'-GGACTACHVGGGTWTCTAAT-3'	32.58	111.51	China	15.15	NA	Grassland	NA	NA	NA	Grasses	C4	NA	NA
							ZZM1B			ZHAOSMR1	ZZM4R	ZZM4R		SRR10997896	PRJNA604313	Illumina	338	5'-ACTCCTACGGGAGGCAGCAG -3'	806	5'-GGACTACHVGGGTWTCTAAT-3'	32.58	111.51	China	15.15	NA	Forest	NA	NA	NA	NA	NA	Hardwood	Shrub	0.0372293	0.0407687	0.0368627	-0.0011977	-0.532908	0.126752	0.832909	0.254892	NA	2.20996	NA	0.755613	NA	NA	NA	1.85238
										ZHAOSMR2	ZZM4R			SRR10997895	PRJNA604313	Illumina	338	5'-ACTCCTACGGGAGGCAGCAG -3'	806	5'-GGACTACHVGGGTWTCTAAT-3'	32.58	111.51	China	15.15	NA	Forest	NA	NA	NA	NA	NA	Hardwood	Shrub
										ZHAOSMR3	ZZM4R			SRR10997894	PRJNA604313	Illumina	338	5'-ACTCCTACGGGAGGCAGCAG -3'	806	5'-GGACTACHVGGGTWTCTAAT-3'	32.58	111.51	China	15.15	NA	Forest	NA	NA	NA	NA	NA	Hardwood	Shrub
ID14	2020	Cheng	Plant and Soil	Moss biocrusts buffer the negative effects of karst rocky desertification on soil properties and soil microbial richness	CHENGCKB1	ZZN1B	ZZN1B		raw.split.2	CHENGCKR1	ZZN1R	ZZN1R		raw.split.1	PRJNA595652	Illumina	338	5'-ACTCCTACGGGAGGCAGCAG -3'	806	5'-GGACTACHVGGGTWTCTAAT-3'	25.5	105.5	China	18.4	1100	NA	NA	NA	NA	NA	NA	NA	NA	0.0108402	0.00243457	0.000910778	-0.0458432	-0.0295282	0.146032	-0.790521	NA	0.209721	-0.115171	NA	-0.210759	NA	NA	NA	NA
					CHENGCKB2	ZZN1B			raw.split.4	CHENGCKR2	ZZN1R			raw.split.3	PRJNA595652	Illumina	338	5'-ACTCCTACGGGAGGCAGCAG -3'	806	5'-GGACTACHVGGGTWTCTAAT-3'	25.5	105.5	China	18.4	1100	NA	NA	NA	NA	NA	NA	NA	NA
					CHENGCKB3	ZZN1B			raw.split.6	CHENGCKR3	ZZN1R			raw.split.5	PRJNA595652	Illumina	338	5'-ACTCCTACGGGAGGCAGCAG -3'	806	5'-GGACTACHVGGGTWTCTAAT-3'	25.5	105.5	China	18.4	1100	NA	NA	NA	NA	NA	NA	NA	NA
					CHENGMB1	ZZN3B	ZZN3B		raw.split.14	CHENGMR1	ZZN3R	ZZN3R		raw.split.13	PRJNA595652	Illumina	338	5'-ACTCCTACGGGAGGCAGCAG -3'	806	5'-GGACTACHVGGGTWTCTAAT-3'	25.5	105.5	China	18.4	1100	NA	NA	NA	NA	NA	NA	NA	NA	0.00818001	-0.0179838	-0.0176454	-0.0271312	0.169292	-0.0912914	0.959257	NA	0.282111	-0.206614	4.09434	1.17865	NA	NA	0.735707	NA
					CHENGMB2	ZZN3B			raw.split.16	CHENGMR2	ZZN3R			raw.split.15	PRJNA595652	Illumina	338	5'-ACTCCTACGGGAGGCAGCAG -3'	806	5'-GGACTACHVGGGTWTCTAAT-3'	25.5	105.5	China	18.4	1100	NA	NA	NA	NA	NA	NA	NA	NA
					CHENGMB3	ZZN3B			raw.split.18	CHENGMR3	ZZN3R			raw.split.17	PRJNA595652	Illumina	338	5'-ACTCCTACGGGAGGCAGCAG -3'	806	5'-GGACTACHVGGGTWTCTAAT-3'	25.5	105.5	China	18.4	1100	NA	NA	NA	NA	NA	NA	NA	NA
					CHENGSEB1	ZZN4B	ZZN4B		raw.split.20	CHENGSER1	ZZN4R	ZZN4R		raw.split.19	PRJNA595652	Illumina	338	5'-ACTCCTACGGGAGGCAGCAG -3'	806	5'-GGACTACHVGGGTWTCTAAT-3'	25.5	105.5	China	18.4	1100	NA	NA	NA	NA	NA	NA	NA	NA	0.102035	0.0178754	-0.000253914	0.0778741	0.369425	0.471986	-0.535518	-1.02263	-1.49393	-0.998529	0.465363	-0.308301	NA	NA	NA	NA
					CHENGSEB3	ZZN4B			raw.split.24	CHENGSER3	ZZN4R			raw.split.23	PRJNA595652	Illumina	338	5'-ACTCCTACGGGAGGCAGCAG -3'	806	5'-GGACTACHVGGGTWTCTAAT-3'	25.5	105.5	China	18.4	1100	NA	NA	NA	NA	NA	NA	NA	NA
ID15	2020	Custer, Gordon F.	Applied and Environmental Microbiology	Structural and Functional Dynamics of Soil Microbes following Spruce Beetle Infestation	CD2B1	ZZO1B	ZZO1B	Dead Bulk Rep 2 Core 1	SRR9643112	CD2R1	ZZO1R	ZZO1R		SRR9643111	PRJNA552356	Illumina	515	5'-GTGCCAGCMGCCGCGGTAA-3'	806	5'-GGACTACHVGGGTWTCTAAT-3'	41.01	-106	USA	2.16	NA	Forest	NA	NA	NA	NA	NA	Needle	Tree	0.0171799	0.0323009	0.0279606	-0.010104	0.0224729	-0.0248681	1.28785	-0.500947	-0.0271203	NA	NA	0.168938	-1.38629	NA	-1.38629	-1.09861
					CD2B2	ZZO1B		Dead Bulk Rep 2 Core 2	SRR9643118	CD2R2	ZZO1R			SRR9643117	PRJNA552356	Illumina	515	5'-GTGCCAGCMGCCGCGGTAA-3'	806	5'-GGACTACHVGGGTWTCTAAT-3'	41.01	-106	USA	2.16	NA	Forest	NA	NA	NA	NA	NA	Needle	Tree
					CD2B3	ZZO1B		Dead Bulk Rep 2 Core 3	SRR9643130	CD2R3	ZZO1R			SRR9643129	PRJNA552356	Illumina	515	5'-GTGCCAGCMGCCGCGGTAA-3'	806	5'-GGACTACHVGGGTWTCTAAT-3'	41.01	-106	USA	2.16	NA	Forest	NA	NA	NA	NA	NA	Needle	Tree
					CD2B4	ZZO1B		Dead Bulk Rep 2 Core 4	SRR9643132	CD2R4	ZZO1R			SRR9643131	PRJNA552356	Illumina	515	5'-GTGCCAGCMGCCGCGGTAA-3'	806	5'-GGACTACHVGGGTWTCTAAT-3'	41.01	-106	USA	2.16	NA	Forest	NA	NA	NA	NA	NA	Needle	Tree
					CD3B3	ZZO1B		Dead Bulk Rep 3 Core 2	SRR9643156	CD3R3	ZZO1R			SRR9643137	PRJNA552356	Illumina	515	5'-GTGCCAGCMGCCGCGGTAA-3'	806	5'-GGACTACHVGGGTWTCTAAT-3'	41.01	-106	USA	2.16	NA	Forest	NA	NA	NA	NA	NA	Needle	Tree
					CD5B1	ZZO3B	ZZO3B	Dead Bulk Rep 5 Core 1	SRR9643157	CD5R1	ZZO3R	ZZO3R		SRR9643158	PRJNA552356	Illumina	515	5'-GTGCCAGCMGCCGCGGTAA-3'	806	5'-GGACTACHVGGGTWTCTAAT-3'	41.01	-106	USA	2.16	NA	Forest	NA	NA	NA	NA	NA	Needle	Tree	-0.104468	0.00886138	0.0217229	-0.0853255	-1.1276	0.0170944	NA	-0.28968	0.249346	1.98413	NA	0.276166	-0.916291	NA	-0.446287	-2.00533
					CD5B2	ZZO3B		Dead Bulk Rep 5 Core 2	SRR9643151	CD5R2	ZZO3R			SRR9643152	PRJNA552356	Illumina	515	5'-GTGCCAGCMGCCGCGGTAA-3'	806	5'-GGACTACHVGGGTWTCTAAT-3'	41.01	-106	USA	2.16	NA	Forest	NA	NA	NA	NA	NA	Needle	Tree
					CD5B3	ZZO3B		Dead Bulk Rep 5 Core 3	SRR9643153	CD5R3	ZZO3R			SRR9643154	PRJNA552356	Illumina	515	5'-GTGCCAGCMGCCGCGGTAA-3'	806	5'-GGACTACHVGGGTWTCTAAT-3'	41.01	-106	USA	2.16	NA	Forest	NA	NA	NA	NA	NA	Needle	Tree
					CD5B4	ZZO3B		Dead Bulk Rep 5 Core 4	SRR9643149	CD5R4	ZZO3R			SRR9643150	PRJNA552356	Illumina	515	5'-GTGCCAGCMGCCGCGGTAA-3'	806	5'-GGACTACHVGGGTWTCTAAT-3'	41.01	-106	USA	2.16	NA	Forest	NA	NA	NA	NA	NA	Needle	Tree
					CH2B1	ZZO4B	ZZO4B	Healthy Bulk Rep 2 Core 1	SRR9643075	CH2R1	ZZO4R	ZZO4R		SRR9643076	PRJNA552356	Illumina	515	5'-GTGCCAGCMGCCGCGGTAA-3'	806	5'-GGACTACHVGGGTWTCTAAT-3'	41.01	-106	USA	2.16	NA	Forest	NA	NA	NA	NA	NA	Needle	Tree	-0.00807433	0.00899414	0.0126309	-0.0599359	-1.48915	0.755668	0.311436	0.650103	0	NA	0.693147	0.501448	NA	NA	2.03688	NA
					CH2B2	ZZO4B		Healthy Bulk Rep 2 Core 2	SRR9643069	CH2R2	ZZO4R			SRR9643070	PRJNA552356	Illumina	515	5'-GTGCCAGCMGCCGCGGTAA-3'	806	5'-GGACTACHVGGGTWTCTAAT-3'	41.01	-106	USA	2.16	NA	Forest	NA	NA	NA	NA	NA	Needle	Tree
					CH2B3	ZZO4B		Healthy Bulk Rep 2 Core 3	SRR9643084	CH2R3	ZZO4R			SRR9643083	PRJNA552356	Illumina	515	5'-GTGCCAGCMGCCGCGGTAA-3'	806	5'-GGACTACHVGGGTWTCTAAT-3'	41.01	-106	USA	2.16	NA	Forest	NA	NA	NA	NA	NA	Needle	Tree
					CH2B4	ZZO4B		Healthy Bulk Rep 2 Core 4	SRR9643086	CH2R4	ZZO4R			SRR9643085	PRJNA552356	Illumina	515	5'-GTGCCAGCMGCCGCGGTAA-3'	806	5'-GGACTACHVGGGTWTCTAAT-3'	41.01	-106	USA	2.16	NA	Forest	NA	NA	NA	NA	NA	Needle	Tree
					CH4B1	ZZO5B	ZZO5B	Healthy Bulk Rep 4 Core 1	SRR9643092	CH4R1	ZZO5R	ZZO5R		SRR9643088	PRJNA552356	Illumina	515	5'-GTGCCAGCMGCCGCGGTAA-3'	806	5'-GGACTACHVGGGTWTCTAAT-3'	41.01	-106	USA	2.16	NA	Forest	NA	NA	NA	NA	NA	Needle	Tree	-0.0953102	-0.0347026	-0.0214442	-0.121161	-1.59724	0.107486	0	-0.12278	-0.052518	NA	NA	0.351775	NA	NA	NA	-1.94591
					CH4B2	ZZO5B		Healthy Bulk Rep 4 Core 2	SRR9643094	CH4R2	ZZO5R			SRR9643089	PRJNA552356	Illumina	515	5'-GTGCCAGCMGCCGCGGTAA-3'	806	5'-GGACTACHVGGGTWTCTAAT-3'	41.01	-106	USA	2.16	NA	Forest	NA	NA	NA	NA	NA	Needle	Tree
					CH4B3	ZZO5B		Healthy Bulk Rep 4 Core 3	SRR9643096	CH4R3	ZZO5R			SRR9643091	PRJNA552356	Illumina	515	5'-GTGCCAGCMGCCGCGGTAA-3'	806	5'-GGACTACHVGGGTWTCTAAT-3'	41.01	-106	USA	2.16	NA	Forest	NA	NA	NA	NA	NA	Needle	Tree
					CH4B4	ZZO5B		Healthy Bulk Rep 4 Core 4	SRR9643098	CH4R4	ZZO5R			SRR9643093	PRJNA552356	Illumina	515	5'-GTGCCAGCMGCCGCGGTAA-3'	806	5'-GGACTACHVGGGTWTCTAAT-3'	41.01	-106	USA	2.16	NA	Forest	NA	NA	NA	NA	NA	Needle	Tree
					CH4B5	ZZO5B		Healthy Bulk Rep 4 Core 4	SRR9643101	CH4R5	ZZO5R			SRR9643095	PRJNA552356	Illumina	515	5'-GTGCCAGCMGCCGCGGTAA-3'	806	5'-GGACTACHVGGGTWTCTAAT-3'	41.01	-106	USA	2.16	NA	Forest	NA	NA	NA	NA	NA	Needle	Tree
					CH5B1	ZZO6B	ZZO6B	Healthy Bulk Rep 5 Core 1	SRR9643102	CH5R1	ZZO6R	ZZO6R		SRR9643097	PRJNA552356	Illumina	515	5'-GTGCCAGCMGCCGCGGTAA-3'	806	5'-GGACTACHVGGGTWTCTAAT-3'	41.01	-106	USA	2.16	NA	Forest	NA	NA	NA	NA	NA	Needle	Tree	-0.144561	0.0128592	0.0358364	-0.16137	-0.579445	0.659474	0.693147	0.036979	-0.00956945	0.336472	NA	0.433007	NA	NA	1.09861	-2.0149
					CH5B2	ZZO6B		Healthy Bulk Rep 5 Core 2	SRR9643100	CH5R2	ZZO6R			SRR9643099	PRJNA552356	Illumina	515	5'-GTGCCAGCMGCCGCGGTAA-3'	806	5'-GGACTACHVGGGTWTCTAAT-3'	41.01	-106	USA	2.16	NA	Forest	NA	NA	NA	NA	NA	Needle	Tree
					CG1B1	ZZO7B	ZZO7B	Infested Bulk Rep 1 Core 1	SRR9643104	CG1R1	ZZO7R	ZZO7R		SRR9643103	PRJNA552356	Illumina	515	5'-GTGCCAGCMGCCGCGGTAA-3'	806	5'-GGACTACHVGGGTWTCTAAT-3'	41.01	-106	USA	2.16	NA	Forest	NA	NA	NA	NA	NA	Needle	Tree	-0.10196	-0.000425622	0.0297022	-0.103363	0.263417	0.724623	-0.635989	-0.359408	0.0927817	NA	NA	0.0381095	1.46634	0.287682	0.77319	0.117783
					CG1B2	ZZO7B		Infested Bulk Rep 1 Core 2	SRR9643108	CG1R2	ZZO7R			SRR9643107	PRJNA552356	Illumina	515	5'-GTGCCAGCMGCCGCGGTAA-3'	806	5'-GGACTACHVGGGTWTCTAAT-3'	41.01	-106	USA	2.16	NA	Forest	NA	NA	NA	NA	NA	Needle	Tree
					CG1B3	ZZO7B		Infested Bulk Rep 1 Core 3	SRR9643127	CG1R3	ZZO7R			SRR9643128	PRJNA552356	Illumina	515	5'-GTGCCAGCMGCCGCGGTAA-3'	806	5'-GGACTACHVGGGTWTCTAAT-3'	41.01	-106	USA	2.16	NA	Forest	NA	NA	NA	NA	NA	Needle	Tree
					CG1B4	ZZO7B		Infested Bulk Rep 1 Core 4	SRR9643125	CG1R4	ZZO7R			SRR9643126	PRJNA552356	Illumina	515	5'-GTGCCAGCMGCCGCGGTAA-3'	806	5'-GGACTACHVGGGTWTCTAAT-3'	41.01	-106	USA	2.16	NA	Forest	NA	NA	NA	NA	NA	Needle	Tree
					CG4B1	ZZO8B	ZZO8B	Infested Bulk Rep 4 Core 1	SRR9643146	CG4R1	ZZO8R	ZZO8R		SRR9643145	PRJNA552356	Illumina	515	5'-GTGCCAGCMGCCGCGGTAA-3'	806	5'-GGACTACHVGGGTWTCTAAT-3'	41.01	-106	USA	2.16	NA	Forest	NA	NA	NA	NA	NA	Needle	Tree	-0.0918899	0.0217915	0.0260631	-0.0674385	-0.0755076	0.378336	NA	-0.332678	0.465757	0.356675	NA	0.147959	NA	NA	NA	-0.287682
					CG4B2	ZZO8B		Infested Bulk Rep 4 Core 2	SRR9643148	CG4R2	ZZO8R			SRR9643147	PRJNA552356	Illumina	515	5'-GTGCCAGCMGCCGCGGTAA-3'	806	5'-GGACTACHVGGGTWTCTAAT-3'	41.01	-106	USA	2.16	NA	Forest	NA	NA	NA	NA	NA	Needle	Tree
					CG4B3	ZZO8B		Infested Bulk Rep 4 Core 3	SRR9643140	CG4R3	ZZO8R			SRR9643139	PRJNA552356	Illumina	515	5'-GTGCCAGCMGCCGCGGTAA-3'	806	5'-GGACTACHVGGGTWTCTAAT-3'	41.01	-106	USA	2.16	NA	Forest	NA	NA	NA	NA	NA	Needle	Tree
					CG4B4	ZZO8B		Infested Bulk Rep 4 Core 4	SRR9643165	CG4R4	ZZO8R			SRR9643166	PRJNA552356	Illumina	515	5'-GTGCCAGCMGCCGCGGTAA-3'	806	5'-GGACTACHVGGGTWTCTAAT-3'	41.01	-106	USA	2.16	NA	Forest	NA	NA	NA	NA	NA	Needle	Tree
					CG5B1	ZZO9B	ZZO9B	Infested Bulk Rep 5 Core 1	SRR9643164	CG5R1	ZZO9R	ZZO9R		SRR9643163	PRJNA552356	Illumina	515	5'-GTGCCAGCMGCCGCGGTAA-3'	806	5'-GGACTACHVGGGTWTCTAAT-3'	41.01	-106	USA	2.16	NA	Forest	NA	NA	NA	NA	NA	Needle	Tree	-0.156461	-0.0221068	0.00344261	-0.126548	-0.180488	0.673345	NA	0.333447	-0.0237165	0.980829	NA	0.276106	-0.405465	NA	-0.470004	-2.67415
					CG5B2	ZZO9B		Infested Bulk Rep 5 Core 2	SRR9643162	CG5R2	ZZO9R			SRR9643161	PRJNA552356	Illumina	515	5'-GTGCCAGCMGCCGCGGTAA-3'	806	5'-GGACTACHVGGGTWTCTAAT-3'	41.01	-106	USA	2.16	NA	Forest	NA	NA	NA	NA	NA	Needle	Tree
					CG5B3	ZZO9B		Infested Bulk Rep 5 Core 3	SRR9643160	CG5R3	ZZO9R			SRR9643167	PRJNA552356	Illumina	515	5'-GTGCCAGCMGCCGCGGTAA-3'	806	5'-GGACTACHVGGGTWTCTAAT-3'	41.01	-106	USA	2.16	NA	Forest	NA	NA	NA	NA	NA	Needle	Tree
ID16	2020	Dal Cortivo, Cristian	Frontiers in Plant Science	Effects of Seed-Applied Biofertilizers on Rhizosphere Biodiversity and Growth of Common Wheat (Triticum aestivum L.) in the Field	DALB1	ZZP1B	ZZP1B	bulk soil	SRR6151134	DALCKR1	ZZP1R	ZZP1R	CO	SRR6151135	PRJNA388660	Illumina	515	5'-GTGCCAGCMGCCGCGGTAA-3'	806	5'-GGACTACHVGGGTWTCTAAT-3'	45.34	11.95	Italy	13.66	170	Cropland	Gramineae	Dryland	Chemical	NA	NA	NA	NA	0.0674242	0.017731	0.0068396	0.0694608	-0.411286	NA	-0.693147	0.395896	0.985535	0.175353	-0.136451	1.74533	3.4012	0.985535	0.820981	0.787599
					DALB2	ZZP1B		bulk soil	SRR6151133	DALCKR2	ZZP1R		CO	SRR6151138	PRJNA388660	Illumina	515	5'-GTGCCAGCMGCCGCGGTAA-3'	806	5'-GGACTACHVGGGTWTCTAAT-3'	45.34	11.95	Italy	13.66	170	Cropland	Gramineae	Dryland	Chemical	NA	NA	NA	NA
					DALB3	ZZP1B		bulk soil	SRR6151136	DALCKR3	ZZP1R		CO	SRR6151137	PRJNA388660	Illumina	515	5'-GTGCCAGCMGCCGCGGTAA-3'	806	5'-GGACTACHVGGGTWTCTAAT-3'	45.34	11.95	Italy	13.66	170	Cropland	Gramineae	Dryland	Chemical	NA	NA	NA	NA
							ZZP1B			DALPKR1	ZZP2R	ZZP2R	R-PK	SRR6151142	PRJNA388660	Illumina	515	5'-GTGCCAGCMGCCGCGGTAA-3'	806	5'-GGACTACHVGGGTWTCTAAT-3'	45.34	11.95	Italy	13.66	170	Cropland	Gramineae	Dryland	NA	NA	NA	NA	NA	0.0674242	0.017731	0.0068396	0.0694608	-0.411286	NA	-0.693147	0.395896	0.985535	0.175353	-0.136451	1.74533	3.4012	0.985535	0.820981	0.787599
										DALPKR2	ZZP2R		R-PK	SRR6151141	PRJNA388660	Illumina	515	5'-GTGCCAGCMGCCGCGGTAA-3'	806	5'-GGACTACHVGGGTWTCTAAT-3'	45.34	11.95	Italy	13.66	170	Cropland	Gramineae	Dryland	NA	NA	NA	NA	NA
										DALPKR3	ZZP2R		R-PK	SRR6151145	PRJNA388660	Illumina	515	5'-GTGCCAGCMGCCGCGGTAA-3'	806	5'-GGACTACHVGGGTWTCTAAT-3'	45.34	11.95	Italy	13.66	170	Cropland	Gramineae	Dryland	NA	NA	NA	NA	NA
							ZZP1B			DALRNR1	ZZP3R	ZZP3R	RN	SRR6151131	PRJNA388660	Illumina	515	5'-GTGCCAGCMGCCGCGGTAA-3'	806	5'-GGACTACHVGGGTWTCTAAT-3'	45.34	11.95	Italy	13.66	170	Cropland	Gramineae	Dryland	NA	NA	NA	NA	NA	0.0674242	0.017731	0.0068396	0.0694608	-0.411286	NA	-0.693147	0.395896	0.985535	0.175353	-0.136451	1.74533	3.4012	0.985535	0.820981	0.787599
										DALRNR2	ZZP3R		RN	SRR6151144	PRJNA388660	Illumina	515	5'-GTGCCAGCMGCCGCGGTAA-3'	806	5'-GGACTACHVGGGTWTCTAAT-3'	45.34	11.95	Italy	13.66	170	Cropland	Gramineae	Dryland	NA	NA	NA	NA	NA
										DALRNR3	ZZP3R		RN	SRR6151143	PRJNA388660	Illumina	515	5'-GTGCCAGCMGCCGCGGTAA-3'	806	5'-GGACTACHVGGGTWTCTAAT-3'	45.34	11.95	Italy	13.66	170	Cropland	Gramineae	Dryland	NA	NA	NA	NA	NA
							ZZP1B			DALTNR1	ZZP4R	ZZP4R	TN	SRR6151140	PRJNA388660	Illumina	515	5'-GTGCCAGCMGCCGCGGTAA-3'	806	5'-GGACTACHVGGGTWTCTAAT-3'	45.34	11.95	Italy	13.66	170	Cropland	Gramineae	Dryland	NA	NA	NA	NA	NA	0.0674242	0.017731	0.0068396	0.0694608	-0.411286	NA	-0.693147	0.395896	0.985535	0.175353	-0.136451	1.74533	3.4012	0.985535	0.820981	0.787599
										DALTNR2	ZZP4R		TN	SRR6151139	PRJNA388660	Illumina	515	5'-GTGCCAGCMGCCGCGGTAA-3'	806	5'-GGACTACHVGGGTWTCTAAT-3'	45.34	11.95	Italy	13.66	170	Cropland	Gramineae	Dryland	NA	NA	NA	NA	NA
										DALTNR3	ZZP4R		TN	SRR6151132	PRJNA388660	Illumina	515	5'-GTGCCAGCMGCCGCGGTAA-3'	806	5'-GGACTACHVGGGTWTCTAAT-3'	45.34	11.95	Italy	13.66	170	Cropland	Gramineae	Dryland	NA	NA	NA	NA	NA
ID17	2020	Deyett, E.	Fems Microbiology Ecology	Endophytic microbial assemblage in grapevine	DEYB1	ZZQ1B	ZZQ1B	PUTAO	SRR11242706	DEYR2	ZZQ1R	ZZQ1R		SRR11242755	PRJNA610418	Illumina	515	5'-GTGCCAGCMGCCGCGGTAA-3'	806	5'-GGACTACHVGGGTWTCTAAT-3'	33.32	-117.02	USA	17.22	NA	Cropland	NA	Dryland	NA	NA	NA	NA	NA	-0.239862	-0.0765035	-0.0363356	-0.113868	-1.44153	2.15321	1.02365	1.48742	-0.106843	0.275342	0.39803	1.03346	-0.228593	-1.1276	-0.225865	5.00529
					DEYB4	ZZQ1B			SRR11242702	DEYR3	ZZQ1R			SRR11242912	PRJNA610418	Illumina	515	5'-GTGCCAGCMGCCGCGGTAA-3'	806	5'-GGACTACHVGGGTWTCTAAT-3'	33.32	-117.02	USA	17.22	NA	Cropland	NA	Dryland	NA	NA	NA	NA	NA
										DEYR19	ZZQ1R			SRR11242748	PRJNA610418	Illumina	515	5'-GTGCCAGCMGCCGCGGTAA-3'	806	5'-GGACTACHVGGGTWTCTAAT-3'	33.32	-117.02	USA	17.22	NA	Cropland	NA	Dryland	NA	NA	NA	NA	NA
										DEYR22	ZZQ1R			SRR11242909	PRJNA610418	Illumina	515	5'-GTGCCAGCMGCCGCGGTAA-3'	806	5'-GGACTACHVGGGTWTCTAAT-3'	33.32	-117.02	USA	17.22	NA	Cropland	NA	Dryland	NA	NA	NA	NA	NA
										DEYR23	ZZQ1R			SRR11242910	PRJNA610418	Illumina	515	5'-GTGCCAGCMGCCGCGGTAA-3'	806	5'-GGACTACHVGGGTWTCTAAT-3'	33.32	-117.02	USA	17.22	NA	Cropland	NA	Dryland	NA	NA	NA	NA	NA
										DEYR25	ZZQ1R			SRR11242710	PRJNA610418	Illumina	515	5'-GTGCCAGCMGCCGCGGTAA-3'	806	5'-GGACTACHVGGGTWTCTAAT-3'	33.32	-117.02	USA	17.22	NA	Cropland	NA	Dryland	NA	NA	NA	NA	NA
										DEYR27	ZZQ1R			SRR11242709	PRJNA610418	Illumina	515	5'-GTGCCAGCMGCCGCGGTAA-3'	806	5'-GGACTACHVGGGTWTCTAAT-3'	33.32	-117.02	USA	17.22	NA	Cropland	NA	Dryland	NA	NA	NA	NA	NA
										DEYR29	ZZQ1R			SRR11242708	PRJNA610418	Illumina	515	5'-GTGCCAGCMGCCGCGGTAA-3'	806	5'-GGACTACHVGGGTWTCTAAT-3'	33.32	-117.02	USA	17.22	NA	Cropland	NA	Dryland	NA	NA	NA	NA	NA
										DEYR32	ZZQ1R			SRR11242742	PRJNA610418	Illumina	515	5'-GTGCCAGCMGCCGCGGTAA-3'	806	5'-GGACTACHVGGGTWTCTAAT-3'	33.32	-117.02	USA	17.22	NA	Cropland	NA	Dryland	NA	NA	NA	NA	NA
										DEYR33	ZZQ1R			SRR11242741	PRJNA610418	Illumina	515	5'-GTGCCAGCMGCCGCGGTAA-3'	806	5'-GGACTACHVGGGTWTCTAAT-3'	33.32	-117.02	USA	17.22	NA	Cropland	NA	Dryland	NA	NA	NA	NA	NA
ID19	2020	Fernandez-Gonzalez, Antonio J.	Plos One	Comparative study of neighboring Holm oak and olive trees-belowground microbial communities subjected to different soil management	FOB1	ZZS1B	ZZS1B	forest soil	SRR8359287	FOR2	ZZS1R	ZZS1R	forest soil	SRR8359306	PRJNA510560	Illumina	341	5'-CCTACGGGNGGCWGCAG-3'	805	5'-GACTACHVGGGTATCTAATCC-3'	37.888	-3.634	Spain	16.06	NA	Forest	NA	NA	NA	NA	NA	Hardwood	Tree	0.309205	0.103235	0.0501652	0.205894	0.786238	-0.4571	NA	-0.488872	1.70788	0.648027	-0.0894549	0.948317	0.040822	NA	-0.806476	NA
					FOB2	ZZS1B		forest soil	SRR8359286	FOR3	ZZS1R		forest soil	SRR8359305	PRJNA510560	Illumina	341	5'-CCTACGGGNGGCWGCAG-3'	805	5'-GACTACHVGGGTATCTAATCC-3'	37.888	-3.634	Spain	16.06	NA	Forest	NA	NA	NA	NA	NA	Hardwood	Tree
					FOB3	ZZS1B		forest soil	SRR8359289	FOR4	ZZS1R		forest soil	SRR8359304	PRJNA510560	Illumina	341	5'-CCTACGGGNGGCWGCAG-3'	805	5'-GACTACHVGGGTATCTAATCC-3'	37.888	-3.634	Spain	16.06	NA	Forest	NA	NA	NA	NA	NA	Hardwood	Tree
					FOB4	ZZS1B		forest soil	SRR8359288	FOR5	ZZS1R		forest soil	SRR8359311	PRJNA510560	Illumina	341	5'-CCTACGGGNGGCWGCAG-3'	805	5'-GACTACHVGGGTATCTAATCC-3'	37.888	-3.634	Spain	16.06	NA	Forest	NA	NA	NA	NA	NA	Hardwood	Tree
					FOB5	ZZS1B		forest soil	SRR8359291						PRJNA510561	Illumina	341	5'-CCTACGGGNGGCWGCAG-3'	805	5'-GACTACHVGGGTATCTAATCC-3'	37.888	-3.634	Spain	16.06	NA	Forest	NA	NA	NA	NA	NA	Hardwood	Tree
					FECHB1	ZZS2B	ZZS2B	orchard soil	SRR8359290	FECHFRR1	ZZS2R	ZZS2R	orchard soil	SRR8359310	PRJNA510560	Illumina	341	5'-CCTACGGGNGGCWGCAG-3'	805	5'-GACTACHVGGGTATCTAATCC-3'	37.888	-3.634	Spain	16.06	NA	Cropland	NA	Dryland	NA	NA	NA	NA	NA	0.0281536	0.0034463	-0.000175959	0.0834191	0.519703	-0.584157	NA	0.275809	1.69168	2.30603	-0.971016	0.0085349	1.92075	NA	1.92075	NA
					FECHB2	ZZS2B		orchard soil	SRR8359293	FECHFRR2	ZZS2R		orchard soil	SRR8359309	PRJNA510560	Illumina	341	5'-CCTACGGGNGGCWGCAG-3'	805	5'-GACTACHVGGGTATCTAATCC-3'	37.888	-3.634	Spain	16.06	NA	Cropland	NA	Dryland	NA	NA	NA	NA	NA
					FECHB3	ZZS2B		orchard soil	SRR8359292	FECHFRR3	ZZS2R		orchard soil	SRR8359308	PRJNA510560	Illumina	341	5'-CCTACGGGNGGCWGCAG-3'	805	5'-GACTACHVGGGTATCTAATCC-3'	37.888	-3.634	Spain	16.06	NA	Cropland	NA	Dryland	NA	NA	NA	NA	NA
					FECHB4	ZZS2B		orchard soil	SRR8359285	FECHFRR4	ZZS2R		orchard soil	SRR8359313	PRJNA510560	Illumina	341	5'-CCTACGGGNGGCWGCAG-3'	805	5'-GACTACHVGGGTATCTAATCC-3'	37.888	-3.634	Spain	16.06	NA	Cropland	NA	Dryland	NA	NA	NA	NA	NA
					FECHB5	ZZS2B		orchard soil	SRR8359284	FECHFRR5	ZZS2R		orchard soil	SRR8359312	PRJNA510560	Illumina	341	5'-CCTACGGGNGGCWGCAG-3'	805	5'-GACTACHVGGGTATCTAATCC-3'	37.888	-3.634	Spain	16.06	NA	Cropland	NA	Dryland	NA	NA	NA	NA	NA
							ZZS2B			FECHPIR1	ZZS3R	ZZS3R	orchard soil	SRR8359268	PRJNA510560	Illumina	341	5'-CCTACGGGNGGCWGCAG-3'	805	5'-GACTACHVGGGTATCTAATCC-3'	37.888	-3.634	Spain	16.06	NA	Cropland	NA	Dryland	NA	NA	NA	NA	NA	0.0281536	0.0034463	-0.000175959	0.0834191	0.519703	-0.584157	NA	0.275809	1.69168	2.30603	-0.971016	0.0085349	1.92075	NA	1.92075	NA
										FECHPIR2	ZZS3R		orchard soil	SRR8359269	PRJNA510560	Illumina	341	5'-CCTACGGGNGGCWGCAG-3'	805	5'-GACTACHVGGGTATCTAATCC-3'	37.888	-3.634	Spain	16.06	NA	Cropland	NA	Dryland	NA	NA	NA	NA	NA
										FECHPIR3	ZZS3R		orchard soil	SRR8359266	PRJNA510560	Illumina	341	5'-CCTACGGGNGGCWGCAG-3'	805	5'-GACTACHVGGGTATCTAATCC-3'	37.888	-3.634	Spain	16.06	NA	Cropland	NA	Dryland	NA	NA	NA	NA	NA
										FECHPIR4	ZZS3R		orchard soil	SRR8359267	PRJNA510560	Illumina	341	5'-CCTACGGGNGGCWGCAG-3'	805	5'-GACTACHVGGGTATCTAATCC-3'	37.888	-3.634	Spain	16.06	NA	Cropland	NA	Dryland	NA	NA	NA	NA	NA
										FECHPIR5	ZZS3R		orchard soil	SRR8359272	PRJNA510560	Illumina	341	5'-CCTACGGGNGGCWGCAG-3'	805	5'-GACTACHVGGGTATCTAATCC-3'	37.888	-3.634	Spain	16.06	NA	Cropland	NA	Dryland	NA	NA	NA	NA	NA
ID22	2020	Garcia-Lemos, Adriana M.	Frontiers in Microbiology	Under the Christmas Tree: Belowground Bacterial Associations With Abies nordmanniana Across Production Systems and Plant Development	FSLB1	ZZT3B	ZZT3B	2_Fb1	SRR10098528	FSLR1	ZZT3R	ZZT3R		SRR10098513	PRJNA515250	Illumina	341	5'-CCTACGGGNGGCWGCAG-3'	805	5'-GACTACHVGGGTATCTAATCC-3'	56.74	10.06	Denmark	8.53	NA	Forest	NA	NA	NA	NA	NA	Needle	Tree	0.0944572	0.0153753	-0.00142842	0.0661371	NA	0.844272	NA	-0.270777	0.031933	NA	NA	1.25608	0.397097	0.031933	0.397097	0.031933
					FSLB2	ZZT3B		2_Fb2	SRR10098527	FSLR2	ZZT3R			SRR10098512	PRJNA515250	Illumina	341	5'-CCTACGGGNGGCWGCAG-3'	805	5'-GACTACHVGGGTATCTAATCC-3'	56.74	10.06	Denmark	8.53	NA	Forest	NA	NA	NA	NA	NA	Needle	Tree
					FSLB3	ZZT3B		2_Fb3	SRR10098516						PRJNA515250	Illumina	341	5'-CCTACGGGNGGCWGCAG-3'	805	5'-GACTACHVGGGTATCTAATCC-3'	56.74	10.06	Denmark	8.53	NA	Forest	NA	NA	NA	NA	NA	Needle	Tree
					FSLB4	ZZT3B		2_Fb4	SRR10098515						PRJNA515250	Illumina	341	5'-CCTACGGGNGGCWGCAG-3'	805	5'-GACTACHVGGGTATCTAATCC-3'	56.74	10.06	Denmark	8.53	NA	Forest	NA	NA	NA	NA	NA	Needle	Tree
					FSLB5	ZZT3B		2_Fb5	SRR10098514						PRJNA515250	Illumina	341	5'-CCTACGGGNGGCWGCAG-3'	805	5'-GACTACHVGGGTATCTAATCC-3'	56.74	10.06	Denmark	8.53	NA	Forest	NA	NA	NA	NA	NA	Needle	Tree
					FTLB1	ZZT5B	ZZT5B	3_Sb1	SRR9030573	FTLR1	ZZT5R	ZZT5R		SRR9030578	PRJNA515250	Illumina	341	5'-CCTACGGGNGGCWGCAG-3'	805	5'-GACTACHVGGGTATCTAATCC-3'	56.74	10.06	Denmark	8.53	NA	Forest	NA	NA	NA	NA	NA	Needle	Tree	-0.437214	-0.101913	-0.0201957	-0.282004	-3.2916	1.13723	NA	-0.681616	4.68905	NA	NA	0.198469	0.553185	NA	0.553185	NA
					FTLB2	ZZT5B		3_Sb2	SRR9030574	FTLR3	ZZT5R			SRR9030580	PRJNA515250	Illumina	341	5'-CCTACGGGNGGCWGCAG-3'	805	5'-GACTACHVGGGTATCTAATCC-3'	56.74	10.06	Denmark	8.53	NA	Forest	NA	NA	NA	NA	NA	Needle	Tree
					FTLB3	ZZT5B		3_Sb3	SRR9030575	FTLR4	ZZT5R			SRR9030581	PRJNA515250	Illumina	341	5'-CCTACGGGNGGCWGCAG-3'	805	5'-GACTACHVGGGTATCTAATCC-3'	56.74	10.06	Denmark	8.53	NA	Forest	NA	NA	NA	NA	NA	Needle	Tree
					FTLB4	ZZT5B		3_Sb4	SRR9030576	FTLR5	ZZT5R			SRR9030582	PRJNA515250	Illumina	341	5'-CCTACGGGNGGCWGCAG-3'	805	5'-GACTACHVGGGTATCTAATCC-3'	56.74	10.06	Denmark	8.53	NA	Forest	NA	NA	NA	NA	NA	Needle	Tree
					FTLB5	ZZT5B		3_Sb5	SRR9030577						PRJNA515250	Illumina	341	5'-CCTACGGGNGGCWGCAG-3'	805	5'-GACTACHVGGGTATCTAATCC-3'	56.74	10.06	Denmark	8.53	NA	Forest	NA	NA	NA	NA	NA	Needle	Tree
ID23	2020	Hernandez-Teran, Alejandra	Fems Microbiology Ecology	Host genotype explains rhizospheric microbial community composition: the case of wild cotton metapopulations (Gossypium hirsutum L.) in Mexico	HECOB1	ZZU1B	ZZU1B	MIANHUA	SRR10492023	HEC1R2	ZZU1R	ZZU1R	BCSM-10	SRR10492001	PRJNA590533	Illumina	515	5'-GTGCCAGCMGCCGCGGTAA-3'	806	5'-GGACTACHVGGGTWTCTAAT-3'	19.2106	-99.103	Mexico	NA	NA	Cropland	NA	Dryland	NA	NA	NA	NA	NA	0.466836	0.185844	0.101448	0.24229	0.258633	-0.28187	NA	-0.765985	0.706839	NA	0.628609	-0.784726	0.789433	-4.25419	0.844434	0.531578
					HECOB2	ZZU1B			SRR10491934	HEC1R3	ZZU1R		BCSM-11	SRR10491999	PRJNA590533	Illumina	515	5'-GTGCCAGCMGCCGCGGTAA-3'	806	5'-GGACTACHVGGGTWTCTAAT-3'	19.2106	-99.103	Mexico	NA	NA	Cropland	NA	Dryland	NA	NA	NA	NA	NA
					HECOB3	ZZU1B			SRR10492021	HEC1R4	ZZU1R		BCSM-12	SRR10491998	PRJNA590533	Illumina	515	5'-GTGCCAGCMGCCGCGGTAA-3'	806	5'-GGACTACHVGGGTWTCTAAT-3'	19.2106	-99.103	Mexico	NA	NA	Cropland	NA	Dryland	NA	NA	NA	NA	NA
					HECOB4	ZZU1B			SRR10492020	HEC1R7	ZZU1R		BCSM-15	SRR10491995	PRJNA590533	Illumina	515	5'-GTGCCAGCMGCCGCGGTAA-3'	806	5'-GGACTACHVGGGTWTCTAAT-3'	19.2106	-99.103	Mexico	NA	NA	Cropland	NA	Dryland	NA	NA	NA	NA	NA
					HECOB5	ZZU1B			SRR10492019	HEC1R8	ZZU1R		BCSM-2	SRR10492009	PRJNA590533	Illumina	515	5'-GTGCCAGCMGCCGCGGTAA-3'	806	5'-GGACTACHVGGGTWTCTAAT-3'	19.2106	-99.103	Mexico	NA	NA	Cropland	NA	Dryland	NA	NA	NA	NA	NA
					HECOB6	ZZU1B			SRR10492018	HEC1R9	ZZU1R		BCSM-3	SRR10492008	PRJNA590533	Illumina	515	5'-GTGCCAGCMGCCGCGGTAA-3'	806	5'-GGACTACHVGGGTWTCTAAT-3'	19.2106	-99.103	Mexico	NA	NA	Cropland	NA	Dryland	NA	NA	NA	NA	NA
					HECOB7	ZZU1B			SRR10492017	HEC1R12	ZZU1R		BCSM-5	SRR10492006	PRJNA590533	Illumina	515	5'-GTGCCAGCMGCCGCGGTAA-3'	806	5'-GGACTACHVGGGTWTCTAAT-3'	19.2106	-99.103	Mexico	NA	NA	Cropland	NA	Dryland	NA	NA	NA	NA	NA
					HECOB8	ZZU1B			SRR10492022	HEC1R14	ZZU1R		BCSM-7	SRR10492004	PRJNA590533	Illumina	515	5'-GTGCCAGCMGCCGCGGTAA-3'	806	5'-GGACTACHVGGGTWTCTAAT-3'	19.2106	-99.103	Mexico	NA	NA	Cropland	NA	Dryland	NA	NA	NA	NA	NA
					HECOB9	ZZU1B	ZZU1B		SRR10492011	HEC3R1	ZZU3R	ZZU3R	GSM-1	SRR10491994	PRJNA590533	Illumina	515	5'-GTGCCAGCMGCCGCGGTAA-3'	806	5'-GGACTACHVGGGTWTCTAAT-3'	19.2106	-99.103	Mexico	NA	NA	Cropland	NA	Dryland	NA	NA	NA	NA	NA	0.466836	0.185844	0.101448	0.24229	0.258633	-0.28187	NA	-0.765985	0.706839	NA	0.628609	-0.784726	0.789433	-4.25419	0.844434	0.531578
					HECOB10	ZZU1B			SRR10492000	HEC3R2	ZZU3R		GSM-10	SRR10491984	PRJNA590533	Illumina	515	5'-GTGCCAGCMGCCGCGGTAA-3'	806	5'-GGACTACHVGGGTWTCTAAT-3'	19.2106	-99.103	Mexico	NA	NA	Cropland	NA	Dryland	NA	NA	NA	NA	NA
					HECOB11	ZZU1B			SRR10491989	HEC3R3	ZZU3R		GSM-11	SRR10491983	PRJNA590533	Illumina	515	5'-GTGCCAGCMGCCGCGGTAA-3'	806	5'-GGACTACHVGGGTWTCTAAT-3'	19.2106	-99.103	Mexico	NA	NA	Cropland	NA	Dryland	NA	NA	NA	NA	NA
					HECOB12	ZZU1B			SRR10491978	HEC3R4	ZZU3R		GSM-12	SRR10491982	PRJNA590533	Illumina	515	5'-GTGCCAGCMGCCGCGGTAA-3'	806	5'-GGACTACHVGGGTWTCTAAT-3'	19.2106	-99.103	Mexico	NA	NA	Cropland	NA	Dryland	NA	NA	NA	NA	NA
					HECOB13	ZZU1B			SRR10491967	HEC3R5	ZZU3R		GSM-13	SRR10491981	PRJNA590533	Illumina	515	5'-GTGCCAGCMGCCGCGGTAA-3'	806	5'-GGACTACHVGGGTWTCTAAT-3'	19.2106	-99.103	Mexico	NA	NA	Cropland	NA	Dryland	NA	NA	NA	NA	NA
					HECOB14	ZZU1B			SRR10491956	HEC3R7	ZZU3R		GSM-15	SRR10491979	PRJNA590533	Illumina	515	5'-GTGCCAGCMGCCGCGGTAA-3'	806	5'-GGACTACHVGGGTWTCTAAT-3'	19.2106	-99.103	Mexico	NA	NA	Cropland	NA	Dryland	NA	NA	NA	NA	NA
					HECOB15	ZZU1B			SRR10491945	HEC3R9	ZZU3R		GSM-3	SRR10491992	PRJNA590533	Illumina	515	5'-GTGCCAGCMGCCGCGGTAA-3'	806	5'-GGACTACHVGGGTWTCTAAT-3'	19.2106	-99.103	Mexico	NA	NA	Cropland	NA	Dryland	NA	NA	NA	NA	NA
										HEC3R13	ZZU3R		GSM-6	SRR10491988	PRJNA590533	Illumina	515	5'-GTGCCAGCMGCCGCGGTAA-3'	806	5'-GGACTACHVGGGTWTCTAAT-3'	19.2106	-99.103	Mexico	NA	NA	Cropland	NA	Dryland	NA	NA	NA	NA	NA
										HEC3R14	ZZU3R		GSM-7	SRR10491987	PRJNA590533	Illumina	515	5'-GTGCCAGCMGCCGCGGTAA-3'	806	5'-GGACTACHVGGGTWTCTAAT-3'	19.2106	-99.103	Mexico	NA	NA	Cropland	NA	Dryland	NA	NA	NA	NA	NA
							ZZU1B			HEC5R2	ZZU5R	ZZU5R	YPM-10	SRR10491935	PRJNA590533	Illumina	515	5'-GTGCCAGCMGCCGCGGTAA-3'	806	5'-GGACTACHVGGGTWTCTAAT-3'	19.2106	-99.103	Mexico	NA	NA	Cropland	NA	Dryland	NA	NA	NA	NA	NA	0.466836	0.185844	0.101448	0.24229	0.258633	-0.28187	NA	-0.765985	0.706839	NA	0.628609	-0.784726	0.789433	-4.25419	0.844434	0.531578
										HEC5R6	ZZU5R		YPM-14	SRR10491930	PRJNA590533	Illumina	515	5'-GTGCCAGCMGCCGCGGTAA-3'	806	5'-GGACTACHVGGGTWTCTAAT-3'	19.2106	-99.103	Mexico	NA	NA	Cropland	NA	Dryland	NA	NA	NA	NA	NA
										HEC5R7	ZZU5R		YPM-15	SRR10491929	PRJNA590533	Illumina	515	5'-GTGCCAGCMGCCGCGGTAA-3'	806	5'-GGACTACHVGGGTWTCTAAT-3'	19.2106	-99.103	Mexico	NA	NA	Cropland	NA	Dryland	NA	NA	NA	NA	NA
										HEC5R8	ZZU5R		YPM-2	SRR10491943	PRJNA590533	Illumina	515	5'-GTGCCAGCMGCCGCGGTAA-3'	806	5'-GGACTACHVGGGTWTCTAAT-3'	19.2106	-99.103	Mexico	NA	NA	Cropland	NA	Dryland	NA	NA	NA	NA	NA
										HEC5R9	ZZU5R		YPM-3	SRR10491942	PRJNA590533	Illumina	515	5'-GTGCCAGCMGCCGCGGTAA-3'	806	5'-GGACTACHVGGGTWTCTAAT-3'	19.2106	-99.103	Mexico	NA	NA	Cropland	NA	Dryland	NA	NA	NA	NA	NA
										HEC5R12	ZZU5R		YPM-5	SRR10491940	PRJNA590533	Illumina	515	5'-GTGCCAGCMGCCGCGGTAA-3'	806	5'-GGACTACHVGGGTWTCTAAT-3'	19.2106	-99.103	Mexico	NA	NA	Cropland	NA	Dryland	NA	NA	NA	NA	NA
										HEC5R13	ZZU5R		YPM-6	SRR10491939	PRJNA590533	Illumina	515	5'-GTGCCAGCMGCCGCGGTAA-3'	806	5'-GGACTACHVGGGTWTCTAAT-3'	19.2106	-99.103	Mexico	NA	NA	Cropland	NA	Dryland	NA	NA	NA	NA	NA
										HEC5R16	ZZU5R		YPM-9	SRR10491936	PRJNA590533	Illumina	515	5'-GTGCCAGCMGCCGCGGTAA-3'	806	5'-GGACTACHVGGGTWTCTAAT-3'	19.2106	-99.103	Mexico	NA	NA	Cropland	NA	Dryland	NA	NA	NA	NA	NA
ID26	2020	Huang, Chunguo	Frontiers in Microbiology	Sowing Methods Influence Soil Bacterial Diversity and Community Composition in a Winter Wheat-Summer Maize Rotation System on the Loess Plateau	HUAFMB1	ZZV1B	ZZV1B		SRR10519524	HUAFMFR1	ZZV1R	ZZV1R		SRR10519472	SRP231783	Illumina	338	5'-ACTCCTACGGGAGGCAGCAG -3'	806	5'-GGACTACHVGGGTWTCTAAT-3'	35.17	111.4	China	13.5	631	Cropland	Gramineae	Dryland	Chemical	NA	NA	NA	NA	-0.218825	-0.0285363	0.00670848	-0.141232	-0.471691	-0.181048	0.0540672	0.47849	NA	0.425091	-0.200671	0.286789	2.23359	0.747214	2.23359	2.60269
					HUAFMB2	ZZV1B			SRR10519523	HUAFMFR2	ZZV1R			SRR10519532	SRP231783	Illumina	338	5'-ACTCCTACGGGAGGCAGCAG -3'	806	5'-GGACTACHVGGGTWTCTAAT-3'	35.17	111.4	China	13.5	631	Cropland	Gramineae	Dryland	Chemical	NA	NA	NA	NA
					HUAFMB3	ZZV1B			SRR10519521	HUAFMFR3	ZZV1R			SRR10519531	SRP231783	Illumina	338	5'-ACTCCTACGGGAGGCAGCAG -3'	806	5'-GGACTACHVGGGTWTCTAAT-3'	35.17	111.4	China	13.5	631	Cropland	Gramineae	Dryland	Chemical	NA	NA	NA	NA
					HUATB1	ZZV2B	ZZV2B		SRR10519504	HUATSR1	ZZV2R	ZZV2R		SRR10519514	SRP231783	Illumina	338	5'-ACTCCTACGGGAGGCAGCAG -3'	806	5'-GGACTACHVGGGTWTCTAAT-3'	35.17	111.4	China	13.5	631	Cropland	Gramineae	Dryland	Chemical	NA	NA	NA	NA	0.0362877	-0.00455285	-0.00850746	0.000674268	-0.101489	-0.304489	-0.156161	-0.13815	NA	-0.652656	NA	-0.0914342	2.19722	NA	2.19722	NA
					HUATB2	ZZV2B			SRR10519503	HUATSR2	ZZV2R			SRR10519513	SRP231783	Illumina	338	5'-ACTCCTACGGGAGGCAGCAG -3'	806	5'-GGACTACHVGGGTWTCTAAT-3'	35.17	111.4	China	13.5	631	Cropland	Gramineae	Dryland	Chemical	NA	NA	NA	NA
					HUATB3	ZZV2B			SRR10519502	HUATSR3	ZZV2R			SRR10519512	SRP231783	Illumina	338	5'-ACTCCTACGGGAGGCAGCAG -3'	806	5'-GGACTACHVGGGTWTCTAAT-3'	35.17	111.4	China	13.5	631	Cropland	Gramineae	Dryland	Chemical	NA	NA	NA	NA
					HUAWB1	ZZV3B	ZZV3B		SRR10519484	HUAWNFR1	ZZV3R	ZZV3R		SRR10519494	SRP231783	Illumina	338	5'-ACTCCTACGGGAGGCAGCAG -3'	806	5'-GGACTACHVGGGTWTCTAAT-3'	35.17	111.4	China	13.5	631	Cropland	Gramineae	Dryland	Chemical	NA	NA	NA	NA	0.130088	0.0475375	0.0253968	0.164269	0.00226501	-0.19671	0.264152	0.798508	NA	1.35499	NA	1.05507	0.342945	NA	0.342945	4.34381
					HUAWB2	ZZV3B			SRR10519483	HUAWNFR2	ZZV3R			SRR10519493	SRP231783	Illumina	338	5'-ACTCCTACGGGAGGCAGCAG -3'	806	5'-GGACTACHVGGGTWTCTAAT-3'	35.17	111.4	China	13.5	631	Cropland	Gramineae	Dryland	Chemical	NA	NA	NA	NA
					HUCFMB1	ZZV4B	ZZV4B		SRR10519520	HUCFMFR1	ZZV4R	ZZV4R		SRR10519530	SRP231783	Illumina	338	5'-ACTCCTACGGGAGGCAGCAG -3'	806	5'-GGACTACHVGGGTWTCTAAT-3'	35.17	111.4	China	13.5	631	Cropland	Gramineae	Dryland	Chemical	NA	NA	NA	NA	0.43577	0.0882824	0.00633747	0.357382	-0.25018	0.697682	-0.725408	0.667172	NA	1.42803	NA	0.958072	0.985817	NA	0.985817	NA
					HUCFMB2	ZZV4B			SRR10519519	HUCFMFR2	ZZV4R			SRR10519529	SRP231783	Illumina	338	5'-ACTCCTACGGGAGGCAGCAG -3'	806	5'-GGACTACHVGGGTWTCTAAT-3'	35.17	111.4	China	13.5	631	Cropland	Gramineae	Dryland	Chemical	NA	NA	NA	NA
					HUCFMB3	ZZV4B			SRR10519518	HUCFMFR3	ZZV4R			SRR10519528	SRP231783	Illumina	338	5'-ACTCCTACGGGAGGCAGCAG -3'	806	5'-GGACTACHVGGGTWTCTAAT-3'	35.17	111.4	China	13.5	631	Cropland	Gramineae	Dryland	Chemical	NA	NA	NA	NA
					HUCTB1	ZZV5B	ZZV5B		SRR10519501	HUCTSR1	ZZV5R	ZZV5R		SRR10519510	SRP231783	Illumina	338	5'-ACTCCTACGGGAGGCAGCAG -3'	806	5'-GGACTACHVGGGTWTCTAAT-3'	35.17	111.4	China	13.5	631	Cropland	Gramineae	Dryland	Chemical	NA	NA	NA	NA	-0.262989	-0.0547332	-0.00324077	-0.145363	-0.171689	-1.21886	-0.947381	0.374693	NA	-0.19671	-0.644357	0.256241	NA	-1.36524	NA	-2.60269
					HUCTB2	ZZV5B			SRR10519499	HUCTSR2	ZZV5R			SRR10519509	SRP231783	Illumina	338	5'-ACTCCTACGGGAGGCAGCAG -3'	806	5'-GGACTACHVGGGTWTCTAAT-3'	35.17	111.4	China	13.5	631	Cropland	Gramineae	Dryland	Chemical	NA	NA	NA	NA
					HUCTB3	ZZV5B			SRR10519498	HUCTSR3	ZZV5R			SRR10519508	SRP231783	Illumina	338	5'-ACTCCTACGGGAGGCAGCAG -3'	806	5'-GGACTACHVGGGTWTCTAAT-3'	35.17	111.4	China	13.5	631	Cropland	Gramineae	Dryland	Chemical	NA	NA	NA	NA
					HUCWB1	ZZV6B	ZZV6B		SRR10519481	HUCWNFR1	ZZV6R	ZZV6R		SRR10519491	SRP231783	Illumina	338	5'-ACTCCTACGGGAGGCAGCAG -3'	806	5'-GGACTACHVGGGTWTCTAAT-3'	35.17	111.4	China	13.5	631	Cropland	Gramineae	Dryland	Chemical	NA	NA	NA	NA	-0.0868538	0.00786561	0.0268521	0.00712092	-1.08393	0.37763	-0.980829	0.27029	NA	0.04567	NA	0.410202	-0.0476281	-0.0540672	-0.0476281	-0.965081
					HUCWB2	ZZV6B			SRR10519480	HUCWNFR2	ZZV6R			SRR10519490	SRP231783	Illumina	338	5'-ACTCCTACGGGAGGCAGCAG -3'	806	5'-GGACTACHVGGGTWTCTAAT-3'	35.17	111.4	China	13.5	631	Cropland	Gramineae	Dryland	Chemical	NA	NA	NA	NA
					HUCWB3	ZZV6B			SRR10519479	HUCWNFR3	ZZV6R			SRR10519488	SRP231783	Illumina	338	5'-ACTCCTACGGGAGGCAGCAG -3'	806	5'-GGACTACHVGGGTWTCTAAT-3'	35.17	111.4	China	13.5	631	Cropland	Gramineae	Dryland	Chemical	NA	NA	NA	NA
					HUDFMB1	ZZV7B	ZZV7B		SRR10519517	HUDFMFR1	ZZV7R	ZZV7R		SRR10519527	SRP231783	Illumina	338	5'-ACTCCTACGGGAGGCAGCAG -3'	806	5'-GGACTACHVGGGTWTCTAAT-3'	35.17	111.4	China	13.5	631	Cropland	Gramineae	Dryland	Chemical	NA	NA	NA	NA	0.121823	0.0151768	-0.00714782	0.0913867	-0.755308	0.345903	0.388936	0.510826	NA	0.428668	0.427444	0.946596	-0.192904	NA	-0.192904	2.02537
					HUDFMB2	ZZV7B			SRR10519516	HUDFMFR2	ZZV7R			SRR10519526	SRP231783	Illumina	338	5'-ACTCCTACGGGAGGCAGCAG -3'	806	5'-GGACTACHVGGGTWTCTAAT-3'	35.17	111.4	China	13.5	631	Cropland	Gramineae	Dryland	Chemical	NA	NA	NA	NA
					HUDFMB3	ZZV7B			SRR10519515	HUDFMFR3	ZZV7R			SRR10519525	SRP231783	Illumina	338	5'-ACTCCTACGGGAGGCAGCAG -3'	806	5'-GGACTACHVGGGTWTCTAAT-3'	35.17	111.4	China	13.5	631	Cropland	Gramineae	Dryland	Chemical	NA	NA	NA	NA
					HUDTB1	ZZV8B	ZZV8B		SRR10519497	HUDTSR1	ZZV8R	ZZV8R		SRR10519507	SRP231783	Illumina	338	5'-ACTCCTACGGGAGGCAGCAG -3'	806	5'-GGACTACHVGGGTWTCTAAT-3'	35.17	111.4	China	13.5	631	Cropland	Gramineae	Dryland	Chemical	NA	NA	NA	NA	0.0067211	0.0107903	0.0103345	0.0215469	-0.215829	0.227894	0.0487902	1.68176	NA	0.825872	NA	0.396881	1.45225	NA	1.45225	-0.893818
					HUDTB2	ZZV8B			SRR10519496	HUDTSR2	ZZV8R			SRR10519506	SRP231783	Illumina	338	5'-ACTCCTACGGGAGGCAGCAG -3'	806	5'-GGACTACHVGGGTWTCTAAT-3'	35.17	111.4	China	13.5	631	Cropland	Gramineae	Dryland	Chemical	NA	NA	NA	NA
					HUDTB3	ZZV8B			SRR10519495	HUDTSR3	ZZV8R			SRR10519505	SRP231783	Illumina	338	5'-ACTCCTACGGGAGGCAGCAG -3'	806	5'-GGACTACHVGGGTWTCTAAT-3'	35.17	111.4	China	13.5	631	Cropland	Gramineae	Dryland	Chemical	NA	NA	NA	NA
					HUDWB2	ZZV9B	ZZV9B		SRR10519476	HUDWNFR2	ZZV9R	ZZV9R		SRR10519486	SRP231783	Illumina	338	5'-ACTCCTACGGGAGGCAGCAG -3'	806	5'-GGACTACHVGGGTWTCTAAT-3'	35.17	111.4	China	13.5	631	Cropland	Gramineae	Dryland	Chemical	NA	NA	NA	NA	0.540025	0.103653	0.0054918	0.249034	0.304321	0.856472	1.5449	NA	NA	-0.56122	NA	0.192372	NA	0.693147	NA	-0.0815499
					HUDWB3	ZZV9B			SRR10519475	HUDWNFR3	ZZV9R			SRR10519485	SRP231783	Illumina	338	5'-ACTCCTACGGGAGGCAGCAG -3'	806	5'-GGACTACHVGGGTWTCTAAT-3'	35.17	111.4	China	13.5	631	Cropland	Gramineae	Dryland	Chemical	NA	NA	NA	NA
ID27	2020	Lei, Haiying	Bmc Microbiology	Diversity patterns of soil microbial communities in theSophora flavescensrhizosphere in response to continuous monocropping	LEIB1	ZZW1B	ZZW1B	C1shanxi	SRR8374192	LEIL1R1	ZZW1R	ZZW1R	D1shanxi	SRR8374195	PRJNA511786	Illumina	341	5'-CCTACGGGNGGCWGCAG-3'	806	5'-GGACTACNNGGGTATCTAAT-3'	36.03	113.02	China	9.66	NA	Cropland	Leguminosae	Dryland	NA	NA	NA	NA	NA	0.316724	0.0690339	0.0126635	0.216771	0.324004	0.595983	0.81831	0.61381	1.23214	0.350088	NA	0.184734	-0.578078	-0.847298	-0.578078	-0.847298
					LEIB2	ZZW1B		C2shanxi	SRR8374193	LEIL1R2	ZZW1R		D2shanxi	SRR8374196	PRJNA511786	Illumina	341	5'-CCTACGGGNGGCWGCAG-3'	806	5'-GGACTACNNGGGTATCTAAT-3'	36.03	113.02	China	9.66	NA	Cropland	Leguminosae	Dryland	NA	NA	NA	NA	NA
					LEIB3	ZZW1B		C3shanxi	SRR8374194	LEIL1R3	ZZW1R		D3shanxi	SRR8374197	PRJNA511786	Illumina	341	5'-CCTACGGGNGGCWGCAG-3'	806	5'-GGACTACNNGGGTATCTAAT-3'	36.03	113.02	China	9.66	NA	Cropland	Leguminosae	Dryland	NA	NA	NA	NA	NA
							ZZW1B			LEIL2R1	ZZW2R	ZZW2R	E1shanxi	SRR8374198	PRJNA511786	Illumina	341	5'-CCTACGGGNGGCWGCAG-3'	806	5'-GGACTACNNGGGTATCTAAT-3'	36.03	113.02	China	9.66	NA	Cropland	Leguminosae	Dryland	NA	NA	NA	NA	NA	0.316724	0.0690339	0.0126635	0.216771	0.324004	0.595983	0.81831	0.61381	1.23214	0.350088	NA	0.184734	-0.578078	-0.847298	-0.578078	-0.847298
										LEIL2R2	ZZW2R		E2shanxi	SRR8374199	PRJNA511786	Illumina	341	5'-CCTACGGGNGGCWGCAG-3'	806	5'-GGACTACNNGGGTATCTAAT-3'	36.03	113.02	China	9.66	NA	Cropland	Leguminosae	Dryland	NA	NA	NA	NA	NA
										LEIL2R3	ZZW2R		E3shanxi	SRR8374190	PRJNA511786	Illumina	341	5'-CCTACGGGNGGCWGCAG-3'	806	5'-GGACTACNNGGGTATCTAAT-3'	36.03	113.02	China	9.66	NA	Cropland	Leguminosae	Dryland	NA	NA	NA	NA	NA
							ZZW1B			LEIL3R1	ZZW3R	ZZW3R	F1shanxi	SRR8374191	PRJNA511786	Illumina	341	5'-CCTACGGGNGGCWGCAG-3'	806	5'-GGACTACNNGGGTATCTAAT-3'	36.03	113.02	China	9.66	NA	Cropland	Leguminosae	Dryland	NA	NA	NA	NA	NA	0.316724	0.0690339	0.0126635	0.216771	0.324004	0.595983	0.81831	0.61381	1.23214	0.350088	NA	0.184734	-0.578078	-0.847298	-0.578078	-0.847298
										LEIL3R2	ZZW3R		F2shanxi	SRR8374186	PRJNA511786	Illumina	341	5'-CCTACGGGNGGCWGCAG-3'	806	5'-GGACTACNNGGGTATCTAAT-3'	36.03	113.02	China	9.66	NA	Cropland	Leguminosae	Dryland	NA	NA	NA	NA	NA
										LEIL3R3	ZZW3R		F3shanxi	SRR8374187	PRJNA511786	Illumina	341	5'-CCTACGGGNGGCWGCAG-3'	806	5'-GGACTACNNGGGTATCTAAT-3'	36.03	113.02	China	9.66	NA	Cropland	Leguminosae	Dryland	NA	NA	NA	NA	NA
ID28	2020	Li, Miao	Annals of Microbiology	Effects of continuous cropping of sugar beet (Beta vulgarisL.) on its endophytic and soil bacterial community by high-throughput sequencing	MIAOB1	ZZX1B	ZZX1B	Sn	SRR8846810	MIAOR3	ZZX1R	ZZX1R	Sr	SRR8846800	PRJNA530737	Illumina	338	5'-ACTCCTACGGGAGGCAGCAG -3'	806	5'-GGACTACHVGGGTWTCTAAT-3'	40.33	109.915	China	8.04	NA	Cropland	NA	Dryland	NA	NA	NA	NA	NA	-1.06997	-0.30673	-0.0972681	-0.729217	-3.88414	NA	NA	-1.60944	1.54045	-1.49267	NA	0.265376	1.88229	0.697305	1.88229	0.189242
					MIAOB2	ZZX1B		Sn	SRR8846811	MIAOR4	ZZX1R		Sr	SRR8846801	PRJNA530737	Illumina	338	5'-ACTCCTACGGGAGGCAGCAG -3'	806	5'-GGACTACHVGGGTWTCTAAT-3'	40.33	109.915	China	8.04	NA	Cropland	NA	Dryland	NA	NA	NA	NA	NA
					MIAOB3	ZZX1B		Sn	SRR8846792							Illumina	338	5'-ACTCCTACGGGAGGCAGCAG -3'	806	5'-GGACTACHVGGGTWTCTAAT-3'	40.33	109.915	China	8.04	NA	Cropland	NA	Dryland	NA	NA	NA	NA	NA
					MIAOB4	ZZX1B		Sn	SRR8846793							Illumina	338	5'-ACTCCTACGGGAGGCAGCAG -3'	806	5'-GGACTACHVGGGTWTCTAAT-3'	40.33	109.915	China	8.04	NA	Cropland	NA	Dryland	NA	NA	NA	NA	NA
ID32	2020	Lopez-Lozano, Nguyen E.	Frontiers in Plant Science	Bacterial Diversity and Interaction Networks ofAgave lechuguillaRhizosphere Differ Significantly From Bulk Soil in the Oligotrophic Basin of Cuatro Cienegas	LO1SB1	ZZY1B	ZZY1B	Summer Becerra soil 1	SRR9652145	LO1SR1	ZZY1R	ZZY1R	Summer Becerra Agave 1	SRR9652148	PRJNA553176	Illumina	357	5’-CCTACGGGNGGCWGCAG-3’	939	5’- CTTGTGCGGGCCCCCGTCAATTC-3′	26.52	-102.08	Mexico	20.77	NA	NA	NA	NA	NA	NA	NA	NA	NA	0.273037	0.11353	0.0704164	0.199867	-0.0961252	-0.896746	NA	0.205852	-0.541131	0.570545	2.48491	0.0339016	2.0149	0	-0.0851578	0.223144
					LO1SB2	ZZY1B		Summer Becerra soil 2	SRR9652144	LO1SR2	ZZY1R		Summer Becerra Agave 2	SRR9652147	PRJNA553176	Illumina	357	5’-CCTACGGGNGGCWGCAG-3’	939	5’- CTTGTGCGGGCCCCCGTCAATTC-3′	26.52	-102.08	Mexico	20.77	NA	NA	NA	NA	NA	NA	NA	NA	NA
					LO1SB3	ZZY1B		Summer Becerra soil 3	SRR9652143	LO1SR3	ZZY1R		Summer Becerra Agave 3	SRR9652146	PRJNA553176	Illumina	357	5’-CCTACGGGNGGCWGCAG-3’	939	5’- CTTGTGCGGGCCCCCGTCAATTC-3′	26.52	-102.08	Mexico	20.77	NA	NA	NA	NA	NA	NA	NA	NA	NA
					LO2SB1	ZZY2B	ZZY2B	Summer Carranza soil 1	SRR9652166	LO2SR1	ZZY2R	ZZY2R	Summer Carranza Agave 1	SRR9652163	PRJNA553176	Illumina	357	5’-CCTACGGGNGGCWGCAG-3’	939	5’- CTTGTGCGGGCCCCCGTCAATTC-3′	26.52	-102.08	Mexico	20.77	NA	NA	NA	NA	NA	NA	NA	NA	NA	0.156126	0.0472431	0.0245553	0.264403	-0.110311	0.0606246	NA	-0.0504309	-0.301105	0.117783	-0.875469	0.716495	NA	NA	-0.441833	NA
					LO2SB2	ZZY2B		Summer Carranza soil 2	SRR9652167	LO2SR2	ZZY2R		Summer Carranza Agave 2	SRR9652164	PRJNA553176	Illumina	357	5’-CCTACGGGNGGCWGCAG-3’	939	5’- CTTGTGCGGGCCCCCGTCAATTC-3′	26.52	-102.08	Mexico	20.77	NA	NA	NA	NA	NA	NA	NA	NA	NA
					LO2SB3	ZZY2B		Summer Carranza soil 3	SRR9652168	LO2SR3	ZZY2R		Summer Carranza Agave 3	SRR9652165	PRJNA553176	Illumina	357	5’-CCTACGGGNGGCWGCAG-3’	939	5’- CTTGTGCGGGCCCCCGTCAATTC-3′	26.52	-102.08	Mexico	20.77	NA	NA	NA	NA	NA	NA	NA	NA	NA
					LO3SB1	ZZY3B	ZZY3B	Madera Soil 1	SRR9652186	LO3SR1	ZZY3R	ZZY3R	Summer Madera Agave 1	SRR9652185	PRJNA553176	Illumina	357	5’-CCTACGGGNGGCWGCAG-3’	939	5’- CTTGTGCGGGCCCCCGTCAATTC-3′	26.52	-102.08	Mexico	20.77	NA	NA	NA	NA	NA	NA	NA	NA	NA	0.0531499	0.0645782	0.0606123	0.154798	0.0889475	1.11861	NA	-0.209918	0.0645385	-0.399156	-0.516691	0.493351	NA	-0.613104	0.0397403	-0.613104
					LO3SB2	ZZY3B		Madera Soil 2	SRR9652189	LO3SR2	ZZY3R		Summer Madera Agave 2	SRR9652184	PRJNA553176	Illumina	357	5’-CCTACGGGNGGCWGCAG-3’	939	5’- CTTGTGCGGGCCCCCGTCAATTC-3′	26.52	-102.08	Mexico	20.77	NA	NA	NA	NA	NA	NA	NA	NA	NA
					LO3SB3	ZZY3B		Madera Soil 3	SRR9652188	LO3SR3	ZZY3R		Summer Madera Agave 3	SRR9652187	PRJNA553176	Illumina	357	5’-CCTACGGGNGGCWGCAG-3’	939	5’- CTTGTGCGGGCCCCCGTCAATTC-3′	26.52	-102.08	Mexico	20.77	NA	NA	NA	NA	NA	NA	NA	NA	NA
					LO4SB1	ZZY4B	ZZY4B	Summer Orozco soil 1	SRR9652154	LO4SR1	ZZY4R	ZZY4R	Summer Orozco Agave 1	SRR9652174	PRJNA553176	Illumina	357	5’-CCTACGGGNGGCWGCAG-3’	939	5’- CTTGTGCGGGCCCCCGTCAATTC-3′	26.52	-102.08	Mexico	20.77	NA	NA	NA	NA	NA	NA	NA	NA	NA	0.328279	0.0713912	0.0230887	0.390629	-0.0179109	0.990399	NA	0.0431722	0.0266683	0.305382	-1.20397	-0.252702	NA	-0.587787	0.312375	0.367725
					LO4SB2	ZZY4B		Summer Orozco soil 2	SRR9652183	LO4SR2	ZZY4R		Summer Orozco Agave 2	SRR9652171	PRJNA553176	Illumina	357	5’-CCTACGGGNGGCWGCAG-3’	939	5’- CTTGTGCGGGCCCCCGTCAATTC-3′	26.52	-102.08	Mexico	20.77	NA	NA	NA	NA	NA	NA	NA	NA	NA
					LO4SB3	ZZY4B		Summer Orozco soil 3	SRR9652182	LO4SR3	ZZY4R		Summer Orozco Agave 3	SRR9652142	PRJNA553176	Illumina	357	5’-CCTACGGGNGGCWGCAG-3’	939	5’- CTTGTGCGGGCCCCCGTCAATTC-3′	26.52	-102.08	Mexico	20.77	NA	NA	NA	NA	NA	NA	NA	NA	NA
					LO1PB1	ZZY5B	ZZY5B	Spring Becerra soil 1	SRR9652179	LO1PR1	ZZY5R	ZZY5R	Spring Becerra Agave 1	SRR9652180	PRJNA553176	Illumina	357	5’-CCTACGGGNGGCWGCAG-3’	939	5’- CTTGTGCGGGCCCCCGTCAATTC-3′	26.52	-102.08	Mexico	20.77	NA	NA	NA	NA	NA	NA	NA	NA	NA	-0.0144164	0.0117032	0.0131964	-0.0763503	0.0398913	1.48929	NA	-0.134919	0.350202	0.815749	-0.753772	1.01536	-0.575364	NA	-0.73861	0
					LO1PB2	ZZY5B		Spring Becerra soil 2	SRR9652176	LO1PR2	ZZY5R		Spring Becerra Agave 2	SRR9652181	PRJNA553176	Illumina	357	5’-CCTACGGGNGGCWGCAG-3’	939	5’- CTTGTGCGGGCCCCCGTCAATTC-3′	26.52	-102.08	Mexico	20.77	NA	NA	NA	NA	NA	NA	NA	NA	NA
					LO1PB3	ZZY5B		Spring Becerra soil 3	SRR9652177	LO1PR3	ZZY5R		Spring Becerra Agave 3	SRR9652178	PRJNA553176	Illumina	357	5’-CCTACGGGNGGCWGCAG-3’	939	5’- CTTGTGCGGGCCCCCGTCAATTC-3′	26.52	-102.08	Mexico	20.77	NA	NA	NA	NA	NA	NA	NA	NA	NA
					LO2PB1	ZZY6B	ZZY6B	Spring Carranza soil 1	SRR9652173	LO2PR1	ZZY6R	ZZY6R	Spring Carranza Agave 1	SRR9652153	PRJNA553176	Illumina	357	5’-CCTACGGGNGGCWGCAG-3’	939	5’- CTTGTGCGGGCCCCCGTCAATTC-3′	26.52	-102.08	Mexico	20.77	NA	NA	NA	NA	NA	NA	NA	NA	NA	0.165221	0.042739	0.0182803	0.127773	0.476561	0.805264	0.223144	-0.188401	3.37588	1.43075	0.887303	0.208255	NA	1.60944	0.0180185	1.60944
					LO2PB2	ZZY6B		Spring Carranza soil 2	SRR9652161	LO2PR2	ZZY6R		Spring Carranza Agave 2	SRR9652175	PRJNA553176	Illumina	357	5’-CCTACGGGNGGCWGCAG-3’	939	5’- CTTGTGCGGGCCCCCGTCAATTC-3′	26.52	-102.08	Mexico	20.77	NA	NA	NA	NA	NA	NA	NA	NA	NA
					LO2PB3	ZZY6B		Spring Carranza soil 3	SRR9652162	LO2PR3	ZZY6R		Spring Carranza Agave 3	SRR9652172	PRJNA553176	Illumina	357	5’-CCTACGGGNGGCWGCAG-3’	939	5’- CTTGTGCGGGCCCCCGTCAATTC-3′	26.52	-102.08	Mexico	20.77	NA	NA	NA	NA	NA	NA	NA	NA	NA
					LO3PB1	ZZY7B	ZZY7B	Spring Madera Soil 1	SRR9652151	LO3PR1	ZZY7R	ZZY7R	Spring Madera Agave 1	SRR9652169	PRJNA553176	Illumina	357	5’-CCTACGGGNGGCWGCAG-3’	939	5’- CTTGTGCGGGCCCCCGTCAATTC-3′	26.52	-102.08	Mexico	20.77	NA	NA	NA	NA	NA	NA	NA	NA	NA	0.148008	0.0866288	0.0650609	0.221597	0.251001	0.693147	NA	0.106483	1.36524	0.882389	-0.200671	1.19753	-0.916291	NA	-0.426519	1.38629
					LO3PB2	ZZY7B		Spring Madera Soil 2	SRR9652150	LO3PR2	ZZY7R		Spring Madera Agave 2	SRR9652170	PRJNA553176	Illumina	357	5’-CCTACGGGNGGCWGCAG-3’	939	5’- CTTGTGCGGGCCCCCGTCAATTC-3′	26.52	-102.08	Mexico	20.77	NA	NA	NA	NA	NA	NA	NA	NA	NA
					LO3PB3	ZZY7B		Spring Madera Soil 3	SRR9652149	LO3PR3	ZZY7R		Spring Madera Agave 3	SRR9652152	PRJNA553176	Illumina	357	5’-CCTACGGGNGGCWGCAG-3’	939	5’- CTTGTGCGGGCCCCCGTCAATTC-3′	26.52	-102.08	Mexico	20.77	NA	NA	NA	NA	NA	NA	NA	NA	NA
					LO4PB1	ZZY8B	ZZY8B	Spring Orozco soil 1	SRR9652158	LO4PR1	ZZY8R	ZZY8R	Spring Orozco Agave 1	SRR9652159	PRJNA553176	Illumina	357	5’-CCTACGGGNGGCWGCAG-3’	939	5’- CTTGTGCGGGCCCCCGTCAATTC-3′	26.52	-102.08	Mexico	20.77	NA	NA	NA	NA	NA	NA	NA	NA	NA	0.29693	0.144161	0.10165	0.151863	0.745945	0.843087	NA	-0.217413	1.45725	1.335	NA	0.626702	1.09861	NA	-0.220671	NA
					LO4PB2	ZZY8B		Spring Orozco soil 2	SRR9652155	LO4PR2	ZZY8R		Spring Orozco Agave 2	SRR9652160	PRJNA553176	Illumina	357	5’-CCTACGGGNGGCWGCAG-3’	939	5’- CTTGTGCGGGCCCCCGTCAATTC-3′	26.52	-102.08	Mexico	20.77	NA	NA	NA	NA	NA	NA	NA	NA	NA
					LO4PB3	ZZY8B		Spring Orozco soil 3	SRR9652156	LO4PR3	ZZY8R		Spring Orozco Agave 3	SRR9652157	PRJNA553176	Illumina	357	5’-CCTACGGGNGGCWGCAG-3’	939	5’- CTTGTGCGGGCCCCCGTCAATTC-3′	26.52	-102.08	Mexico	20.77	NA	NA	NA	NA	NA	NA	NA	NA	NA
ID33	2020	Lumibao	American Journal of Botany	Rhizosphere microbial communities reflect genotypic and trait variation in a salt marsh ecosystem engineer	LUSCB1	ZZZA1B	ZZZA1B	SUMMER_CTRL	SRR10999896	LUSVR1	ZZZA1R	ZZZA1R	SUMMER_V	SRR10999858	PRJNA603629	Illumina	515	5'-GTGCCAGCMGCCGCGGTAA-3'	806	5'-GGACTACHVGGGTWTCTAAT-3'	29	-89	USA	24.01	NA	Grassland	NA	NA	NA	Grasses	C4	NA	NA	-0.293841	-0.000223839	0.0524265	-0.144945	-1.13013	0.311154	0.477474	-0.269664	-0.414682	-0.130053	-0.182322	0.25244	-0.621455	NA	-0.199649	-0.441833
					LUSCB2	ZZZA1B		SUMMER_CTRL	SRR10999863	LUSVR2	ZZZA1R		SUMMER_V	SRR10999922	PRJNA603629	Illumina	515	5'-GTGCCAGCMGCCGCGGTAA-3'	806	5'-GGACTACHVGGGTWTCTAAT-3'	29	-89	USA	24.01	NA	Grassland	NA	NA	NA	Grasses	C4	NA	NA
					LUSCB3	ZZZA1B		SUMMER_CTRL	SRR10999860	LUSVR3	ZZZA1R		SUMMER_V	SRR10999897	PRJNA603629	Illumina	515	5'-GTGCCAGCMGCCGCGGTAA-3'	806	5'-GGACTACHVGGGTWTCTAAT-3'	29	-89	USA	24.01	NA	Grassland	NA	NA	NA	Grasses	C4	NA	NA
										LUSVR4	ZZZA1R		SUMMER_V	SRR10999862	PRJNA603629	Illumina	515	5'-GTGCCAGCMGCCGCGGTAA-3'	806	5'-GGACTACHVGGGTWTCTAAT-3'	29	-89	USA	24.01	NA	Grassland	NA	NA	NA	Grasses	C4	NA	NA
															PRJNA603629	Illumina	515	5'-GTGCCAGCMGCCGCGGTAA-3'	806	5'-GGACTACHVGGGTWTCTAAT-3'	29	-89	USA	24.01	NA	Grassland	NA	NA	NA	Grasses	C4	NA	NA
							ZZZA1B			LUSCPR1	ZZZA2R	ZZZA2R	SUMMER_CP	SRR10999919	PRJNA603629	Illumina	515	5'-GTGCCAGCMGCCGCGGTAA-3'	806	5'-GGACTACHVGGGTWTCTAAT-3'	29	-89	USA	24.01	NA	Grassland	NA	NA	NA	Grasses	C4	NA	NA	-0.293841	-0.000223839	0.0524265	-0.144945	-1.13013	0.311154	0.477474	-0.269664	-0.414682	-0.130053	-0.182322	0.25244	-0.621455	NA	-0.199649	-0.441833
										LUSCPR2	ZZZA2R		SUMMER_CP	SRR10999874	PRJNA603629	Illumina	515	5'-GTGCCAGCMGCCGCGGTAA-3'	806	5'-GGACTACHVGGGTWTCTAAT-3'	29	-89	USA	24.01	NA	Grassland	NA	NA	NA	Grasses	C4	NA	NA
										LUSCPR3	ZZZA2R		SUMMER_CL	SRR10999909	PRJNA603629	Illumina	515	5'-GTGCCAGCMGCCGCGGTAA-3'	806	5'-GGACTACHVGGGTWTCTAAT-3'	29	-89	USA	24.01	NA	Grassland	NA	NA	NA	Grasses	C4	NA	NA
										LUSCPR4	ZZZA2R		SUMMER_CL	SRR10999891	PRJNA603629	Illumina	515	5'-GTGCCAGCMGCCGCGGTAA-3'	806	5'-GGACTACHVGGGTWTCTAAT-3'	29	-89	USA	24.01	NA	Grassland	NA	NA	NA	Grasses	C4	NA	NA
							ZZZA1B			LUSCLR1	ZZZA3R	ZZZA3R	SUMMER_CL	SRR10999894	PRJNA603629	Illumina	515	5'-GTGCCAGCMGCCGCGGTAA-3'	806	5'-GGACTACHVGGGTWTCTAAT-3'	29	-89	USA	24.01	NA	Grassland	NA	NA	NA	Grasses	C4	NA	NA	-0.293841	-0.000223839	0.0524265	-0.144945	-1.13013	0.311154	0.477474	-0.269664	-0.414682	-0.130053	-0.182322	0.25244	-0.621455	NA	-0.199649	-0.441833
										LUSCLR2	ZZZA3R		SUMMER_CL	SRR10999889	PRJNA603629	Illumina	515	5'-GTGCCAGCMGCCGCGGTAA-3'	806	5'-GGACTACHVGGGTWTCTAAT-3'	29	-89	USA	24.01	NA	Grassland	NA	NA	NA	Grasses	C4	NA	NA
										LUSCLR3	ZZZA3R		SUMMER_CL	SRR10999887	PRJNA603629	Illumina	515	5'-GTGCCAGCMGCCGCGGTAA-3'	806	5'-GGACTACHVGGGTWTCTAAT-3'	29	-89	USA	24.01	NA	Grassland	NA	NA	NA	Grasses	C4	NA	NA
										LUSCLR4	ZZZA3R		SUMMER_BJ	SRR10999899	PRJNA603629	Illumina	515	5'-GTGCCAGCMGCCGCGGTAA-3'	806	5'-GGACTACHVGGGTWTCTAAT-3'	29	-89	USA	24.01	NA	Grassland	NA	NA	NA	Grasses	C4	NA	NA
							ZZZA1B			LUSXJR1	ZZZA4R	ZZZA4R	SUMMER_BJ	SRR10999905	PRJNA603629	Illumina	515	5'-GTGCCAGCMGCCGCGGTAA-3'	806	5'-GGACTACHVGGGTWTCTAAT-3'	29	-89	USA	24.01	NA	Grassland	NA	NA	NA	Grasses	C4	NA	NA	-0.293841	-0.000223839	0.0524265	-0.144945	-1.13013	0.311154	0.477474	-0.269664	-0.414682	-0.130053	-0.182322	0.25244	-0.621455	NA	-0.199649	-0.441833
										LUSXJR2	ZZZA4R		SUMMER_BJ	SRR10999888	PRJNA603629	Illumina	515	5'-GTGCCAGCMGCCGCGGTAA-3'	806	5'-GGACTACHVGGGTWTCTAAT-3'	29	-89	USA	24.01	NA	Grassland	NA	NA	NA	Grasses	C4	NA	NA
										LUSXJR3	ZZZA4R		SUMMER_BJ	SRR10999861	PRJNA603629	Illumina	515	5'-GTGCCAGCMGCCGCGGTAA-3'	806	5'-GGACTACHVGGGTWTCTAAT-3'	29	-89	USA	24.01	NA	Grassland	NA	NA	NA	Grasses	C4	NA	NA
										LUSXJR4	ZZZA4R		SUMMER_BJ	SRR10999856	PRJNA603629	Illumina	515	5'-GTGCCAGCMGCCGCGGTAA-3'	806	5'-GGACTACHVGGGTWTCTAAT-3'	29	-89	USA	24.01	NA	Grassland	NA	NA	NA	Grasses	C4	NA	NA
					LUWCB1	ZZZA5B	ZZZA5B	WINTER_CTRL	SRR10999912	LUWVR1	ZZZA5R	ZZZA5R	WINTER_V	SRR10999867	PRJNA603629	Illumina	515	5'-GTGCCAGCMGCCGCGGTAA-3'	806	5'-GGACTACHVGGGTWTCTAAT-3'	29	-89	USA	24.01	NA	Grassland	NA	NA	NA	Grasses	C4	NA	NA	0.0282155	0.0282646	0.053885	-0.0624003	0.0890267	0.61764	0.0171631	0.641854	0.869038	1.98413	2.02095	0.0930904	-0.294453	NA	-0.139762	NA
					LUWCB2	ZZZA5B		WINTER_CTRL	SRR10999864	LUWVR2	ZZZA5R		WINTER_V	SRR10999877	PRJNA603629	Illumina	515	5'-GTGCCAGCMGCCGCGGTAA-3'	806	5'-GGACTACHVGGGTWTCTAAT-3'	29	-89	USA	24.01	NA	Grassland	NA	NA	NA	Grasses	C4	NA	NA
					LUWCB3	ZZZA5B		WINTER_CTRL	SRR10999866	LUWVR3	ZZZA5R		WINTER_V	SRR10999875	PRJNA603629	Illumina	515	5'-GTGCCAGCMGCCGCGGTAA-3'	806	5'-GGACTACHVGGGTWTCTAAT-3'	29	-89	USA	24.01	NA	Grassland	NA	NA	NA	Grasses	C4	NA	NA
					LUWCB4	ZZZA5B		WINTER_CTRL	SRR10999911	LUWVR4	ZZZA5R		WINTER_V	SRR10999878	PRJNA603629	Illumina	515	5'-GTGCCAGCMGCCGCGGTAA-3'	806	5'-GGACTACHVGGGTWTCTAAT-3'	29	-89	USA	24.01	NA	Grassland	NA	NA	NA	Grasses	C4	NA	NA
					LUWCB5	ZZZA5B		WINTER_CTRL	SRR10999907	LUWVR5	ZZZA5R		WINTER_V	SRR10999884	PRJNA603629	Illumina	515	5'-GTGCCAGCMGCCGCGGTAA-3'	806	5'-GGACTACHVGGGTWTCTAAT-3'	29	-89	USA	24.01	NA	Grassland	NA	NA	NA	Grasses	C4	NA	NA
							ZZZA5B			LUWCPR1	ZZZA6R	ZZZA6R	WINTER_CP	SRR10999904	PRJNA603629	Illumina	515	5'-GTGCCAGCMGCCGCGGTAA-3'	806	5'-GGACTACHVGGGTWTCTAAT-3'	29	-89	USA	24.01	NA	Grassland	NA	NA	NA	Grasses	C4	NA	NA	0.0282155	0.0282646	0.053885	-0.0624003	0.0890267	0.61764	0.0171631	0.641854	0.869038	1.98413	2.02095	0.0930904	-0.294453	NA	-0.139762	NA
										LUWCPR2	ZZZA6R		WINTER_CP	SRR10999893	PRJNA603629	Illumina	515	5'-GTGCCAGCMGCCGCGGTAA-3'	806	5'-GGACTACHVGGGTWTCTAAT-3'	29	-89	USA	24.01	NA	Grassland	NA	NA	NA	Grasses	C4	NA	NA
							ZZZA5B			LUWCLR1	ZZZA7R	ZZZA7R	WINTER_CL	SRR10999854	PRJNA603629	Illumina	515	5'-GTGCCAGCMGCCGCGGTAA-3'	806	5'-GGACTACHVGGGTWTCTAAT-3'	29	-89	USA	24.01	NA	Grassland	NA	NA	NA	Grasses	C4	NA	NA	0.0282155	0.0282646	0.053885	-0.0624003	0.0890267	0.61764	0.0171631	0.641854	0.869038	1.98413	2.02095	0.0930904	-0.294453	NA	-0.139762	NA
										LUWCLR2	ZZZA7R		WINTER_CL	SRR10999850	PRJNA603629	Illumina	515	5'-GTGCCAGCMGCCGCGGTAA-3'	806	5'-GGACTACHVGGGTWTCTAAT-3'	29	-89	USA	24.01	NA	Grassland	NA	NA	NA	Grasses	C4	NA	NA
										LUWCLR3	ZZZA7R		WINTER_CL	SRR10999910	PRJNA603629	Illumina	515	5'-GTGCCAGCMGCCGCGGTAA-3'	806	5'-GGACTACHVGGGTWTCTAAT-3'	29	-89	USA	24.01	NA	Grassland	NA	NA	NA	Grasses	C4	NA	NA
										LUWCLR4	ZZZA7R		WINTER_CL	SRR10999915	PRJNA603629	Illumina	515	5'-GTGCCAGCMGCCGCGGTAA-3'	806	5'-GGACTACHVGGGTWTCTAAT-3'	29	-89	USA	24.01	NA	Grassland	NA	NA	NA	Grasses	C4	NA	NA
										LUWCLR5	ZZZA7R		WINTER_CL	SRR10999913	PRJNA603629	Illumina	515	5'-GTGCCAGCMGCCGCGGTAA-3'	806	5'-GGACTACHVGGGTWTCTAAT-3'	29	-89	USA	24.01	NA	Grassland	NA	NA	NA	Grasses	C4	NA	NA
							ZZZA5B			LUWYJR1	ZZZA8R	ZZZA8R	WINTER_BJ	SRR10999923	PRJNA603629	Illumina	515	5'-GTGCCAGCMGCCGCGGTAA-3'	806	5'-GGACTACHVGGGTWTCTAAT-3'	29	-89	USA	24.01	NA	Grassland	NA	NA	NA	Grasses	C4	NA	NA	0.0282155	0.0282646	0.053885	-0.0624003	0.0890267	0.61764	0.0171631	0.641854	0.869038	1.98413	2.02095	0.0930904	-0.294453	NA	-0.139762	NA
										LUWYJR2	ZZZA8R		WINTER_BJ	SRR10999872	PRJNA603629	Illumina	515	5'-GTGCCAGCMGCCGCGGTAA-3'	806	5'-GGACTACHVGGGTWTCTAAT-3'	29	-89	USA	24.01	NA	Grassland	NA	NA	NA	Grasses	C4	NA	NA
										LUWYJR3	ZZZA8R		WINTER_BJ	SRR10999882	PRJNA603629	Illumina	515	5'-GTGCCAGCMGCCGCGGTAA-3'	806	5'-GGACTACHVGGGTWTCTAAT-3'	29	-89	USA	24.01	NA	Grassland	NA	NA	NA	Grasses	C4	NA	NA
										LUWYJR4	ZZZA8R		WINTER_BJ	SRR10999873	PRJNA603629	Illumina	515	5'-GTGCCAGCMGCCGCGGTAA-3'	806	5'-GGACTACHVGGGTWTCTAAT-3'	29	-89	USA	24.01	NA	Grassland	NA	NA	NA	Grasses	C4	NA	NA
ID35	2020	Mapelli, Francesca	Microbial Ecology	Unveiling the Microbiota Diversity of the XerophyteArgania spinosaL. Skeels Root System and Residuesphere	MAPB1	ZZZC1B	ZZZC1B	B1	SRR7637848	MAPR1	ZZZC1R	ZZZC1R	R3	SRR7637842	PRJNA484110	Illumina	357	5’-CCTACGGGNGGCWGCAG-3’	907	5’- CCGTCAATTCCTTTGAGTTT-3′	31.98	-5.04	Morocco	NA	NA	Forest	NA	NA	NA	NA	NA	Needle	Shrub	0.474619	0.106981	0.0386638	0.404105	0.319431	-0.453917	NA	0.723919	0.803962	3.56483	0.460815	0.538519	0.929536	NA	0.133531	3.71357
					MAPB2	ZZZC1B		B2	SRR7637849	MAPR2	ZZZC1R		R1	SRR7637846	PRJNA484110	Illumina	357	5’-CCTACGGGNGGCWGCAG-3’	907	5’- CCGTCAATTCCTTTGAGTTT-3′	31.98	-5.04	Morocco	NA	NA	Forest	NA	NA	NA	NA	NA	Needle	Shrub
					MAPB3	ZZZC1B		B3	SRR7637850	MAPR3	ZZZC1R		R2	SRR7637847	PRJNA484110	Illumina	357	5’-CCTACGGGNGGCWGCAG-3’	907	5’- CCGTCAATTCCTTTGAGTTT-3′	31.98	-5.04	Morocco	NA	NA	Forest	NA	NA	NA	NA	NA	Needle	Shrub
ID37	2020	Schneijderberg, Martinus	Isme Journal	Quantitative comparison between the rhizosphere effect ofArabidopsis thalianaand co-occurring plant species with a longer life history	EXP4LSLB1	ZZZD1B	ZZZD1B		SRR11060684	EXP4LRATRRHR2	ZZZD1R	ZZZD1R		SRR11060681	PRJNA605923	Illumina	515	5'-GTGCCAGCMGCCGCGGTAA-3'	806	5'-GGACTACHVGGGTWTCTAAT-3'	52.03	5.45	Netherlands	NA	NA	NA	NA	NA	NA	NA	NA	NA	NA	0.148844	0.0238414	0.00190569	0.0462554	-0.149642	0.24681	0.229658	-0.164303	0.433928	0.772263	-0.0689928	-0.140452	-1.77374	NA	-0.605571	-0.508225
					EXP4LSLB2	ZZZD1B			SRR11060683	EXP4LRATRRHR3	ZZZD1R			SRR11060680	PRJNA605923	Illumina	515	5'-GTGCCAGCMGCCGCGGTAA-3'	806	5'-GGACTACHVGGGTWTCTAAT-3'	52.03	5.45	Netherlands	NA	NA	NA	NA	NA	NA	NA	NA	NA	NA
					EXP4LSLB3	ZZZD1B			SRR11060682	EXP4LRATRRHR4	ZZZD1R			SRR11060679	PRJNA605923	Illumina	515	5'-GTGCCAGCMGCCGCGGTAA-3'	806	5'-GGACTACHVGGGTWTCTAAT-3'	52.03	5.45	Netherlands	NA	NA	NA	NA	NA	NA	NA	NA	NA	NA
					EXP4LSOB1	ZZZD1B	ZZZD1B		SRR11060688	EXP4LRCCRRHR1	ZZZD2R	ZZZD2R		SRR11060677	PRJNA605923	Illumina	515	5'-GTGCCAGCMGCCGCGGTAA-3'	806	5'-GGACTACHVGGGTWTCTAAT-3'	52.03	5.45	Netherlands	NA	NA	NA	NA	NA	NA	NA	NA	NA	NA	0.148844	0.0238414	0.00190569	0.0462554	-0.149642	0.24681	0.229658	-0.164303	0.433928	0.772263	-0.0689928	-0.140452	-1.77374	NA	-0.605571	-0.508225
					EXP4LSOB2	ZZZD1B			SRR11060687	EXP4LRCCRRHR2	ZZZD2R			SRR11060676	PRJNA605923	Illumina	515	5'-GTGCCAGCMGCCGCGGTAA-3'	806	5'-GGACTACHVGGGTWTCTAAT-3'	52.03	5.45	Netherlands	NA	NA	NA	NA	NA	NA	NA	NA	NA	NA
					EXP4LSOB3	ZZZD1B			SRR11060686	EXP4LRCCRRHR3	ZZZD2R			SRR11060675	PRJNA605923	Illumina	515	5'-GTGCCAGCMGCCGCGGTAA-3'	806	5'-GGACTACHVGGGTWTCTAAT-3'	52.03	5.45	Netherlands	NA	NA	NA	NA	NA	NA	NA	NA	NA	NA
					EXP4LSOB4	ZZZD1B	ZZZD1B		SRR11060685	EXP4LRHPRRHR1	ZZZD3R	ZZZD3R		SRR11060674	PRJNA605923	Illumina	515	5'-GTGCCAGCMGCCGCGGTAA-3'	806	5'-GGACTACHVGGGTWTCTAAT-3'	52.03	5.45	Netherlands	NA	NA	NA	NA	NA	NA	NA	NA	NA	NA	0.148844	0.0238414	0.00190569	0.0462554	-0.149642	0.24681	0.229658	-0.164303	0.433928	0.772263	-0.0689928	-0.140452	-1.77374	NA	-0.605571	-0.508225
										EXP4LRHPRRHR2	ZZZD3R			SRR11060673	PRJNA605923	Illumina	515	5'-GTGCCAGCMGCCGCGGTAA-3'	806	5'-GGACTACHVGGGTWTCTAAT-3'	52.03	5.45	Netherlands	NA	NA	NA	NA	NA	NA	NA	NA	NA	NA
										EXP4LRHPRRHR3	ZZZD3R			SRR11060672	PRJNA605923	Illumina	515	5'-GTGCCAGCMGCCGCGGTAA-3'	806	5'-GGACTACHVGGGTWTCTAAT-3'	52.03	5.45	Netherlands	NA	NA	NA	NA	NA	NA	NA	NA	NA	NA
							ZZZD1B			EXP4LRLCRRHR1	ZZZD4R	ZZZD4R		SRR11060671	PRJNA605923	Illumina	515	5'-GTGCCAGCMGCCGCGGTAA-3'	806	5'-GGACTACHVGGGTWTCTAAT-3'	52.03	5.45	Netherlands	NA	NA	NA	NA	NA	NA	NA	NA	NA	NA	0.148844	0.0238414	0.00190569	0.0462554	-0.149642	0.24681	0.229658	-0.164303	0.433928	0.772263	-0.0689928	-0.140452	-1.77374	NA	-0.605571	-0.508225
										EXP4LRLCRRHR2	ZZZD4R			SRR11060670	PRJNA605923	Illumina	515	5'-GTGCCAGCMGCCGCGGTAA-3'	806	5'-GGACTACHVGGGTWTCTAAT-3'	52.03	5.45	Netherlands	NA	NA	NA	NA	NA	NA	NA	NA	NA	NA
										EXP4LRLCRRHR4	ZZZD4R			SRR11060669	PRJNA605923	Illumina	515	5'-GTGCCAGCMGCCGCGGTAA-3'	806	5'-GGACTACHVGGGTWTCTAAT-3'	52.03	5.45	Netherlands	NA	NA	NA	NA	NA	NA	NA	NA	NA	NA
							ZZZD1B			EXP4LRLVRRHR1	ZZZD5R	ZZZD5R		SRR11060668	PRJNA605923	Illumina	515	5'-GTGCCAGCMGCCGCGGTAA-3'	806	5'-GGACTACHVGGGTWTCTAAT-3'	52.03	5.45	Netherlands	NA	NA	NA	NA	NA	NA	NA	NA	NA	NA	0.148844	0.0238414	0.00190569	0.0462554	-0.149642	0.24681	0.229658	-0.164303	0.433928	0.772263	-0.0689928	-0.140452	-1.77374	NA	-0.605571	-0.508225
										EXP4LRLVRRHR3	ZZZD5R			SRR11060666	PRJNA605923	Illumina	515	5'-GTGCCAGCMGCCGCGGTAA-3'	806	5'-GGACTACHVGGGTWTCTAAT-3'	52.03	5.45	Netherlands	NA	NA	NA	NA	NA	NA	NA	NA	NA	NA
										EXP4LRLVRRHR4	ZZZD5R			SRR11060665	PRJNA605923	Illumina	515	5'-GTGCCAGCMGCCGCGGTAA-3'	806	5'-GGACTACHVGGGTWTCTAAT-3'	52.03	5.45	Netherlands	NA	NA	NA	NA	NA	NA	NA	NA	NA	NA
							ZZZD1B			EXP4LRMARRHR1	ZZZD6R	ZZZD6R		SRR11060664	PRJNA605923	Illumina	515	5'-GTGCCAGCMGCCGCGGTAA-3'	806	5'-GGACTACHVGGGTWTCTAAT-3'	52.03	5.45	Netherlands	NA	NA	NA	NA	NA	NA	NA	NA	NA	NA	0.148844	0.0238414	0.00190569	0.0462554	-0.149642	0.24681	0.229658	-0.164303	0.433928	0.772263	-0.0689928	-0.140452	-1.77374	NA	-0.605571	-0.508225
										EXP4LRMARRHR2	ZZZD6R			SRR11060663	PRJNA605923	Illumina	515	5'-GTGCCAGCMGCCGCGGTAA-3'	806	5'-GGACTACHVGGGTWTCTAAT-3'	52.03	5.45	Netherlands	NA	NA	NA	NA	NA	NA	NA	NA	NA	NA
										EXP4LRMARRHR3	ZZZD6R			SRR11060662	PRJNA605923	Illumina	515	5'-GTGCCAGCMGCCGCGGTAA-3'	806	5'-GGACTACHVGGGTWTCTAAT-3'	52.03	5.45	Netherlands	NA	NA	NA	NA	NA	NA	NA	NA	NA	NA
							ZZZD1B			EXP4LRPLRRHR1	ZZZD7R	ZZZD7R		SRR11060661	PRJNA605923	Illumina	515	5'-GTGCCAGCMGCCGCGGTAA-3'	806	5'-GGACTACHVGGGTWTCTAAT-3'	52.03	5.45	Netherlands	NA	NA	NA	NA	NA	NA	NA	NA	NA	NA	0.148844	0.0238414	0.00190569	0.0462554	-0.149642	0.24681	0.229658	-0.164303	0.433928	0.772263	-0.0689928	-0.140452	-1.77374	NA	-0.605571	-0.508225
										EXP4LRPLRRHR2	ZZZD7R			SRR11060660	PRJNA605923	Illumina	515	5'-GTGCCAGCMGCCGCGGTAA-3'	806	5'-GGACTACHVGGGTWTCTAAT-3'	52.03	5.45	Netherlands	NA	NA	NA	NA	NA	NA	NA	NA	NA	NA
										EXP4LRPLRRHR3	ZZZD7R			SRR11060659	PRJNA605923	Illumina	515	5'-GTGCCAGCMGCCGCGGTAA-3'	806	5'-GGACTACHVGGGTWTCTAAT-3'	52.03	5.45	Netherlands	NA	NA	NA	NA	NA	NA	NA	NA	NA	NA
							ZZZD1B			EXP4LRTARRHR1	ZZZD8R	ZZZD8R		SRR11060658	PRJNA605923	Illumina	515	5'-GTGCCAGCMGCCGCGGTAA-3'	806	5'-GGACTACHVGGGTWTCTAAT-3'	52.03	5.45	Netherlands	NA	NA	NA	NA	NA	NA	NA	NA	NA	NA	0.148844	0.0238414	0.00190569	0.0462554	-0.149642	0.24681	0.229658	-0.164303	0.433928	0.772263	-0.0689928	-0.140452	-1.77374	NA	-0.605571	-0.508225
										EXP4LRTARRHR3	ZZZD8R			SRR11060815	PRJNA605923	Illumina	515	5'-GTGCCAGCMGCCGCGGTAA-3'	806	5'-GGACTACHVGGGTWTCTAAT-3'	52.03	5.45	Netherlands	NA	NA	NA	NA	NA	NA	NA	NA	NA	NA
										EXP4LRTARRHR4	ZZZD8R			SRR11060813	PRJNA605923	Illumina	515	5'-GTGCCAGCMGCCGCGGTAA-3'	806	5'-GGACTACHVGGGTWTCTAAT-3'	52.03	5.45	Netherlands	NA	NA	NA	NA	NA	NA	NA	NA	NA	NA
							ZZZD1B			EXP4LRTORRHR1	ZZZD9R	ZZZD9R		SRR11060812	PRJNA605923	Illumina	515	5'-GTGCCAGCMGCCGCGGTAA-3'	806	5'-GGACTACHVGGGTWTCTAAT-3'	52.03	5.45	Netherlands	NA	NA	NA	NA	NA	NA	NA	NA	NA	NA	0.148844	0.0238414	0.00190569	0.0462554	-0.149642	0.24681	0.229658	-0.164303	0.433928	0.772263	-0.0689928	-0.140452	-1.77374	NA	-0.605571	-0.508225
										EXP4LRTORRHR2	ZZZD9R			SRR11060811	PRJNA605923	Illumina	515	5'-GTGCCAGCMGCCGCGGTAA-3'	806	5'-GGACTACHVGGGTWTCTAAT-3'	52.03	5.45	Netherlands	NA	NA	NA	NA	NA	NA	NA	NA	NA	NA
										EXP4LRTORRHR3	ZZZD9R			SRR11060810	PRJNA605923	Illumina	515	5'-GTGCCAGCMGCCGCGGTAA-3'	806	5'-GGACTACHVGGGTWTCTAAT-3'	52.03	5.45	Netherlands	NA	NA	NA	NA	NA	NA	NA	NA	NA	NA
							ZZZD1B			EXP4LRTVRRHR1	ZZZD91R	ZZZD91R		SRR11060809	PRJNA605923	Illumina	515	5'-GTGCCAGCMGCCGCGGTAA-3'	806	5'-GGACTACHVGGGTWTCTAAT-3'	52.03	5.45	Netherlands	NA	NA	NA	NA	NA	NA	NA	NA	NA	NA	0.148844	0.0238414	0.00190569	0.0462554	-0.149642	0.24681	0.229658	-0.164303	0.433928	0.772263	-0.0689928	-0.140452	-1.77374	NA	-0.605571	-0.508225
										EXP4LRTVRRHR2	ZZZD91R			SRR11060808	PRJNA605923	Illumina	515	5'-GTGCCAGCMGCCGCGGTAA-3'	806	5'-GGACTACHVGGGTWTCTAAT-3'	52.03	5.45	Netherlands	NA	NA	NA	NA	NA	NA	NA	NA	NA	NA
										EXP4LRTVRRHR3	ZZZD91R			SRR11060807	PRJNA605923	Illumina	515	5'-GTGCCAGCMGCCGCGGTAA-3'	806	5'-GGACTACHVGGGTWTCTAAT-3'	52.03	5.45	Netherlands	NA	NA	NA	NA	NA	NA	NA	NA	NA	NA
					EXP8F.SF.16.1	ZZZE1B	ZZZE1B		SRR11060711	EXP8FATRH2	ZZZE1R	ZZZE1R		SRR11060678	PRJNA605923	Illumina	515	5'-GTGCCAGCMGCCGCGGTAA-3'	806	5'-GGACTACHVGGGTWTCTAAT-3'	52.03	5.45	Netherlands	NA	NA	NA	NA	NA	NA	NA	NA	NA	NA	0.0517057	0.0255246	0.0174665	0.0188078	-0.115913	0.338615	-0.424513	1.04687	1.10235	0.691934	0.932039	0.276759	0.459193	4.11632	0.181733	2.02506
					EXP8F.SF.16.2	ZZZE1B			SRR11060700	EXP8FATRH5	ZZZE1R			SRR11060802	PRJNA605923	Illumina	515	5'-GTGCCAGCMGCCGCGGTAA-3'	806	5'-GGACTACHVGGGTWTCTAAT-3'	52.03	5.45	Netherlands	NA	NA	NA	NA	NA	NA	NA	NA	NA	NA
					EXP8F.SF.16.3	ZZZE1B			SRR11060881	EXP8FATRH7	ZZZE1R			SRR11060876	PRJNA605923	Illumina	515	5'-GTGCCAGCMGCCGCGGTAA-3'	806	5'-GGACTACHVGGGTWTCTAAT-3'	52.03	5.45	Netherlands	NA	NA	NA	NA	NA	NA	NA	NA	NA	NA
					EXP8F.SF.16.4	ZZZE1B	ZZZE1B		SRR11060774	EXP8FCCRH1	ZZZE2R	ZZZE2R		SRR11060868	PRJNA605923	Illumina	515	5'-GTGCCAGCMGCCGCGGTAA-3'	806	5'-GGACTACHVGGGTWTCTAAT-3'	52.03	5.45	Netherlands	NA	NA	NA	NA	NA	NA	NA	NA	NA	NA	0.0517057	0.0255246	0.0174665	0.0188078	-0.115913	0.338615	-0.424513	1.04687	1.10235	0.691934	0.932039	0.276759	0.459193	4.11632	0.181733	2.02506
					EXP8F.SF.16.5	ZZZE1B			SRR11060763	EXP8FCCRH2	ZZZE2R			SRR11060867	PRJNA605923	Illumina	515	5'-GTGCCAGCMGCCGCGGTAA-3'	806	5'-GGACTACHVGGGTWTCTAAT-3'	52.03	5.45	Netherlands	NA	NA	NA	NA	NA	NA	NA	NA	NA	NA
					EXP8F.SF.16.6	ZZZE1B			SRR11060752	EXP8FCCRH5	ZZZE2R			SRR11060864	PRJNA605923	Illumina	515	5'-GTGCCAGCMGCCGCGGTAA-3'	806	5'-GGACTACHVGGGTWTCTAAT-3'	52.03	5.45	Netherlands	NA	NA	NA	NA	NA	NA	NA	NA	NA	NA
					EXP8F.SF.16.7	ZZZE1B	ZZZE1B		SRR11060837	EXP8FHPRH1	ZZZE3R	ZZZE3R		SRR11060859	PRJNA605923	Illumina	515	5'-GTGCCAGCMGCCGCGGTAA-3'	806	5'-GGACTACHVGGGTWTCTAAT-3'	52.03	5.45	Netherlands	NA	NA	NA	NA	NA	NA	NA	NA	NA	NA	0.0517057	0.0255246	0.0174665	0.0188078	-0.115913	0.338615	-0.424513	1.04687	1.10235	0.691934	0.932039	0.276759	0.459193	4.11632	0.181733	2.02506
					EXP8F.SF.16.8	ZZZE1B			SRR11060826	EXP8FHPRH2	ZZZE3R			SRR11060858	PRJNA605923	Illumina	515	5'-GTGCCAGCMGCCGCGGTAA-3'	806	5'-GGACTACHVGGGTWTCTAAT-3'	52.03	5.45	Netherlands	NA	NA	NA	NA	NA	NA	NA	NA	NA	NA
					EXP8F.SO.16.1	ZZZE1B			SRR11060883	EXP8FHPRH3	ZZZE3R			SRR11060857	PRJNA605923	Illumina	515	5'-GTGCCAGCMGCCGCGGTAA-3'	806	5'-GGACTACHVGGGTWTCTAAT-3'	52.03	5.45	Netherlands	NA	NA	NA	NA	NA	NA	NA	NA	NA	NA
					EXP8F.SO.16.2	ZZZE1B			SRR11060882	EXP8FHPRH8	ZZZE3R			SRR11060852	PRJNA605923	Illumina	515	5'-GTGCCAGCMGCCGCGGTAA-3'	806	5'-GGACTACHVGGGTWTCTAAT-3'	52.03	5.45	Netherlands	NA	NA	NA	NA	NA	NA	NA	NA	NA	NA
					EXP8F.SO.16.3	ZZZE1B	ZZZE1B		SRR11060803	EXP8FLCRH1	ZZZE4R	ZZZE4R		SRR11060850	PRJNA605923	Illumina	515	5'-GTGCCAGCMGCCGCGGTAA-3'	806	5'-GGACTACHVGGGTWTCTAAT-3'	52.03	5.45	Netherlands	NA	NA	NA	NA	NA	NA	NA	NA	NA	NA	0.0517057	0.0255246	0.0174665	0.0188078	-0.115913	0.338615	-0.424513	1.04687	1.10235	0.691934	0.932039	0.276759	0.459193	4.11632	0.181733	2.02506
					EXP8F.SO.16.4	ZZZE1B			SRR11060862	EXP8FLCRH2	ZZZE4R			SRR11060849	PRJNA605923	Illumina	515	5'-GTGCCAGCMGCCGCGGTAA-3'	806	5'-GGACTACHVGGGTWTCTAAT-3'	52.03	5.45	Netherlands	NA	NA	NA	NA	NA	NA	NA	NA	NA	NA
					EXP8F.SO.16.5	ZZZE1B			SRR11060851	EXP8FLCRH3	ZZZE4R			SRR11060848	PRJNA605923	Illumina	515	5'-GTGCCAGCMGCCGCGGTAA-3'	806	5'-GGACTACHVGGGTWTCTAAT-3'	52.03	5.45	Netherlands	NA	NA	NA	NA	NA	NA	NA	NA	NA	NA
					EXP8F.SO.16.6	ZZZE1B			SRR11060744	EXP8FLCRH5	ZZZE4R			SRR11060750	PRJNA605923	Illumina	515	5'-GTGCCAGCMGCCGCGGTAA-3'	806	5'-GGACTACHVGGGTWTCTAAT-3'	52.03	5.45	Netherlands	NA	NA	NA	NA	NA	NA	NA	NA	NA	NA
					EXP8F.SO.16.7	ZZZE1B			SRR11060733	EXP8FLCRH6	ZZZE4R			SRR11060749	PRJNA605923	Illumina	515	5'-GTGCCAGCMGCCGCGGTAA-3'	806	5'-GGACTACHVGGGTWTCTAAT-3'	52.03	5.45	Netherlands	NA	NA	NA	NA	NA	NA	NA	NA	NA	NA
					EXP8F.SO.16.8	ZZZE1B			SRR11060722	EXP8FLCRH8	ZZZE4R			SRR11060747	PRJNA605923	Illumina	515	5'-GTGCCAGCMGCCGCGGTAA-3'	806	5'-GGACTACHVGGGTWTCTAAT-3'	52.03	5.45	Netherlands	NA	NA	NA	NA	NA	NA	NA	NA	NA	NA
							ZZZE1B			EXP8FLVRH5	ZZZE5R	ZZZE5R		SRR11060741	PRJNA605923	Illumina	515	5'-GTGCCAGCMGCCGCGGTAA-3'	806	5'-GGACTACHVGGGTWTCTAAT-3'	52.03	5.45	Netherlands	NA	NA	NA	NA	NA	NA	NA	NA	NA	NA	0.0517057	0.0255246	0.0174665	0.0188078	-0.115913	0.338615	-0.424513	1.04687	1.10235	0.691934	0.932039	0.276759	0.459193	4.11632	0.181733	2.02506
										EXP8FLVRH6	ZZZE5R			SRR11060740	PRJNA605923	Illumina	515	5'-GTGCCAGCMGCCGCGGTAA-3'	806	5'-GGACTACHVGGGTWTCTAAT-3'	52.03	5.45	Netherlands	NA	NA	NA	NA	NA	NA	NA	NA	NA	NA
							ZZZE1B			EXP8FMARH1	ZZZE6R	ZZZE6R		SRR11060737	PRJNA605923	Illumina	515	5'-GTGCCAGCMGCCGCGGTAA-3'	806	5'-GGACTACHVGGGTWTCTAAT-3'	52.03	5.45	Netherlands	NA	NA	NA	NA	NA	NA	NA	NA	NA	NA	0.0517057	0.0255246	0.0174665	0.0188078	-0.115913	0.338615	-0.424513	1.04687	1.10235	0.691934	0.932039	0.276759	0.459193	4.11632	0.181733	2.02506
										EXP8FMARH2	ZZZE6R			SRR11060736	PRJNA605923	Illumina	515	5'-GTGCCAGCMGCCGCGGTAA-3'	806	5'-GGACTACHVGGGTWTCTAAT-3'	52.03	5.45	Netherlands	NA	NA	NA	NA	NA	NA	NA	NA	NA	NA
										EXP8FMARH4	ZZZE6R			SRR11060734	PRJNA605923	Illumina	515	5'-GTGCCAGCMGCCGCGGTAA-3'	806	5'-GGACTACHVGGGTWTCTAAT-3'	52.03	5.45	Netherlands	NA	NA	NA	NA	NA	NA	NA	NA	NA	NA
										EXP8FMARH6	ZZZE6R			SRR11060731	PRJNA605923	Illumina	515	5'-GTGCCAGCMGCCGCGGTAA-3'	806	5'-GGACTACHVGGGTWTCTAAT-3'	52.03	5.45	Netherlands	NA	NA	NA	NA	NA	NA	NA	NA	NA	NA
							ZZZE1B			EXP8FPLRH2	ZZZE7R	ZZZE7R		SRR11060727	PRJNA605923	Illumina	515	5'-GTGCCAGCMGCCGCGGTAA-3'	806	5'-GGACTACHVGGGTWTCTAAT-3'	52.03	5.45	Netherlands	NA	NA	NA	NA	NA	NA	NA	NA	NA	NA	0.0517057	0.0255246	0.0174665	0.0188078	-0.115913	0.338615	-0.424513	1.04687	1.10235	0.691934	0.932039	0.276759	0.459193	4.11632	0.181733	2.02506
										EXP8FPLRH3	ZZZE7R			SRR11060726	PRJNA605923	Illumina	515	5'-GTGCCAGCMGCCGCGGTAA-3'	806	5'-GGACTACHVGGGTWTCTAAT-3'	52.03	5.45	Netherlands	NA	NA	NA	NA	NA	NA	NA	NA	NA	NA
										EXP8FPLRH4	ZZZE7R			SRR11060725	PRJNA605923	Illumina	515	5'-GTGCCAGCMGCCGCGGTAA-3'	806	5'-GGACTACHVGGGTWTCTAAT-3'	52.03	5.45	Netherlands	NA	NA	NA	NA	NA	NA	NA	NA	NA	NA
										EXP8FPLRH5	ZZZE7R			SRR11060724	PRJNA605923	Illumina	515	5'-GTGCCAGCMGCCGCGGTAA-3'	806	5'-GGACTACHVGGGTWTCTAAT-3'	52.03	5.45	Netherlands	NA	NA	NA	NA	NA	NA	NA	NA	NA	NA
										EXP8FPLRH7	ZZZE7R			SRR11060721	PRJNA605923	Illumina	515	5'-GTGCCAGCMGCCGCGGTAA-3'	806	5'-GGACTACHVGGGTWTCTAAT-3'	52.03	5.45	Netherlands	NA	NA	NA	NA	NA	NA	NA	NA	NA	NA
							ZZZE1B			EXP8FTORH2	ZZZE8R	ZZZE8R		SRR11060718	PRJNA605923	Illumina	515	5'-GTGCCAGCMGCCGCGGTAA-3'	806	5'-GGACTACHVGGGTWTCTAAT-3'	52.03	5.45	Netherlands	NA	NA	NA	NA	NA	NA	NA	NA	NA	NA	0.0517057	0.0255246	0.0174665	0.0188078	-0.115913	0.338615	-0.424513	1.04687	1.10235	0.691934	0.932039	0.276759	0.459193	4.11632	0.181733	2.02506
										EXP8FTORH3	ZZZE8R			SRR11060717	PRJNA605923	Illumina	515	5'-GTGCCAGCMGCCGCGGTAA-3'	806	5'-GGACTACHVGGGTWTCTAAT-3'	52.03	5.45	Netherlands	NA	NA	NA	NA	NA	NA	NA	NA	NA	NA
										EXP8FTORH4	ZZZE8R			SRR11060716	PRJNA605923	Illumina	515	5'-GTGCCAGCMGCCGCGGTAA-3'	806	5'-GGACTACHVGGGTWTCTAAT-3'	52.03	5.45	Netherlands	NA	NA	NA	NA	NA	NA	NA	NA	NA	NA
										EXP8FTORH5	ZZZE8R			SRR11060715	PRJNA605923	Illumina	515	5'-GTGCCAGCMGCCGCGGTAA-3'	806	5'-GGACTACHVGGGTWTCTAAT-3'	52.03	5.45	Netherlands	NA	NA	NA	NA	NA	NA	NA	NA	NA	NA
							ZZZE1B			EXP8FTVRH1	ZZZE9R	ZZZE9R		SRR11060710	PRJNA605923	Illumina	515	5'-GTGCCAGCMGCCGCGGTAA-3'	806	5'-GGACTACHVGGGTWTCTAAT-3'	52.03	5.45	Netherlands	NA	NA	NA	NA	NA	NA	NA	NA	NA	NA	0.0517057	0.0255246	0.0174665	0.0188078	-0.115913	0.338615	-0.424513	1.04687	1.10235	0.691934	0.932039	0.276759	0.459193	4.11632	0.181733	2.02506
										EXP8FTVRH4	ZZZE9R			SRR11060707	PRJNA605923	Illumina	515	5'-GTGCCAGCMGCCGCGGTAA-3'	806	5'-GGACTACHVGGGTWTCTAAT-3'	52.03	5.45	Netherlands	NA	NA	NA	NA	NA	NA	NA	NA	NA	NA
										EXP8FTVRH5	ZZZE9R			SRR11060706	PRJNA605923	Illumina	515	5'-GTGCCAGCMGCCGCGGTAA-3'	806	5'-GGACTACHVGGGTWTCTAAT-3'	52.03	5.45	Netherlands	NA	NA	NA	NA	NA	NA	NA	NA	NA	NA
										EXP8FTVRH7	ZZZE9R			SRR11060704	PRJNA605923	Illumina	515	5'-GTGCCAGCMGCCGCGGTAA-3'	806	5'-GGACTACHVGGGTWTCTAAT-3'	52.03	5.45	Netherlands	NA	NA	NA	NA	NA	NA	NA	NA	NA	NA
										EXP8FTVRH8	ZZZE9R			SRR11060703	PRJNA605923	Illumina	515	5'-GTGCCAGCMGCCGCGGTAA-3'	806	5'-GGACTACHVGGGTWTCTAAT-3'	52.03	5.45	Netherlands	NA	NA	NA	NA	NA	NA	NA	NA	NA	NA
ID43	2020	Wang, Peng	Environmental Microbiology	Belowground microbial communities respond to water deficit and are shaped by decades of maize hybrid breeding	MAINTB7	ZZZG1B	ZZZG1B	BulkSoil15	SRR9139584	MAINTR7	ZZZG1R	ZZZG1R	BruleRH15	SRR9139510	PRJNA544797	Illumina	515	5'-GTGCCAGCMGCCGCGGTAA-3'	806	5'-GGACTACHVGGGTWTCTAAT-3'	41.09	-101.89	USA	10.75	NA	Cropland	Gramineae	Dryland	NA	NA	NA	NA	NA	-0.348742	-0.0757207	-0.0176636	-0.230883	0.431204	-0.277632	0.269476	0.12903	-0.0966462	-0.290705	0.162961	0.947284	0.0320883	1.37387	0.081678	2.40904
					MAINTB9	ZZZG1B		BulkSoil17	SRR9139586	MAINTR9	ZZZG1R		BruleRH17	SRR9139512	PRJNA544797	Illumina	515	5'-GTGCCAGCMGCCGCGGTAA-3'	806	5'-GGACTACHVGGGTWTCTAAT-3'	41.09	-101.89	USA	10.75	NA	Cropland	Gramineae	Dryland	NA	NA	NA	NA	NA
					MAINTB11	ZZZG1B		BulkSoil19	SRR9139278	MAINTR11	ZZZG1R		BruleRH19	SRR9139514	PRJNA544797	Illumina	515	5'-GTGCCAGCMGCCGCGGTAA-3'	806	5'-GGACTACHVGGGTWTCTAAT-3'	41.09	-101.89	USA	10.75	NA	Cropland	Gramineae	Dryland	NA	NA	NA	NA	NA
					MAINTB14	ZZZG1B		BulkSoil21	SRR9139564	MAINTR14	ZZZG1R		BruleRH21	SRR9139517	PRJNA544797	Illumina	515	5'-GTGCCAGCMGCCGCGGTAA-3'	806	5'-GGACTACHVGGGTWTCTAAT-3'	41.09	-101.89	USA	10.75	NA	Cropland	Gramineae	Dryland	NA	NA	NA	NA	NA
					MAINTB16	ZZZG1B		BulkSoil23	SRR9139566	MAINTR16	ZZZG1R		BruleRH23	SRR9139663	PRJNA544797	Illumina	515	5'-GTGCCAGCMGCCGCGGTAA-3'	806	5'-GGACTACHVGGGTWTCTAAT-3'	41.09	-101.89	USA	10.75	NA	Cropland	Gramineae	Dryland	NA	NA	NA	NA	NA
					MAINTB18	ZZZG1B		BulkSoil3	SRR9139560	MAINTR18	ZZZG1R		BruleRH3	SRR9139637	PRJNA544797	Illumina	515	5'-GTGCCAGCMGCCGCGGTAA-3'	806	5'-GGACTACHVGGGTWTCTAAT-3'	41.09	-101.89	USA	10.75	NA	Cropland	Gramineae	Dryland	NA	NA	NA	NA	NA
					MAINTB24	ZZZG1B		BulkSoil45	SRR9139477	MAINTR24	ZZZG1R		BruleRH45	SRR9139625	PRJNA544797	Illumina	515	5'-GTGCCAGCMGCCGCGGTAA-3'	806	5'-GGACTACHVGGGTWTCTAAT-3'	41.09	-101.89	USA	10.75	NA	Cropland	Gramineae	Dryland	NA	NA	NA	NA	NA
					MAINTB26	ZZZG1B		BulkSoil47	SRR9139230	MAINTR26	ZZZG1R		BruleRH47	SRR9139492	PRJNA544797	Illumina	515	5'-GTGCCAGCMGCCGCGGTAA-3'	806	5'-GGACTACHVGGGTWTCTAAT-3'	41.09	-101.89	USA	10.75	NA	Cropland	Gramineae	Dryland	NA	NA	NA	NA	NA
					MAINTB41	ZZZG1B		BulkSoil60	SRR9139398	MAINTR41	ZZZG1R		BruleRH60	SRR9139372	PRJNA544797	Illumina	515	5'-GTGCCAGCMGCCGCGGTAA-3'	806	5'-GGACTACHVGGGTWTCTAAT-3'	41.09	-101.89	USA	10.75	NA	Cropland	Gramineae	Dryland	NA	NA	NA	NA	NA
					MAIWSB1	ZZZG2B	ZZZG2B	BulkSoil121	SRR9139312	MAIWSR1	ZZZG2R	ZZZG2R	BruleRH121	SRR9139454	PRJNA544797	Illumina	515	5'-GTGCCAGCMGCCGCGGTAA-3'	806	5'-GGACTACHVGGGTWTCTAAT-3'	41.09	-101.89	USA	10.75	NA	Cropland	Gramineae	Dryland	NA	NA	NA	NA	NA	-0.345278	-0.079876	-0.0212753	-0.262565	-0.300625	0.483159	-0.0930904	1.03799	-0.663156	0.0915927	1.15449	0.845501	1.19942	1.76303	0.958255	1.86527
					MAIWSB6	ZZZG2B		BulkSoil126	SRR9139656	MAIWSR6	ZZZG2R		BruleRH126	SRR9139451	PRJNA544797	Illumina	515	5'-GTGCCAGCMGCCGCGGTAA-3'	806	5'-GGACTACHVGGGTWTCTAAT-3'	41.09	-101.89	USA	10.75	NA	Cropland	Gramineae	Dryland	NA	NA	NA	NA	NA
					MAIWSB8	ZZZG2B		BulkSoil128	SRR9139650	MAIWSR8	ZZZG2R		BruleRH128	SRR9139449	PRJNA544797	Illumina	515	5'-GTGCCAGCMGCCGCGGTAA-3'	806	5'-GGACTACHVGGGTWTCTAAT-3'	41.09	-101.89	USA	10.75	NA	Cropland	Gramineae	Dryland	NA	NA	NA	NA	NA
					MAIWSB10	ZZZG2B		BulkSoil130	SRR9139652	MAIWSR10	ZZZG2R		BruleRH130	SRR9139506	PRJNA544797	Illumina	515	5'-GTGCCAGCMGCCGCGGTAA-3'	806	5'-GGACTACHVGGGTWTCTAAT-3'	41.09	-101.89	USA	10.75	NA	Cropland	Gramineae	Dryland	NA	NA	NA	NA	NA
					MAIWSB12	ZZZG2B		BulkSoil132	SRR9139662	MAIWSR12	ZZZG2R		BruleRH132	SRR9139396	PRJNA544797	Illumina	515	5'-GTGCCAGCMGCCGCGGTAA-3'	806	5'-GGACTACHVGGGTWTCTAAT-3'	41.09	-101.89	USA	10.75	NA	Cropland	Gramineae	Dryland	NA	NA	NA	NA	NA
					MAIWSB14	ZZZG2B		BulkSoil134	SRR9139612	MAIWSR14	ZZZG2R		BruleRH134	SRR9139394	PRJNA544797	Illumina	515	5'-GTGCCAGCMGCCGCGGTAA-3'	806	5'-GGACTACHVGGGTWTCTAAT-3'	41.09	-101.89	USA	10.75	NA	Cropland	Gramineae	Dryland	NA	NA	NA	NA	NA
					MAIWSB18	ZZZG2B		BulkSoil138	SRR9139608	MAIWSR18	ZZZG2R		BruleRH138	SRR9139530	PRJNA544797	Illumina	515	5'-GTGCCAGCMGCCGCGGTAA-3'	806	5'-GGACTACHVGGGTWTCTAAT-3'	41.09	-101.89	USA	10.75	NA	Cropland	Gramineae	Dryland	NA	NA	NA	NA	NA
					MAIWWB3	ZZZG3B	ZZZG3B	BulkSoil102	SRR9139315	MAIWWR3	ZZZG3R	ZZZG3R	BruleRH102	SRR9139643	PRJNA544797	Illumina	515	5'-GTGCCAGCMGCCGCGGTAA-3'	806	5'-GGACTACHVGGGTWTCTAAT-3'	41.09	-101.89	USA	10.75	NA	Cropland	Gramineae	Dryland	NA	NA	NA	NA	NA	-0.172645	-0.0397971	-0.00454061	-0.119164	0.00825769	-0.0744761	1.1977	1.18717	0.201686	0.0515337	3.59731	0.353571	0.653926	2.62536	0.653926	1.92181
					MAIWWB13	ZZZG3B		BulkSoil88	SRR9139486	MAIWWR13	ZZZG3R		BruleRH88	SRR9139298	PRJNA544797	Illumina	515	5'-GTGCCAGCMGCCGCGGTAA-3'	806	5'-GGACTACHVGGGTWTCTAAT-3'	41.09	-101.89	USA	10.75	NA	Cropland	Gramineae	Dryland	NA	NA	NA	NA	NA
					MAIWWB16	ZZZG3B		BulkSoil91	SRR9139481	MAIWWR16	ZZZG3R		BruleRH91	SRR9139299	PRJNA544797	Illumina	515	5'-GTGCCAGCMGCCGCGGTAA-3'	806	5'-GGACTACHVGGGTWTCTAAT-3'	41.09	-101.89	USA	10.75	NA	Cropland	Gramineae	Dryland	NA	NA	NA	NA	NA
					MAIOLDNTB6	ZZZG4B	ZZZG4B	BulkSoil30	SRR9139469	MAIOLDNTR6	ZZZG4R	ZZZG4R	BruleRH30	SRR9139596	PRJNA544797	Illumina	515	5'-GTGCCAGCMGCCGCGGTAA-3'	806	5'-GGACTACHVGGGTWTCTAAT-3'	41.09	-101.89	USA	10.75	NA	Cropland	Gramineae	Dryland	NA	NA	NA	NA	NA	-0.58883	-0.169237	-0.0471274	-0.394577	0.15605	-0.386903	-0.628609	0.825075	-0.340759	-0.237381	NA	0.555464	-0.41198	NA	-0.41198	3.75484
					MAIOLDNTB15	ZZZG4B		BulkSoil39	SRR9139362	MAIOLDNTR15	ZZZG4R		BruleRH39	SRR9139268	PRJNA544797	Illumina	515	5'-GTGCCAGCMGCCGCGGTAA-3'	806	5'-GGACTACHVGGGTWTCTAAT-3'	41.09	-101.89	USA	10.75	NA	Cropland	Gramineae	Dryland	NA	NA	NA	NA	NA
					MAIOLDNTB16	ZZZG4B		BulkSoil40	SRR9139361	MAIOLDNTR16	ZZZG4R		BruleRH40	SRR9139267	PRJNA544797	Illumina	515	5'-GTGCCAGCMGCCGCGGTAA-3'	806	5'-GGACTACHVGGGTWTCTAAT-3'	41.09	-101.89	USA	10.75	NA	Cropland	Gramineae	Dryland	NA	NA	NA	NA	NA
					MAIOLDNTB30	ZZZG4B		BulkSoil78	SRR9139604	MAIOLDNTR30	ZZZG4R		BruleRH78	SRR9139437	PRJNA544797	Illumina	515	5'-GTGCCAGCMGCCGCGGTAA-3'	806	5'-GGACTACHVGGGTWTCTAAT-3'	41.09	-101.89	USA	10.75	NA	Cropland	Gramineae	Dryland	NA	NA	NA	NA	NA
					MAIOLDWSB3	ZZZG5B	ZZZG5B	BulkSoil147	SRR9139684	MAIOLDWSR3	ZZZG5R	ZZZG5R	BruleRH147	SRR9139538	PRJNA544797	Illumina	515	5'-GTGCCAGCMGCCGCGGTAA-3'	806	5'-GGACTACHVGGGTWTCTAAT-3'	41.09	-101.89	USA	10.75	NA	Cropland	Gramineae	Dryland	NA	NA	NA	NA	NA	0.0209763	-0.0170382	-0.0175411	-0.0102988	-0.20751	0.233857	0.532805	0.809486	-0.196115	0.0957669	-0.436928	0.865178	-0.22739	1.35589	-0.107246	1.57276
					MAIOLDWSB10	ZZZG5B		BulkSoil154	SRR9139681	MAIOLDWSR10	ZZZG5R		BruleRH154	SRR9139678	PRJNA544797	Illumina	515	5'-GTGCCAGCMGCCGCGGTAA-3'	806	5'-GGACTACHVGGGTWTCTAAT-3'	41.09	-101.89	USA	10.75	NA	Cropland	Gramineae	Dryland	NA	NA	NA	NA	NA
					MAIOLDWSB12	ZZZG5B		BulkSoil156	SRR9139545	MAIOLDWSR12	ZZZG5R		BruleRH156	SRR9139680	PRJNA544797	Illumina	515	5'-GTGCCAGCMGCCGCGGTAA-3'	806	5'-GGACTACHVGGGTWTCTAAT-3'	41.09	-101.89	USA	10.75	NA	Cropland	Gramineae	Dryland	NA	NA	NA	NA	NA
					MAIOLDWSB14	ZZZG5B		BulkSoil158	SRR9139547	MAIOLDWSR14	ZZZG5R		BruleRH158	SRR9139226	PRJNA544797	Illumina	515	5'-GTGCCAGCMGCCGCGGTAA-3'	806	5'-GGACTACHVGGGTWTCTAAT-3'	41.09	-101.89	USA	10.75	NA	Cropland	Gramineae	Dryland	NA	NA	NA	NA	NA
					MAIOLDWWB4	ZZZG5B		BulkSoil109	SRR9139253	MAIOLDWWR4	ZZZG5R		BruleRH109	SRR9139488	PRJNA544797	Illumina	515	5'-GTGCCAGCMGCCGCGGTAA-3'	806	5'-GGACTACHVGGGTWTCTAAT-3'	41.09	-101.89	USA	10.75	NA	Cropland	Gramineae	Dryland	NA	NA	NA	NA	NA
					MAIOLDWWB11	ZZZG5B		BulkSoil118	SRR9139248	MAIOLDWWR11	ZZZG5R		BruleRH118	SRR9139380	PRJNA544797	Illumina	515	5'-GTGCCAGCMGCCGCGGTAA-3'	806	5'-GGACTACHVGGGTWTCTAAT-3'	41.09	-101.89	USA	10.75	NA	Cropland	Gramineae	Dryland	NA	NA	NA	NA	NA
ID45	2020	Yue, Yang	Science of the Total Environment	Microbiome structure and function in rhizosphere of Jerusalem artichoke grown in saline land	YUEHB1	ZZZH1B	ZZZH1B	high salinity soil without plants sample1	SRR9729039	YUEHR1	ZZZH1R	ZZZH1R	high salinity soil with Jerusalem Artichoke (Helianthus tuberosus) sample1	SRR9729040	PRJNA555735	Illumina	338	5'-ACTCCTACGGGAGGCAGCAG -3'	806	5'-GGACTACHVGGGTWTCTAAT-3'	32.98	120.82	China	NA	NA	Cropland	NA	Dryland	NA	NA	NA	NA	NA	0.194217	0.20421	0.152313	0.147385	0.461837	NA	-0.0136057	1.15268	-0.0638515	NA	NA	0.916291	2.38263	NA	2.38263	0.128381
					YUEHB2	ZZZH1B		high salinity soil without plants sample2	SRR9729038	YUEHR2	ZZZH1R		high salinity soil with Jerusalem Artichoke (Helianthus tuberosus) sample2	SRR9729043	PRJNA555735	Illumina	338	5'-ACTCCTACGGGAGGCAGCAG -3'	806	5'-GGACTACHVGGGTWTCTAAT-3'	32.98	120.82	China	NA	NA	Cropland	NA	Dryland	NA	NA	NA	NA	NA
					YUEHB3	ZZZH1B		high salinity soil without plants sample3	SRR9729041	YUEHR3	ZZZH1R		high salinity soil with Jerusalem Artichoke (Helianthus tuberosus) sample3	SRR9729042	PRJNA555735	Illumina	338	5'-ACTCCTACGGGAGGCAGCAG -3'	806	5'-GGACTACHVGGGTWTCTAAT-3'	32.98	120.82	China	NA	NA	Cropland	NA	Dryland	NA	NA	NA	NA	NA
					YUELB1	ZZZH2B	ZZZH2B	low salinity soil without plants sample1	SRR9729047	YUELR1	ZZZH2R	ZZZH2R	low salinity soil with Jerusalem Artichoke (Helianthus tuberosus) sample1	SRR9729052	PRJNA555735	Illumina	338	5'-ACTCCTACGGGAGGCAGCAG -3'	806	5'-GGACTACHVGGGTWTCTAAT-3'	32.98	120.82	China	NA	NA	Cropland	NA	Dryland	NA	NA	NA	NA	NA	0.160299	0.134378	0.105739	0.121019	0.397628	4.67283	-1.12601	NA	NA	NA	NA	2.67644	2.18122	0.0953102	1.15672	-1.87877
					YUELB2	ZZZH2B		low salinity soil without plants sample2	SRR9729046	YUELR2	ZZZH2R		low salinity soil with Jerusalem Artichoke (Helianthus tuberosus) sample2	SRR9729051	PRJNA555735	Illumina	338	5'-ACTCCTACGGGAGGCAGCAG -3'	806	5'-GGACTACHVGGGTWTCTAAT-3'	32.98	120.82	China	NA	NA	Cropland	NA	Dryland	NA	NA	NA	NA	NA
					YUELB3	ZZZH2B		low salinity soil without plants sample3	SRR9729053	YUELR3	ZZZH2R		low salinity soil with Jerusalem Artichoke (Helianthus tuberosus) sample3	SRR9729050	PRJNA555735	Illumina	338	5'-ACTCCTACGGGAGGCAGCAG -3'	806	5'-GGACTACHVGGGTWTCTAAT-3'	32.98	120.82	China	NA	NA	Cropland	NA	Dryland	NA	NA	NA	NA	NA
					YUEMB1	ZZZH3B	ZZZH3B	medium salinity soil without plants sample1	SRR9729045	YUEMR1	ZZZH3R	ZZZH3R	medium salinity soil with Jerusalem Artichoke (Helianthus tuberosus) sample1	SRR9729036	PRJNA555735	Illumina	338	5'-ACTCCTACGGGAGGCAGCAG -3'	806	5'-GGACTACHVGGGTWTCTAAT-3'	32.98	120.82	China	NA	NA	Cropland	NA	Dryland	NA	NA	NA	NA	NA	0.256883	0.0489981	0.0113178	0.172325	-0.356404	NA	0.763528	NA	-1.17865	NA	NA	1.32176	0.223144	NA	0.223144	-2.18546
					YUEMB3	ZZZH3B		medium salinity soil without plants sample3	SRR9729037	YUEMR3	ZZZH3R		medium salinity soil with Jerusalem Artichoke (Helianthus tuberosus) sample3	SRR9729048	PRJNA555735	Illumina	338	5'-ACTCCTACGGGAGGCAGCAG -3'	806	5'-GGACTACHVGGGTWTCTAAT-3'	32.98	120.82	China	NA	NA	Cropland	NA	Dryland	NA	NA	NA	NA	NA
ID46	2020	Zhang, Peng	Peerj	Characteristics of the soil microbial community in the forestland of Camellia oleifera	PEEB1	ZZZI1B	ZZZI1B		SRR10571921	PEEER1	ZZZI1R	ZZZI1R		SRR10571901	PRJNA592248	Illumina	338	5'-ACTCCTACGGGAGGCAGCAG -3'	806	5'-GGACTACHVGGGTWTCTAAT-3'	24.227	115.34	China	21.8	1501.8	Forest	NA	NA	NA	NA	NA	Hardwood	Shrub	0.425099	0.163856	0.0867105	0.222452	0.593983	0.389218	-2.89037	0.0895166	NA	NA	NA	-0.0336166	0.182322	NA	0.0509664	NA
					PEEB2	ZZZI1B			SRR10571920	PEEER2	ZZZI1R			SRR10571900	PRJNA592248	Illumina	338	5'-ACTCCTACGGGAGGCAGCAG -3'	806	5'-GGACTACHVGGGTWTCTAAT-3'	24.227	115.34	China	21.8	1501.8	Forest	NA	NA	NA	NA	NA	Hardwood	Shrub
					PEEB3	ZZZI1B			SRR10571909	PEEER3	ZZZI1R			SRR10571899	PRJNA592248	Illumina	338	5'-ACTCCTACGGGAGGCAGCAG -3'	806	5'-GGACTACHVGGGTWTCTAAT-3'	24.227	115.34	China	21.8	1501.8	Forest	NA	NA	NA	NA	NA	Hardwood	Shrub
					PEEB5	ZZZI1B			SRR10571903	PEEER5	ZZZI1R			SRR10571919	PRJNA592248	Illumina	338	5'-ACTCCTACGGGAGGCAGCAG -3'	806	5'-GGACTACHVGGGTWTCTAAT-3'	24.227	115.34	China	21.8	1501.8	Forest	NA	NA	NA	NA	NA	Hardwood	Shrub
					PEEB6	ZZZI1B			SRR10571902	PEEER6	ZZZI1R			SRR10571918	PRJNA592248	Illumina	338	5'-ACTCCTACGGGAGGCAGCAG -3'	806	5'-GGACTACHVGGGTWTCTAAT-3'	24.227	115.34	China	21.8	1501.8	Forest	NA	NA	NA	NA	NA	Hardwood	Shrub
ID47	2020	Zhang	Sustainability	Short-Term Effects of Eco-Friendly Fertilizers on a Soil Bacterial Community in the Topsoil and Rhizosphere of an Irrigated Agroecosystem	CAMFEB1	ZZZJ1B	ZZZJ1B	Soil( 0-20 cm) of cabbage with biochar and microbial fertilizer1	SRR10512047	CAMFER1	ZZZJ1R	ZZZJ1R		SRR10512024	SRP231204	Illumina	338	5'-ACTCCTACGGGAGGCAGCAG -3'	806	5'-GGACTACHVGGGTWTCTAAT-3'	38	106	China	NA	NA	Cropland	Cruciferae	Dryland	Organic	NA	NA	NA	NA	0.12521	0.023803	-0.000716403	0.0977293	-0.131905	1.81118	0.0062112	1.99567	0.55279	-0.313161	NA	-0.0777997	-0.303186	NA	-0.0719735	1.26567
					CAMFEB2	ZZZJ1B		Soil( 0-20 cm) of cabbage with biochar and microbial fertilizer2	SRR10512046	CAMFER2	ZZZJ1R			SRR10512013	SRP231204	Illumina	338	5'-ACTCCTACGGGAGGCAGCAG -3'	806	5'-GGACTACHVGGGTWTCTAAT-3'	38	106	China	NA	NA	Cropland	Cruciferae	Dryland	Organic	NA	NA	NA	NA
					CAMFEB3	ZZZJ1B		Soil( 0-20 cm) of cabbage with biochar and microbial fertilizer3	SRR10512035	CAMFER3	ZZZJ1R			SRR10512008	SRP231204	Illumina	338	5'-ACTCCTACGGGAGGCAGCAG -3'	806	5'-GGACTACHVGGGTWTCTAAT-3'	38	106	China	NA	NA	Cropland	Cruciferae	Dryland	Organic	NA	NA	NA	NA
					CANFEB1	ZZZJ2B	ZZZJ2B	Soil( 0-20 cm) of cabbage with no fertilization1	SRR10512007	CANFER1	ZZZJ2R	ZZZJ2R	CK	SRR10512004	SRP231204	Illumina	338	5'-ACTCCTACGGGAGGCAGCAG -3'	806	5'-GGACTACHVGGGTWTCTAAT-3'	38	106	China	NA	NA	Cropland	Cruciferae	Dryland	Chemical	NA	NA	NA	NA	-0.0503983	-0.0169869	-0.00880426	0.0287969	0.115121	0.944462	-0.144006	0.346871	-0.387381	0	NA	-0.0985808	0.81093	NA	0.432864	-0.815037
					CANFEB2	ZZZJ2B		Soil( 0-20 cm) of cabbage with no fertilization2	SRR10512006	CANFER2	ZZZJ2R		CK	SRR10512045	SRP231204	Illumina	338	5'-ACTCCTACGGGAGGCAGCAG -3'	806	5'-GGACTACHVGGGTWTCTAAT-3'	38	106	China	NA	NA	Cropland	Cruciferae	Dryland	Chemical	NA	NA	NA	NA
					CANFEB3	ZZZJ2B		Soil( 0-20 cm) of cabbage with no fertilization3	SRR10512005	CANFER3	ZZZJ2R		CK	SRR10512044	SRP231204	Illumina	338	5'-ACTCCTACGGGAGGCAGCAG -3'	806	5'-GGACTACHVGGGTWTCTAAT-3'	38	106	China	NA	NA	Cropland	Cruciferae	Dryland	Chemical	NA	NA	NA	NA
					CAOCHB1	ZZZJ3B	ZZZJ3B	Soil( 0-20 cm) of cabbage with biochar1	SRR10512043	CAOCHR1	ZZZJ3R	ZZZJ3R	B	SRR10512040	SRP231204	Illumina	338	5'-ACTCCTACGGGAGGCAGCAG -3'	806	5'-GGACTACHVGGGTWTCTAAT-3'	38	106	China	NA	NA	Cropland	Cruciferae	Dryland	Organic	NA	NA	NA	NA	-0.0769072	0.000620925	0.0131103	-0.0515319	0.0551967	-1.06686	0.293836	-0.218689	0.83155	-0.201866	NA	-0.131928	1.8777	NA	1.15851	-0.619039
					CAOCHB2	ZZZJ3B		Soil( 0-20 cm) of cabbage with biochar2	SRR10512042	CAOCHR2	ZZZJ3R		B	SRR10512039	SRP231204	Illumina	338	5'-ACTCCTACGGGAGGCAGCAG -3'	806	5'-GGACTACHVGGGTWTCTAAT-3'	38	106	China	NA	NA	Cropland	Cruciferae	Dryland	Organic	NA	NA	NA	NA
					CAOCHB3	ZZZJ3B		Soil( 0-20 cm) of cabbage with biochar3	SRR10512041	CAOCHR3	ZZZJ3R		B	SRR10512038	SRP231204	Illumina	338	5'-ACTCCTACGGGAGGCAGCAG -3'	806	5'-GGACTACHVGGGTWTCTAAT-3'	38	106	China	NA	NA	Cropland	Cruciferae	Dryland	Organic	NA	NA	NA	NA
					CASYNB1	ZZZJ4B	ZZZJ4B	Soil( 0-20 cm) of cabbage with fertilizer synergist1	SRR10512037	CASYNR1	ZZZJ4R	ZZZJ4R	FS	SRR10512033	SRP231204	Illumina	338	5'-ACTCCTACGGGAGGCAGCAG -3'	806	5'-GGACTACHVGGGTWTCTAAT-3'	38	106	China	NA	NA	Cropland	Cruciferae	Dryland	Chemical	NA	NA	NA	NA	0.0505467	0.0398409	0.0310959	0.0976802	-0.287102	-0.405465	-0.626208	2.19722	0.895565	-0.0249729	NA	-0.165985	2.43612	NA	2.43612	1.02279
					CASYNB2	ZZZJ4B		Soil( 0-20 cm) of cabbage with fertilizer synergist2	SRR10512036	CASYNR2	ZZZJ4R		FS	SRR10512032	SRP231204	Illumina	338	5'-ACTCCTACGGGAGGCAGCAG -3'	806	5'-GGACTACHVGGGTWTCTAAT-3'	38	106	China	NA	NA	Cropland	Cruciferae	Dryland	Chemical	NA	NA	NA	NA
					CASYNB3	ZZZJ4B		Soil( 0-20 cm) of cabbage with fertilizer synergist3	SRR10512034	CASYNR3	ZZZJ4R		FS	SRR10512031	SRP231204	Illumina	338	5'-ACTCCTACGGGAGGCAGCAG -3'	806	5'-GGACTACHVGGGTWTCTAAT-3'	38	106	China	NA	NA	Cropland	Cruciferae	Dryland	Chemical	NA	NA	NA	NA
					CACHMFB1	ZZZJ5B	ZZZJ5B	Soil( 0-20 cm) of cabbage with microbial fertilizer1	SRR10512030	CACHMFR1	ZZZJ5R	ZZZJ5R	MF	SRR10512027	SRP231204	Illumina	338	5'-ACTCCTACGGGAGGCAGCAG -3'	806	5'-GGACTACHVGGGTWTCTAAT-3'	38	106	China	NA	NA	Cropland	Cruciferae	Dryland	NA	NA	NA	NA	NA	0.10111	0.0463498	0.0301358	0.0197448	-0.163345	-0.499652	0.798508	0.0377403	-1.01983	0.352077	NA	0.551584	0.653926	-3.71357	0.445311	0.237672
					CACHMFB2	ZZZJ5B		Soil( 0-20 cm) of cabbage with microbial fertilizer2	SRR10512029	CACHMFR2	ZZZJ5R		MF	SRR10512026	SRP231204	Illumina	338	5'-ACTCCTACGGGAGGCAGCAG -3'	806	5'-GGACTACHVGGGTWTCTAAT-3'	38	106	China	NA	NA	Cropland	Cruciferae	Dryland	NA	NA	NA	NA	NA
					CACHMFB3	ZZZJ5B		Soil( 0-20 cm) of cabbage with microbial fertilizer3	SRR10512028	CACHMFR3	ZZZJ5R		MF	SRR10512025	SRP231204	Illumina	338	5'-ACTCCTACGGGAGGCAGCAG -3'	806	5'-GGACTACHVGGGTWTCTAAT-3'	38	106	China	NA	NA	Cropland	Cruciferae	Dryland	NA	NA	NA	NA	NA
					TOFSYNB1	ZZZJ6B	ZZZJ6B	Soil( 0-20 cm) of tomato with fertilizer synergist1	SRR10512023	TOFSYNR1	ZZZJ6R	ZZZJ6R		SRR10512020	SRP231204	Illumina	338	5'-ACTCCTACGGGAGGCAGCAG -3'	806	5'-GGACTACHVGGGTWTCTAAT-3'	38	106	China	NA	NA	Cropland	Solanaceae	Dryland	Chemical	NA	NA	NA	NA	-0.127131	-0.0373642	-0.01587	-0.056986	0.0530947	0.262364	-0.275706	-0.697682	NA	-0.924259	NA	-0.0178258	0.389465	1.11923	0.289835	1.01637
					TOFSYNB2	ZZZJ6B		Soil( 0-20 cm) of tomato with fertilizer synergist2	SRR10512022	TOFSYNR2	ZZZJ6R			SRR10512019	SRP231204	Illumina	338	5'-ACTCCTACGGGAGGCAGCAG -3'	806	5'-GGACTACHVGGGTWTCTAAT-3'	38	106	China	NA	NA	Cropland	Solanaceae	Dryland	Chemical	NA	NA	NA	NA
					TOFSYNB3	ZZZJ6B		Soil( 0-20 cm) of tomato with fertilizer synergist3	SRR10512021	TOFSYNR3	ZZZJ6R			SRR10512018	SRP231204	Illumina	338	5'-ACTCCTACGGGAGGCAGCAG -3'	806	5'-GGACTACHVGGGTWTCTAAT-3'	38	106	China	NA	NA	Cropland	Solanaceae	Dryland	Chemical	NA	NA	NA	NA
					TONOFEB1	ZZZJ7B	ZZZJ7B	Soil( 0-20 cm) of tomato with no fertilization1	SRR10512017	TONOFER1	ZZZJ7R	ZZZJ7R		SRR10512014	SRP231204	Illumina	338	5'-ACTCCTACGGGAGGCAGCAG -3'	806	5'-GGACTACHVGGGTWTCTAAT-3'	38	106	China	NA	NA	Cropland	Solanaceae	Dryland	Chemical	NA	NA	NA	NA	0.0680077	0.0348909	0.0225914	0.0147733	0.179402	-0.10606	-0.567378	-0.0243915	0.0923733	0.680408	NA	0.244083	0.0609945	NA	0.0609945	1.72924
					TONOFEB2	ZZZJ7B		Soil( 0-20 cm) of tomato with no fertilization2	SRR10512016	TONOFER2	ZZZJ7R			SRR10512012	SRP231204	Illumina	338	5'-ACTCCTACGGGAGGCAGCAG -3'	806	5'-GGACTACHVGGGTWTCTAAT-3'	38	106	China	NA	NA	Cropland	Solanaceae	Dryland	Chemical	NA	NA	NA	NA
					TONOFEB3	ZZZJ7B		Soil( 0-20 cm) of tomato with no fertilization3	SRR10512015	TONOFER3	ZZZJ7R			SRR10512011	SRP231204	Illumina	338	5'-ACTCCTACGGGAGGCAGCAG -3'	806	5'-GGACTACHVGGGTWTCTAAT-3'	38	106	China	NA	NA	Cropland	Solanaceae	Dryland	Chemical	NA	NA	NA	NA
ID102	2016	Jorge R. Osman	Rhizosphere	Bacterial diversity of the rhizosphere and nearby surface soil of rice (Oryza sativa) growing in the Camargue (France)	JO2B1	ZZZM3B	ZZZM3B	C6_2014	SRR3501257	JO1DR1	ZZZM3R	ZZZM3R	6A_2014	SRR3501224	SRP074948	LS454	357	5’-CCTACGGGNGGCWGCAG-3’	802	5′-AYTGGGYDTAAAGNG-3′	43.68	4.6022	France	16.57	NA	Cropland	Gramineae	Wetland	Organic	NA	NA	NA	NA	0.163517	0.0386957	0.0051611	0.128912	0.166411	-0.1471	0.495943	-0.635989	0.873451	-1.18175	NA	-0.0965379	0.276253	NA	0.0947454	-0.725937
					JO2B2	ZZZM3B		C5_2014	SRR3501251	JO1DR2	ZZZM3R		1A_2014	SRR3501209	SRP074948	LS454	357	5’-CCTACGGGNGGCWGCAG-3’	802	5′-AYTGGGYDTAAAGNG-3′	43.68	4.6022	France	16.57	NA	Cropland	Gramineae	Wetland	Organic	NA	NA	NA	NA
					JO2B3	ZZZM3B		C4_2014	SRR3501246							LS454	357	5’-CCTACGGGNGGCWGCAG-3’	802	5′-AYTGGGYDTAAAGNG-3′	43.68	4.6022	France	16.57	NA	Cropland	Gramineae	Wetland	Organic	NA	NA	NA	NA
					JO2B4	ZZZM3B	ZZZM3B	C3_2014	SRR3501240	JO2GR1	ZZZM4R	ZZZM4R	6G_2014	SRR3501227	SRP074948	LS454	357	5’-CCTACGGGNGGCWGCAG-3’	802	5′-AYTGGGYDTAAAGNG-3′	43.68	4.6022	France	16.57	NA	Cropland	Gramineae	Wetland	Organic	NA	NA	NA	NA	0.163517	0.0386957	0.0051611	0.128912	0.166411	-0.1471	0.495943	-0.635989	0.873451	-1.18175	NA	-0.0965379	0.276253	NA	0.0947454	-0.725937
					JO2B5	ZZZM3B		C1_2014	SRR3501230	JO2GR2	ZZZM4R		5G_2014	SRR3501218	SRP074948	LS454	357	5’-CCTACGGGNGGCWGCAG-3’	802	5′-AYTGGGYDTAAAGNG-3′	43.68	4.6022	France	16.57	NA	Cropland	Gramineae	Wetland	Organic	NA	NA	NA	NA
					JO2B6	ZZZM3B		C2_2014	SRR3501235	JO2GR3	ZZZM4R		1G_2014	SRR3501212	SRP074948	LS454	357	5’-CCTACGGGNGGCWGCAG-3’	802	5′-AYTGGGYDTAAAGNG-3′	43.68	4.6022	France	16.57	NA	Cropland	Gramineae	Wetland	Organic	NA	NA	NA	NA
ID104	2017	Gui-Hua Lu	J. Microbiol. Biotechnol	Impact of a Glyphosate-Tolerant Soybean Line on the Rhizobacteria, Revealed by Illumina MiSeq	guimb1	ZZZN1B	ZZZN1B	MD12 +soil	SRR2982534	guimr1	ZZZN1R	ZZZN1R	MD12 +rhizosphere	SRR2982401	SRP067145	ILLUMINA	515	5'-GTGCCAGCMGCCGCGGTAA-3'	806	5'-GGACTACHVGGGTWTCTAAT-3'	43.35	124.45	China	4.28	NA	Cropland	Leguminosae	Dryland	NA	NA	NA	NA	NA	0.692518	0.0561195	-0.0424728	0.49511	-0.42028	0.412245	-0.386773	1.50573	-0.0279088	0.596547	1.21444	0.790786	0.00730819	NA	0.00943403	1.51925
					guimb2	ZZZN1B		MD12 +soil	SRR2982536	guimr2	ZZZN1R		MD12 +rhizosphere	SRR2982509	SRP067145	ILLUMINA	515	5'-GTGCCAGCMGCCGCGGTAA-3'	806	5'-GGACTACHVGGGTWTCTAAT-3'	43.35	124.45	China	4.28	NA	Cropland	Leguminosae	Dryland	NA	NA	NA	NA	NA
					guimb3	ZZZN1B		MD12 +soil	SRR2982537	guimr3	ZZZN1R		MD12 +rhizosphere	SRR2982530	SRP067145	ILLUMINA	515	5'-GTGCCAGCMGCCGCGGTAA-3'	806	5'-GGACTACHVGGGTWTCTAAT-3'	43.35	124.45	China	4.28	NA	Cropland	Leguminosae	Dryland	NA	NA	NA	NA	NA
					guimb4	ZZZN1B		MD12 +soil	SRR2982538						SRP067145	ILLUMINA	515	5'-GTGCCAGCMGCCGCGGTAA-3'	806	5'-GGACTACHVGGGTWTCTAAT-3'	43.35	124.45	China	4.28	NA	Cropland	Leguminosae	Dryland	NA	NA	NA	NA	NA
					guimb5	ZZZN1B		MD12 +soil	SRR2982539						SRP067145	ILLUMINA	515	5'-GTGCCAGCMGCCGCGGTAA-3'	806	5'-GGACTACHVGGGTWTCTAAT-3'	43.35	124.45	China	4.28	NA	Cropland	Leguminosae	Dryland	NA	NA	NA	NA	NA
					guimb6	ZZZN1B		MD12 +soil	SRR2982540						SRP067145	ILLUMINA	515	5'-GTGCCAGCMGCCGCGGTAA-3'	806	5'-GGACTACHVGGGTWTCTAAT-3'	43.35	124.45	China	4.28	NA	Cropland	Leguminosae	Dryland	NA	NA	NA	NA	NA
					guinb1	ZZZN2B	ZZZN2B	N698+soil	SRR2982541	guinr1	ZZZN2R	ZZZN2R	N698+rhizosphere	SRR2982531	SRP067145	ILLUMINA	515	5'-GTGCCAGCMGCCGCGGTAA-3'	806	5'-GGACTACHVGGGTWTCTAAT-3'	43.35	124.45	China	4.28	NA	Cropland	Leguminosae	Dryland	NA	NA	NA	NA	NA	0.720546	0.0895965	-0.0127845	0.566724	-0.0907831	0.255479	-0.270875	0.0645385	-0.0346856	0.250784	-1.28093	0.252458	0.0428733	NA	0.0935957	1.7148
					guinb2	ZZZN2B		N698+soil	SRR2982542	guinr2	ZZZN2R		N698+rhizosphere	SRR2982532	SRP067145	ILLUMINA	515	5'-GTGCCAGCMGCCGCGGTAA-3'	806	5'-GGACTACHVGGGTWTCTAAT-3'	43.35	124.45	China	4.28	NA	Cropland	Leguminosae	Dryland	NA	NA	NA	NA	NA
					guinb3	ZZZN2B		N698+soil	SRR2982543	guinr3	ZZZN2R		N698+rhizosphere	SRR2982533	SRP067145	ILLUMINA	515	5'-GTGCCAGCMGCCGCGGTAA-3'	806	5'-GGACTACHVGGGTWTCTAAT-3'	43.35	124.45	China	4.28	NA	Cropland	Leguminosae	Dryland	NA	NA	NA	NA	NA
					guinb4	ZZZN2B		N698+soil	SRR2982544						SRP067145	ILLUMINA	515	5'-GTGCCAGCMGCCGCGGTAA-3'	806	5'-GGACTACHVGGGTWTCTAAT-3'	43.35	124.45	China	4.28	NA	Cropland	Leguminosae	Dryland	NA	NA	NA	NA	NA
					guinb5	ZZZN2B		N698+soil	SRR2982545						SRP067145	ILLUMINA	515	5'-GTGCCAGCMGCCGCGGTAA-3'	806	5'-GGACTACHVGGGTWTCTAAT-3'	43.35	124.45	China	4.28	NA	Cropland	Leguminosae	Dryland	NA	NA	NA	NA	NA
ID105	2018	Pedro Beschoren da Costa	Plant Soil	Invasion ecology applied to inoculation of plant growth promoting bacteria through a novel SIMPER-PCA approach	LONUB1	ZZZO1B	ZZZO1B	SRR000031	SRR4078655	LONCKR1	ZZZO11R	ZZZO11R	SRR000001	SRR4078667	PRJNA340246	Illumina	515	5'-GTGCCAGCMGCCGCGGTAA-3'	806	5'-GGACTACHVGGGTWTCTAAT-3'	-23.17	-51.1	Brazil	22.86	NA	Cropland	Gramineae	Dryland	Chemical	NA	NA	NA	NA	-0.129274	-0.0276284	-0.00957634	-0.0244276	0.19076	-0.970531	0	-0.385321	-0.307485	1.96944	0.0870114	0.65786	0.458669	0.251314	0.358134	1.52103
					LONUB3	ZZZO1B		SRR000032	SRR4078656	LONCKR3	ZZZO11R		SRR000002	SRR4078718	PRJNA340246	Illumina	515	5'-GTGCCAGCMGCCGCGGTAA-3'	806	5'-GGACTACHVGGGTWTCTAAT-3'	-23.17	-51.1	Brazil	22.86	NA	Cropland	Gramineae	Dryland	Chemical	NA	NA	NA	NA
							ZZZO1B			LONZAR1	ZZZO12R	ZZZO12R	SRR000003	SRR4078729	PRJNA340246	Illumina	515	5'-GTGCCAGCMGCCGCGGTAA-3'	806	5'-GGACTACHVGGGTWTCTAAT-3'	-23.17	-51.1	Brazil	22.86	NA	Cropland	Gramineae	Dryland	Chemical	NA	NA	NA	NA	-0.129274	-0.0276284	-0.00957634	-0.0244276	0.19076	-0.970531	0	-0.385321	-0.307485	1.96944	0.0870114	0.65786	0.458669	0.251314	0.358134	1.52103
										LONZAR3	ZZZO12R		SRR000004	SRR4078740	PRJNA340246	Illumina	515	5'-GTGCCAGCMGCCGCGGTAA-3'	806	5'-GGACTACHVGGGTWTCTAAT-3'	-23.17	-51.1	Brazil	22.86	NA	Cropland	Gramineae	Dryland	Chemical	NA	NA	NA	NA
							ZZZO1B			LONACR1	ZZZO13R	ZZZO13R	SRR000005	SRR4078819	PRJNA340246	Illumina	515	5'-GTGCCAGCMGCCGCGGTAA-3'	806	5'-GGACTACHVGGGTWTCTAAT-3'	-23.17	-51.1	Brazil	22.86	NA	Cropland	Gramineae	Dryland	Chemical	NA	NA	NA	NA	-0.129274	-0.0276284	-0.00957634	-0.0244276	0.19076	-0.970531	0	-0.385321	-0.307485	1.96944	0.0870114	0.65786	0.458669	0.251314	0.358134	1.52103
										LONACR3	ZZZO13R		SRR000006	SRR4078830	PRJNA340246	Illumina	515	5'-GTGCCAGCMGCCGCGGTAA-3'	806	5'-GGACTACHVGGGTWTCTAAT-3'	-23.17	-51.1	Brazil	22.86	NA	Cropland	Gramineae	Dryland	Chemical	NA	NA	NA	NA
							ZZZO1B			LONPSR1	ZZZO14R	ZZZO14R	SRR000007	SRR4078833	PRJNA340246	Illumina	515	5'-GTGCCAGCMGCCGCGGTAA-3'	806	5'-GGACTACHVGGGTWTCTAAT-3'	-23.17	-51.1	Brazil	22.86	NA	Cropland	Gramineae	Dryland	Chemical	NA	NA	NA	NA	-0.129274	-0.0276284	-0.00957634	-0.0244276	0.19076	-0.970531	0	-0.385321	-0.307485	1.96944	0.0870114	0.65786	0.458669	0.251314	0.358134	1.52103
										LONPSR3	ZZZO14R		SRR000008	SRR4078834	PRJNA340246	Illumina	515	5'-GTGCCAGCMGCCGCGGTAA-3'	806	5'-GGACTACHVGGGTWTCTAAT-3'	-23.17	-51.1	Brazil	22.86	NA	Cropland	Gramineae	Dryland	Chemical	NA	NA	NA	NA
							ZZZO1B			LONPSER1	ZZZO15R	ZZZO15R	SRR000009	SRR4078657	PRJNA340246	Illumina	515	5'-GTGCCAGCMGCCGCGGTAA-3'	806	5'-GGACTACHVGGGTWTCTAAT-3'	-23.17	-51.1	Brazil	22.86	NA	Cropland	Gramineae	Dryland	Chemical	NA	NA	NA	NA	-0.129274	-0.0276284	-0.00957634	-0.0244276	0.19076	-0.970531	0	-0.385321	-0.307485	1.96944	0.0870114	0.65786	0.458669	0.251314	0.358134	1.52103
										LONPSER3	ZZZO15R		SRR000010	SRR4078658	PRJNA340246	Illumina	515	5'-GTGCCAGCMGCCGCGGTAA-3'	806	5'-GGACTACHVGGGTWTCTAAT-3'	-23.17	-51.1	Brazil	22.86	NA	Cropland	Gramineae	Dryland	Chemical	NA	NA	NA	NA
					PONUB1	ZZZO3B	ZZZO3B	SRR000035	SRR4078659	PONCKR1	ZZZO31R	ZZZO31R	SRR000021	SRR4078661	PRJNA340246	Illumina	515	5'-GTGCCAGCMGCCGCGGTAA-3'	806	5'-GGACTACHVGGGTWTCTAAT-3'	-25	-50.09	Brazil	17.83	NA	Cropland	Gramineae	Dryland	Chemical	NA	NA	NA	NA	-0.233004	-0.203983	-0.171905	-0.0684462	-0.727049	1.26224	-0.0289875	-0.08183	-1.2771	-0.897942	-0.980829	0.259283	-0.842525	NA	-0.813195	3.7701
					PONUB3	ZZZO3B		SRR000036	SRR4078660	PONCKR3	ZZZO31R		SRR000022	SRR4078662	PRJNA340246	Illumina	515	5'-GTGCCAGCMGCCGCGGTAA-3'	806	5'-GGACTACHVGGGTWTCTAAT-3'	-25	-50.09	Brazil	17.83	NA	Cropland	Gramineae	Dryland	Chemical	NA	NA	NA	NA
							ZZZO3B			PONZAR1	ZZZO32R	ZZZO32R	SRR000023	SRR4078663	PRJNA340246	Illumina	515	5'-GTGCCAGCMGCCGCGGTAA-3'	806	5'-GGACTACHVGGGTWTCTAAT-3'	-25	-50.09	Brazil	17.83	NA	Cropland	Gramineae	Dryland	Chemical	NA	NA	NA	NA	-0.233004	-0.203983	-0.171905	-0.0684462	-0.727049	1.26224	-0.0289875	-0.08183	-1.2771	-0.897942	-0.980829	0.259283	-0.842525	NA	-0.813195	3.7701
										PONZAR3	ZZZO32R		SRR000024	SRR4078664	PRJNA340246	Illumina	515	5'-GTGCCAGCMGCCGCGGTAA-3'	806	5'-GGACTACHVGGGTWTCTAAT-3'	-25	-50.09	Brazil	17.83	NA	Cropland	Gramineae	Dryland	Chemical	NA	NA	NA	NA
							ZZZO3B			PONACR1	ZZZO33R	ZZZO33R	SRR000025	SRR4078665	PRJNA340246	Illumina	515	5'-GTGCCAGCMGCCGCGGTAA-3'	806	5'-GGACTACHVGGGTWTCTAAT-3'	-25	-50.09	Brazil	17.83	NA	Cropland	Gramineae	Dryland	Chemical	NA	NA	NA	NA	-0.233004	-0.203983	-0.171905	-0.0684462	-0.727049	1.26224	-0.0289875	-0.08183	-1.2771	-0.897942	-0.980829	0.259283	-0.842525	NA	-0.813195	3.7701
										PONACR3	ZZZO33R		SRR000026	SRR4078666	PRJNA340246	Illumina	515	5'-GTGCCAGCMGCCGCGGTAA-3'	806	5'-GGACTACHVGGGTWTCTAAT-3'	-25	-50.09	Brazil	17.83	NA	Cropland	Gramineae	Dryland	Chemical	NA	NA	NA	NA
							ZZZO3B			PONPSER1	ZZZO35R	ZZZO35R	SRR000029	SRR4078670	PRJNA340246	Illumina	515	5'-GTGCCAGCMGCCGCGGTAA-3'	806	5'-GGACTACHVGGGTWTCTAAT-3'	-25	-50.09	Brazil	17.83	NA	Cropland	Gramineae	Dryland	Chemical	NA	NA	NA	NA	-0.233004	-0.203983	-0.171905	-0.0684462	-0.727049	1.26224	-0.0289875	-0.08183	-1.2771	-0.897942	-0.980829	0.259283	-0.842525	NA	-0.813195	3.7701
										PONPSER3	ZZZO35R		SRR000030	SRR4078671	PRJNA340246	Illumina	515	5'-GTGCCAGCMGCCGCGGTAA-3'	806	5'-GGACTACHVGGGTWTCTAAT-3'	-25	-50.09	Brazil	17.83	NA	Cropland	Gramineae	Dryland	Chemical	NA	NA	NA	NA
ID108	2017	Peng Wang	Scientific REPORTS	Shifts in microbial communities in soil, rhizosphere and roots of two major crop systems under elevated CO2 and O3	FAEFB1	ZZZP4B	ZZZP4B	FAEFB1	SRR3063057	FAEFR1	ZZZP4R	ZZZP4R	FAEFR1	SRR3063422	SRP121657	Illumina	515	5'-GTGCCAGCMGCCGCGGTAA-3'	806	5'-GGACTACHVGGGTWTCTAAT-3'	40.03	-88.12	USA	11.48	NA	Cropland	Gramineae	Dryland	Organic	NA	NA	NA	NA	-0.578106	-0.119665	-0.0472315	-0.373731	-0.163929	0.824389	-1.8718	-0.529259	1.14828	0.258715	NA	1.04808	-0.800778	NA	-0.694977	NA
					FAEFB2	ZZZP4B		FAEFB2	SRR3063058	FAEFR2	ZZZP4R		FAEFR2	SRR3063429	SRP121657	Illumina	515	5'-GTGCCAGCMGCCGCGGTAA-3'	806	5'-GGACTACHVGGGTWTCTAAT-3'	40.03	-88.12	USA	11.48	NA	Cropland	Gramineae	Dryland	Organic	NA	NA	NA	NA
					FAEFB3	ZZZP4B		FAEFB3	SRR3063059	FAEFR3	ZZZP4R		FAEFR3	SRR3063438	SRP121657	Illumina	515	5'-GTGCCAGCMGCCGCGGTAA-3'	806	5'-GGACTACHVGGGTWTCTAAT-3'	40.03	-88.12	USA	11.48	NA	Cropland	Gramineae	Dryland	Organic	NA	NA	NA	NA
					FAEFB4	ZZZP4B		FAEFB4	SRR3063084	FAEFR4	ZZZP4R		FAEFR4	SRR3063445	SRP121657	Illumina	515	5'-GTGCCAGCMGCCGCGGTAA-3'	806	5'-GGACTACHVGGGTWTCTAAT-3'	40.03	-88.12	USA	11.48	NA	Cropland	Gramineae	Dryland	Organic	NA	NA	NA	NA
					FACKB1	ZZZP5B	ZZZP5B	FACKB1	SRR3063048	FACKR1	ZZZP5R	ZZZP5R	FACKR1	SRR3063426	SRP121657	Illumina	515	5'-GTGCCAGCMGCCGCGGTAA-3'	806	5'-GGACTACHVGGGTWTCTAAT-3'	40.03	-88.12	USA	11.48	NA	Cropland	Gramineae	Dryland	Organic	NA	NA	NA	NA	-0.41063	-0.0802328	-0.00774584	-0.245485	-0.156099	0.329407	-0.391179	0.470004	-0.880889	0.653572	0.444686	0.412508	-0.922587	0.693147	-0.0293061	NA
					FACKB2	ZZZP5B		FACKB2	SRR3063049	FACKR2	ZZZP5R		FACKR2	SRR3063435	SRP121657	Illumina	515	5'-GTGCCAGCMGCCGCGGTAA-3'	806	5'-GGACTACHVGGGTWTCTAAT-3'	40.03	-88.12	USA	11.48	NA	Cropland	Gramineae	Dryland	Organic	NA	NA	NA	NA
					FACKB3	ZZZP5B		FACKB3	SRR3063050	FACKR3	ZZZP5R		FACKR3	SRR3063441	SRP121657	Illumina	515	5'-GTGCCAGCMGCCGCGGTAA-3'	806	5'-GGACTACHVGGGTWTCTAAT-3'	40.03	-88.12	USA	11.48	NA	Cropland	Gramineae	Dryland	Organic	NA	NA	NA	NA
					FACKB4	ZZZP5B		FACKB4	SRR3063075	FACKR4	ZZZP5R		FACKR4	SRR3063451	SRP121657	Illumina	515	5'-GTGCCAGCMGCCGCGGTAA-3'	806	5'-GGACTACHVGGGTWTCTAAT-3'	40.03	-88.12	USA	11.48	NA	Cropland	Gramineae	Dryland	Organic	NA	NA	NA	NA
					FAPEB1	ZZZP6B	ZZZP6B	FAPEB1	SRR3063330	FAPER1	ZZZP6R	ZZZP6R	FAPER1	SRR3063425	SRP121657	Illumina	515	5'-GTGCCAGCMGCCGCGGTAA-3'	806	5'-GGACTACHVGGGTWTCTAAT-3'	40.03	-88.12	USA	11.48	NA	Cropland	Gramineae	Dryland	Organic	NA	NA	NA	NA	-0.497745	-0.0942179	-0.00756555	-0.414013	-1.08989	1.53645	NA	-0.032026	-1.1173	0.0632265	-0.253357	0.942187	-2.35928	2.70454	-2.35928	NA
					FAPEB2	ZZZP6B		FAPEB2	SRR3063338	FAPER2	ZZZP6R		FAPER2	SRR3063433	SRP121657	Illumina	515	5'-GTGCCAGCMGCCGCGGTAA-3'	806	5'-GGACTACHVGGGTWTCTAAT-3'	40.03	-88.12	USA	11.48	NA	Cropland	Gramineae	Dryland	Organic	NA	NA	NA	NA
					FAPEB3	ZZZP6B		FAPEB3	SRR3063345	FAPER3	ZZZP6R		FAPER3	SRR3063440	SRP121657	Illumina	515	5'-GTGCCAGCMGCCGCGGTAA-3'	806	5'-GGACTACHVGGGTWTCTAAT-3'	40.03	-88.12	USA	11.48	NA	Cropland	Gramineae	Dryland	Organic	NA	NA	NA	NA
					FAPEB4	ZZZP6B		FAPEB4	SRR3063352	FAPER4	ZZZP6R		FAPER4	SRR3063447	SRP121657	Illumina	515	5'-GTGCCAGCMGCCGCGGTAA-3'	806	5'-GGACTACHVGGGTWTCTAAT-3'	40.03	-88.12	USA	11.48	NA	Cropland	Gramineae	Dryland	Organic	NA	NA	NA	NA
					LAELB1	ZZZP7B	ZZZP7B	LAELB1	SRR3063132	LAELR1	ZZZP7R	ZZZP7R	LAELR1	SRR3063455	SRP121657	Illumina	515	5'-GTGCCAGCMGCCGCGGTAA-3'	806	5'-GGACTACHVGGGTWTCTAAT-3'	40.03	-88.12	USA	11.48	NA	Cropland	Gramineae	Dryland	Organic	NA	NA	NA	NA	0.661214	0.00708505	-0.0474495	0.387266	-0.446287	0.189933	-0.433322	-1.21523	-1.91787	0.419854	-0.97397	0.426112	0.707133	-0.210565	-0.038256	0.045746
					LAELB2	ZZZP7B		LAELB2	SRR3063133	LAELR2	ZZZP7R		LAELR2	SRR3063462	SRP121657	Illumina	515	5'-GTGCCAGCMGCCGCGGTAA-3'	806	5'-GGACTACHVGGGTWTCTAAT-3'	40.03	-88.12	USA	11.48	NA	Cropland	Gramineae	Dryland	Organic	NA	NA	NA	NA
					LAELB3	ZZZP7B		LAELB3	SRR3063134	LAELR3	ZZZP7R		LAELR3	SRR3063467	SRP121657	Illumina	515	5'-GTGCCAGCMGCCGCGGTAA-3'	806	5'-GGACTACHVGGGTWTCTAAT-3'	40.03	-88.12	USA	11.48	NA	Cropland	Gramineae	Dryland	Organic	NA	NA	NA	NA
					LAELB4	ZZZP7B		LAELB4	SRR3063153	LAELR4	ZZZP7R		LAELR4	SRR3063481	SRP121657	Illumina	515	5'-GTGCCAGCMGCCGCGGTAA-3'	806	5'-GGACTACHVGGGTWTCTAAT-3'	40.03	-88.12	USA	11.48	NA	Cropland	Gramineae	Dryland	Organic	NA	NA	NA	NA
					LACKB2	ZZZP8B	ZZZP8B	LACKB2	SRR3063127	LACKR2	ZZZP8R	ZZZP8R	LACKR2	SRR3063463	SRP121657	Illumina	515	5'-GTGCCAGCMGCCGCGGTAA-3'	806	5'-GGACTACHVGGGTWTCTAAT-3'	40.03	-88.12	USA	11.48	NA	Cropland	Gramineae	Dryland	Organic	NA	NA	NA	NA	0.255933	-0.0785903	-0.0754025	0.187275	-0.88323	0.344096	NA	-0.317644	-1.02621	0.35364	-0.387055	0.0963918	1.77978	0.14154	2.33768	0.121027
					LACKB3	ZZZP8B		LACKB3	SRR3063128	LACKR3	ZZZP8R		LACKR3	SRR3063473	SRP121657	Illumina	515	5'-GTGCCAGCMGCCGCGGTAA-3'	806	5'-GGACTACHVGGGTWTCTAAT-3'	40.03	-88.12	USA	11.48	NA	Cropland	Gramineae	Dryland	Organic	NA	NA	NA	NA
					LACKB4	ZZZP8B		LACKB4	SRR3063156	LACKR4	ZZZP8R		LACKR4	SRR3063479	SRP121657	Illumina	515	5'-GTGCCAGCMGCCGCGGTAA-3'	806	5'-GGACTACHVGGGTWTCTAAT-3'	40.03	-88.12	USA	11.48	NA	Cropland	Gramineae	Dryland	Organic	NA	NA	NA	NA
					LAPEB1	ZZZP9B	ZZZP9B	LAPEB1	SRR3063363	LAPER1	ZZZP9R	ZZZP9R	LAPER1	SRR3063458	SRP121657	Illumina	515	5'-GTGCCAGCMGCCGCGGTAA-3'	806	5'-GGACTACHVGGGTWTCTAAT-3'	40.03	-88.12	USA	11.48	NA	Cropland	Gramineae	Dryland	Organic	NA	NA	NA	NA	-0.450209	-0.207177	-0.13517	-0.327073	-0.707243	-0.182322	-2.39253	-0.0783591	-0.647477	-1.22034	0.453667	-0.717256	0.631503	NA	0.195061	NA
					LAPEB2	ZZZP9B		LAPEB2	SRR3063366	LAPER2	ZZZP9R		LAPER2	SRR3063460	SRP121657	Illumina	515	5'-GTGCCAGCMGCCGCGGTAA-3'	806	5'-GGACTACHVGGGTWTCTAAT-3'	40.03	-88.12	USA	11.48	NA	Cropland	Gramineae	Dryland	Organic	NA	NA	NA	NA
					LAPEB3	ZZZP9B		LAPEB3	SRR3063376	LAPER3	ZZZP9R		LAPER3	SRR3063470	SRP121657	Illumina	515	5'-GTGCCAGCMGCCGCGGTAA-3'	806	5'-GGACTACHVGGGTWTCTAAT-3'	40.03	-88.12	USA	11.48	NA	Cropland	Gramineae	Dryland	Organic	NA	NA	NA	NA
					LAPEB4	ZZZP9B		LAPEB4	SRR3063382	LAPER4	ZZZP9R		LAPER4	SRR3063476	SRP121657	Illumina	515	5'-GTGCCAGCMGCCGCGGTAA-3'	806	5'-GGACTACHVGGGTWTCTAAT-3'	40.03	-88.12	USA	11.48	NA	Cropland	Gramineae	Dryland	Organic	NA	NA	NA	NA
ID109	2016	Adria L. Fernandez	Appl Microbiol Biotechnol	Structure of bacterial communities in soil following cover crop and organic fertilizer incorporation	AM17B1	ZZZQ2B	ZZZQ2B	AM17B1	SRR6223301	AM17R1	ZZZQ2R	ZZZQ2R	AM17R1	SRR6223289	SRP067882	Illumina	515	5'-GTGCCAGCMGCCGCGGTAA-3'	806	5'-GGACTACHVGGGTWTCTAAT-3'	44.65	-93.04	USA	5.06	NA	Cropland	Gramineae	Dryland	NA	NA	NA	NA	NA	-0.744016	-0.143764	-0.015393	-0.457372	-1.02893	0.484929	NA	-1.35634	1.08807	0.997636	NA	0.657817	NA	3.70637	NA	4.17348
					AM17B2	ZZZQ2B		AM17B2	SRR6223302	AM17R4	ZZZQ2R		AM17R4	SRR6223292	SRP067882	Illumina	515	5'-GTGCCAGCMGCCGCGGTAA-3'	806	5'-GGACTACHVGGGTWTCTAAT-3'	44.65	-93.04	USA	5.06	NA	Cropland	Gramineae	Dryland	NA	NA	NA	NA	NA
					AM17B4	ZZZQ2B		AM17B4	SRR6223304	AM17R5	ZZZQ2R		AM17R5	SRR6223293	SRP067882	Illumina	515	5'-GTGCCAGCMGCCGCGGTAA-3'	806	5'-GGACTACHVGGGTWTCTAAT-3'	44.65	-93.04	USA	5.06	NA	Cropland	Gramineae	Dryland	NA	NA	NA	NA	NA
					AM17B5	ZZZQ2B		AM17B5	SRR6223270						SRP067882	Illumina	515	5'-GTGCCAGCMGCCGCGGTAA-3'	806	5'-GGACTACHVGGGTWTCTAAT-3'	44.65	-93.04	USA	5.06	NA	Cropland	Gramineae	Dryland	NA	NA	NA	NA	NA
					ELE73B2	ZZZQ3B	ZZZQ3B	ELE73B2	SRR6223416	ELE73R3	ZZZQ3R	ZZZQ3R	ELE73R3	SRR6223475	SRP067882	Illumina	515	5'-GTGCCAGCMGCCGCGGTAA-3'	806	5'-GGACTACHVGGGTWTCTAAT-3'	44.65	-93.04	USA	5.06	NA	Cropland	Gramineae	Dryland	NA	NA	NA	NA	NA	-0.691278	-0.14718	-0.0227196	-0.421041	-1.62946	0.728239	NA	-2.71317	NA	NA	NA	1.18176	NA	NA	NA	NA
					ELE73B3	ZZZQ3B		ELE73B3	SRR6223417	ELE73R5	ZZZQ3R		ELE73R5	SRR6223477	SRP067882	Illumina	515	5'-GTGCCAGCMGCCGCGGTAA-3'	806	5'-GGACTACHVGGGTWTCTAAT-3'	44.65	-93.04	USA	5.06	NA	Cropland	Gramineae	Dryland	NA	NA	NA	NA	NA
					ELE73B5	ZZZQ3B		ELE73B5	SRR6223525						SRP067882	Illumina	515	5'-GTGCCAGCMGCCGCGGTAA-3'	806	5'-GGACTACHVGGGTWTCTAAT-3'	44.65	-93.04	USA	5.06	NA	Cropland	Gramineae	Dryland	NA	NA	NA	NA	NA
					ELE17B1	ZZZQ4B	ZZZQ4B	ELE17B1	SRR6223331	ELE17R1	ZZZQ4R	ZZZQ4R	ELE17R1	SRR6223342	SRP067882	Illumina	515	5'-GTGCCAGCMGCCGCGGTAA-3'	806	5'-GGACTACHVGGGTWTCTAAT-3'	44.65	-93.04	USA	5.06	NA	Cropland	Gramineae	Dryland	NA	NA	NA	NA	NA	-0.16237	-0.036613	-0.00500902	-0.112089	-0.855984	0.587228	0.37949	-0.0614528	1.04455	0.775591	2.25129	1.61306	NA	NA	NA	NA
					ELE17B3	ZZZQ4B		ELE17B3	SRR6223337	ELE17R3	ZZZQ4R		ELE17R3	SRR6223344	SRP067882	Illumina	515	5'-GTGCCAGCMGCCGCGGTAA-3'	806	5'-GGACTACHVGGGTWTCTAAT-3'	44.65	-93.04	USA	5.06	NA	Cropland	Gramineae	Dryland	NA	NA	NA	NA	NA
					ELE17B5	ZZZQ4B		ELE17B5	SRR6223339	ELE17R5	ZZZQ4R		ELE17R5	SRR6223390	SRP067882	Illumina	515	5'-GTGCCAGCMGCCGCGGTAA-3'	806	5'-GGACTACHVGGGTWTCTAAT-3'	44.65	-93.04	USA	5.06	NA	Cropland	Gramineae	Dryland	NA	NA	NA	NA	NA
					ELE17B6	ZZZQ4B		ELE17B6	SRR6223340	ELE17R6	ZZZQ4R		ELE17R6	SRR6223391	SRP067882	Illumina	515	5'-GTGCCAGCMGCCGCGGTAA-3'	806	5'-GGACTACHVGGGTWTCTAAT-3'	44.65	-93.04	USA	5.06	NA	Cropland	Gramineae	Dryland	NA	NA	NA	NA	NA
ID111	2017	Jennifer Estendorfer	Front. Plant Sci	The Influence of Land Use Intensity on the Plant-Associated Microbiome of Dactylis glomerata L.	JLUI2B1	ZZZS1B	ZZZS1B	JBulk20_1_R1_001.fastq.AEG20.1_June_Bulk	SRR5381990	JLUI2R1	ZZZS1R	ZZZS1R	JRhizo20_1_R1_001.fastq.AEG20.1_June_Rhizo	SRR5381966	SRP102620	Illumina	335	5'-CADACTCCTACGGGAGGC-3'	769	5'-ATCCTGTTTGMTMCCCVCRC-3'	48.45	9.46	Germany	9.9	730	Grassland	NA	NA	NA	Grasses	C3	NA	NA	-0.231896	-0.0491078	-0.0186122	-0.333649	-0.391797	-0.198343	-1.32914	0.154151	-0.876682	0.781904	NA	0.89728	0.126752	1.15924	0.126752	1.38629
					JLUI2B2	ZZZS1B		JBulk20_2_R1_001.fastq.AEG20.2_June_Bulk	SRR5381989	JLUI2R2	ZZZS1R		JRhizo20_2_R1.fastq.AEG20.2_June_Rhizo	SRR5381965	SRP102620	Illumina	335	5'-CADACTCCTACGGGAGGC-3'	769	5'-ATCCTGTTTGMTMCCCVCRC-3'	48.45	9.46	Germany	9.9	730	Grassland	NA	NA	NA	Grasses	C3	NA	NA
					JLUI2B3	ZZZS1B		JBulk20_3_R1_001.fastq.AEG20.3_June_Bulk	SRR5381988	JLUI2R3	ZZZS1R		JRhizo20_3_R1_001.fastq.AEG20.3_June_Rhizo	SRR5381964	SRP102620	Illumina	335	5'-CADACTCCTACGGGAGGC-3'	769	5'-ATCCTGTTTGMTMCCCVCRC-3'	48.45	9.46	Germany	9.9	730	Grassland	NA	NA	NA	Grasses	C3	NA	NA
					JLUI4B1	ZZZS3B	ZZZS3B	JBulk28_1_R1_001.fastq.AEG28.1_June_Bulk	SRR5381984	JLUI4R1	ZZZS3R	ZZZS3R	JRhizo28_1_R1_001.fastq.AEG28.1_June_Rhizo	SRR5381960	SRP102620	Illumina	335	5'-CADACTCCTACGGGAGGC-3'	769	5'-ATCCTGTTTGMTMCCCVCRC-3'	48.45	9.46	Germany	9.9	730	Grassland	NA	NA	NA	Grasses	C3	NA	NA	0.085079	0.0142904	0.00388513	-0.0811555	0.350005	0.172969	0.559616	-0.741544	-0.775571	-0.884685	NA	0.493923	NA	-0.532086	NA	-0.330664
					JLUI4B2	ZZZS3B		JBulk28_2_R1_001.fastq.AEG28.2_June_Bulk	SRR5381983	JLUI4R2	ZZZS3R		JRhizo28_2_R1_001.fastq.AEG28.2_June_Rhizo	SRR5381959	SRP102620	Illumina	335	5'-CADACTCCTACGGGAGGC-3'	769	5'-ATCCTGTTTGMTMCCCVCRC-3'	48.45	9.46	Germany	9.9	730	Grassland	NA	NA	NA	Grasses	C3	NA	NA
					JLUI4B3	ZZZS3B		JBulk28_3_R1_001.fastq.AEG28.3_June_Bulk	SRR5381982	JLUI4R3	ZZZS3R		JRhizo28_3_R1_001.fastq.AEG28.3_June_Rhizo	SRR5381958	SRP102620	Illumina	335	5'-CADACTCCTACGGGAGGC-3'	769	5'-ATCCTGTTTGMTMCCCVCRC-3'	48.45	9.46	Germany	9.9	730	Grassland	NA	NA	NA	Grasses	C3	NA	NA
					JLUI6B1	ZZZS4B	ZZZS4B	JBulk34_1_R1_001.fastq.AEG34.1_June_Bulk	SRR5381978	JLUI6R1	ZZZS4R	ZZZS4R	JRhizo34_1_R1_001.fastq.AEG34.1_June_Rhizo	SRR5381954	SRP102620	Illumina	335	5'-CADACTCCTACGGGAGGC-3'	769	5'-ATCCTGTTTGMTMCCCVCRC-3'	48.45	9.46	Germany	9.9	730	Grassland	NA	NA	NA	Grasses	C3	NA	NA	0.45324	0.0705612	0.00704116	0.246878	0.0613941	-0.204001	-0.190044	-0.633724	-0.397743	-0.267479	NA	0.136871	NA	-0.680877	NA	-0.680877
					JLUI6B2	ZZZS4B		JBulk34_2_R1.fastq.AEG34.2_June_Bulk	SRR5381977	JLUI6R2	ZZZS4R		JRhizo34_2_R1_001.fastq.AEG34.2_June_Rhizo	SRR5381953	SRP102620	Illumina	335	5'-CADACTCCTACGGGAGGC-3'	769	5'-ATCCTGTTTGMTMCCCVCRC-3'	48.45	9.46	Germany	9.9	730	Grassland	NA	NA	NA	Grasses	C3	NA	NA
					JLUI6B3	ZZZS4B		JBulk34_3_R1_001.fastq.AEG34.3_June_Bulk	SRR5381976	JLUI6R3	ZZZS4R		JRhizo34_3_R1_001.fastq.AEG34.3_June_Rhizo	SRR5381952	SRP102620	Illumina	335	5'-CADACTCCTACGGGAGGC-3'	769	5'-ATCCTGTTTGMTMCCCVCRC-3'	48.45	9.46	Germany	9.9	730	Grassland	NA	NA	NA	Grasses	C3	NA	NA
					JLUI7B1	ZZZS5B	ZZZS5B	JBulk6_1_R1_001.fastq.AEG6.1_June_Bulk	SRR5381975	JLUI7R1	ZZZS5R	ZZZS5R	JRhizo6_1_R1_001.fastq.AEG6.1_June_Rhizo	SRR5381951	SRP102620	Illumina	335	5'-CADACTCCTACGGGAGGC-3'	769	5'-ATCCTGTTTGMTMCCCVCRC-3'	48.45	9.46	Germany	9.9	730	Grassland	NA	NA	NA	Grasses	C3	NA	NA	-0.172033	-0.0105469	0.0159652	-0.135308	-0.171703	-0.122152	-0.234401	0.109324	-0.298153	-0.0636053	NA	0.0737784	1.06087	-0.218254	0.815749	-0.125163
					JLUI7B2	ZZZS5B		JBulk6_2_R1_001.fastq.AEG6.2_June_Bulk	SRR5381974	JLUI7R2	ZZZS5R		JRhizo6_2_R1_001.fastq.AEG6.2_June_Rhizo	SRR5381950	SRP102620	Illumina	335	5'-CADACTCCTACGGGAGGC-3'	769	5'-ATCCTGTTTGMTMCCCVCRC-3'	48.45	9.46	Germany	9.9	730	Grassland	NA	NA	NA	Grasses	C3	NA	NA
					JLUI7B3	ZZZS5B		JBulk6_3_R1_001.fastq.AEG6.3_June_Bulk	SRR5381973	JLUI7R3	ZZZS5R		JRhizo6_3_R1_001.fastq.AEG6.3_June_Rhizo	SRR5381949	SRP102620	Illumina	335	5'-CADACTCCTACGGGAGGC-3'	769	5'-ATCCTGTTTGMTMCCCVCRC-3'	48.45	9.46	Germany	9.9	730	Grassland	NA	NA	NA	Grasses	C3	NA	NA
					MLUI1B1	ZZZS6B	ZZZS6B	MBulk19_1_R1.fastq.AEG19.1_May_Bulk	SRR7850839	MLUI1R1	ZZZS6R	ZZZS6R	MRhizo19_1_R1.fastq.AEG19.1_May_Rhizo	SRR7850743	SRP102620	Illumina	335	5'-CADACTCCTACGGGAGGC-3'	769	5'-ATCCTGTTTGMTMCCCVCRC-3'	48.45	9.46	Germany	9.9	730	Grassland	NA	NA	NA	Grasses	C3	NA	NA	0.154497	0.0324938	0.00268089	0.00904424	-0.513256	0.0365152	-1.15172	-0.0183491	-0.612897	0.93274	NA	1.19451	3.41773	3.07269	2.23907	3.24259
					MLUI1B2	ZZZS6B		MBulk19_2_R1.fastq.AEG19.2_May_Bulk	SRR7850732	MLUI1R2	ZZZS6R		MRhizo19_2_R1.fastq.AEG19.2_May_Rhizo	SRR7850793	SRP102620	Illumina	335	5'-CADACTCCTACGGGAGGC-3'	769	5'-ATCCTGTTTGMTMCCCVCRC-3'	48.45	9.46	Germany	9.9	730	Grassland	NA	NA	NA	Grasses	C3	NA	NA
					MLUI1B3	ZZZS6B		MBulk19_3_R1.fastq.AEG19.3_May_Bulk	SRR7850753	MLUI1R3	ZZZS6R		MRhizo19_3_2_R1.fastq.AEG19.4_May_Rhizo	SRR7850859	SRP102620	Illumina	335	5'-CADACTCCTACGGGAGGC-3'	769	5'-ATCCTGTTTGMTMCCCVCRC-3'	48.45	9.46	Germany	9.9	730	Grassland	NA	NA	NA	Grasses	C3	NA	NA
					MLUI2B1	ZZZS7B	ZZZS7B	MBulk20_1_R1.fastq.AEG20.1_May_Bulk	SRR7850726	MLUI1R4	ZZZS7R	ZZZS7R	MRhizo19_3_R1.fastq.AEG19.3_May_Rhizo	SRR7850769	SRP102620	Illumina	335	5'-CADACTCCTACGGGAGGC-3'	769	5'-ATCCTGTTTGMTMCCCVCRC-3'	48.45	9.46	Germany	9.9	730	Grassland	NA	NA	NA	Grasses	C3	NA	NA	-0.140606	0.00238095	0.0244847	-0.129887	0.0286302	0.329154	-0.641854	-0.847298	-0.91765	0.280302	NA	0.732396	0.489548	-0.479573	0.489548	-0.97601
					MLUI2B2	ZZZS7B		MBulk20_2_R1.fastq.AEG20.2_May_Bulk	SRR7850747	MLUI2R1	ZZZS7R		MRhizo20_1_R1.fastq.AEG20.1_May_Rhizo	SRR7850772	SRP102620	Illumina	335	5'-CADACTCCTACGGGAGGC-3'	769	5'-ATCCTGTTTGMTMCCCVCRC-3'	48.45	9.46	Germany	9.9	730	Grassland	NA	NA	NA	Grasses	C3	NA	NA
					MLUI2B3	ZZZS7B		MBulk20_3_R1.fastq.AEG20.3_May_Bulk	SRR7850715	MLUI2R2	ZZZS7R		MRhizo20_2_R1.fastq.AEG20.2_May_Rhizo	SRR7850771	SRP102620	Illumina	335	5'-CADACTCCTACGGGAGGC-3'	769	5'-ATCCTGTTTGMTMCCCVCRC-3'	48.45	9.46	Germany	9.9	730	Grassland	NA	NA	NA	Grasses	C3	NA	NA
					OLUI1B1	ZZZS93B	ZZZS93B	OBulk19_1_R1.fastq.AEG19.1_October_Bulk	SRR7850751	OLUI1R1	ZZZS93R	ZZZS93R	ORhizo19_2_R1.fastq.AEG19.2_October_Rhizo	SRR7850768	SRP102620	Illumina	335	5'-CADACTCCTACGGGAGGC-3'	769	5'-ATCCTGTTTGMTMCCCVCRC-3'	48.45	9.46	Germany	9.9	730	Grassland	NA	NA	NA	Grasses	C3	NA	NA	0.222659	0.0662494	0.0337235	-0.0505655	-0.521875	0.204311	-0.678758	0.411435	0.275848	1.10891	NA	0.889142	NA	2.31911	NA	2.50212
					OLUI1B2	ZZZS93B		OBulk19_2_R1.fastq.AEG19.2_October_Bulk	SRR7850804	OLUI1R2	ZZZS93R		ORhizo19_3_R1.fastq.AEG19.3_October_Rhizo	SRR7850835	SRP102620	Illumina	335	5'-CADACTCCTACGGGAGGC-3'	769	5'-ATCCTGTTTGMTMCCCVCRC-3'	48.45	9.46	Germany	9.9	730	Grassland	NA	NA	NA	Grasses	C3	NA	NA
					OLUI1B3	ZZZS93B		OBulk19_3_R1.fastq.AEG19.3_October_Bulk	SRR7850845	OLUI1R3	ZZZS93R		ORhizo20_1_R1.fastq.AEG20.1_October_Rhizo	SRR7850760	SRP102620	Illumina	335	5'-CADACTCCTACGGGAGGC-3'	769	5'-ATCCTGTTTGMTMCCCVCRC-3'	48.45	9.46	Germany	9.9	730	Grassland	NA	NA	NA	Grasses	C3	NA	NA
					OLUI3B1	ZZZS94B	ZZZS94B	OBulk21_1_R1.fastq.AEG21.1_October_Bulk	SRR7850718	OLUI3R1	ZZZS94R	ZZZS94R	ORhizo21_2_R1.fastq.AEG21.2_October_Rhizo	SRR7850855	SRP102620	Illumina	335	5'-CADACTCCTACGGGAGGC-3'	769	5'-ATCCTGTTTGMTMCCCVCRC-3'	48.45	9.46	Germany	9.9	730	Grassland	NA	NA	NA	Grasses	C3	NA	NA	0.352441	0.0552107	0.0194463	0.0930665	-0.119049	0.0592062	NA	0.580474	0.0805588	-0.238751	NA	0.635643	-0.341749	0.761415	-0.341749	0.634307
					OLUI3B2	ZZZS94B		OBulk21_2_R1.fastq.AEG21.2_October_Bulk	SRR7850779	OLUI3R2	ZZZS94R		ORhizo21_3_R1.fastq.AEG21.3_October_Rhizo	SRR7850727	SRP102620	Illumina	335	5'-CADACTCCTACGGGAGGC-3'	769	5'-ATCCTGTTTGMTMCCCVCRC-3'	48.45	9.46	Germany	9.9	730	Grassland	NA	NA	NA	Grasses	C3	NA	NA
					OLUI3B3	ZZZS94B		OBulk21_3_R1.fastq.AEG21.3_October_Bulk	SRR7850844	OLUI3R3	ZZZS94R		ORhizo28_1_R1.fastq.AEG28.1_October_Rhizo	SRR7850829	SRP102620	Illumina	335	5'-CADACTCCTACGGGAGGC-3'	769	5'-ATCCTGTTTGMTMCCCVCRC-3'	48.45	9.46	Germany	9.9	730	Grassland	NA	NA	NA	Grasses	C3	NA	NA
					OLUI4B1	ZZZS95B	ZZZS95B	OBulk28_1_R1.fastq.AEG28.1_October_Bulk	SRR7850756	OLUI4R1	ZZZS95R	ZZZS95R	ORhizo28_2_R1.fastq.AEG28.2_October_Rhizo	SRR7850730	SRP102620	Illumina	335	5'-CADACTCCTACGGGAGGC-3'	769	5'-ATCCTGTTTGMTMCCCVCRC-3'	48.45	9.46	Germany	9.9	730	Grassland	NA	NA	NA	Grasses	C3	NA	NA	0.201699	0.0404095	0.0100705	0.031091	0.118689	0.110735	NA	0.86586	-0.202145	-0.637658	NA	0.0439336	NA	1.71605	NA	1.7346
					OLUI4B2	ZZZS95B		OBulk28_2_R1.fastq.AEG28.2_October_Bulk	SRR7850737	OLUI4R2	ZZZS95R		ORhizo28_3_R1.fastq.AEG28.3_October_Rhizo	SRR7850822	SRP102620	Illumina	335	5'-CADACTCCTACGGGAGGC-3'	769	5'-ATCCTGTTTGMTMCCCVCRC-3'	48.45	9.46	Germany	9.9	730	Grassland	NA	NA	NA	Grasses	C3	NA	NA
					OLUI4B3	ZZZS95B		OBulk28_3_R1.fastq.AEG28.3_October_Bulk	SRR7850850	OLUI4R3	ZZZS95R		ORhizo33_1_R1.fastq.AEG33.1_October_Rhizo	SRR7850858	SRP102620	Illumina	335	5'-CADACTCCTACGGGAGGC-3'	769	5'-ATCCTGTTTGMTMCCCVCRC-3'	48.45	9.46	Germany	9.9	730	Grassland	NA	NA	NA	Grasses	C3	NA	NA
					OLUI5B1	ZZZS96B	ZZZS96B	OBulk33_1_R1.fastq.AEG33.1_October_Bulk	SRR7850791	OLUI5R1	ZZZS96R	ZZZS96R	ORhizo33_2_R1.fastq.AEG33.2_October_Rhizo	SRR7850810	SRP102620	Illumina	335	5'-CADACTCCTACGGGAGGC-3'	769	5'-ATCCTGTTTGMTMCCCVCRC-3'	48.45	9.46	Germany	9.9	730	Grassland	NA	NA	NA	Grasses	C3	NA	NA	0.472711	0.0793262	0.00425408	0.219079	-0.396504	-0.213344	-2.89037	-0.00593474	-0.321519	-0.468305	NA	0.0619119	NA	0.254484	NA	0.342286
					OLUI5B2	ZZZS96B		OBulk33_2_R1.fastq.AEG33.2_October_Bulk	SRR7850773	OLUI5R2	ZZZS96R		ORhizo33_3_R1.fastq.AEG33.3_October_Rhizo	SRR7850752	SRP102620	Illumina	335	5'-CADACTCCTACGGGAGGC-3'	769	5'-ATCCTGTTTGMTMCCCVCRC-3'	48.45	9.46	Germany	9.9	730	Grassland	NA	NA	NA	Grasses	C3	NA	NA
					OLUI5B3	ZZZS96B		OBulk33_3_R1.fastq.AEG33.3_October_Bulk	SRR7850724	OLUI5R3	ZZZS96R		ORhizo34_1_R1.fastq.AEG34.1_October_Rhizo	SRR7850799	SRP102620	Illumina	335	5'-CADACTCCTACGGGAGGC-3'	769	5'-ATCCTGTTTGMTMCCCVCRC-3'	48.45	9.46	Germany	9.9	730	Grassland	NA	NA	NA	Grasses	C3	NA	NA
ID113	2017	Junjie Liu	Applied Soil Ecology	Distinct soil bacterial communities in response to the cropping system in a Mollisol of northeast China	CCB1	ZZZU1B	ZZZU1B	SRR0001	SRR5003849	CCR1	ZZZU1R	ZZZU1R	SRR0025	SRR5006842	SRP092878	Illumina	515	5'-GTGCCAGCMGCCGCGGTAA-3′	907	5'-CCGTCAATTCMTTTRAGTTT-3′	50.15	127.27	China	-1.5	525	Cropland	Leguminosae	Dryland	NA	NA	NA	NA	NA	-0.506068	-0.207826	-0.126491	-0.305439	-1.09603	0.377897	-2.25129	-0.847776	-0.0374877	0.753772	-0.693147	1.2929	1.81516	0.497403	1.00562	1.11222
					CCB3	ZZZU1B		SRR0002	SRR5003860	CCR3	ZZZU1R		SRR0026	SRR5006844	SRP092878	Illumina	515	5'-GTGCCAGCMGCCGCGGTAA-3′	907	5'-CCGTCAATTCMTTTRAGTTT-3′	50.15	127.27	China	-1.5	525	Cropland	Leguminosae	Dryland	NA	NA	NA	NA	NA
					CCB5	ZZZU1B		SRR0003	SRR5003914	CCR5	ZZZU1R		SRR0027	SRR5006847	SRP092878	Illumina	515	5'-GTGCCAGCMGCCGCGGTAA-3′	907	5'-CCGTCAATTCMTTTRAGTTT-3′	50.15	127.27	China	-1.5	525	Cropland	Leguminosae	Dryland	NA	NA	NA	NA	NA
					CCB7	ZZZU1B		SRR0004	SRR5003916	CCR7	ZZZU1R		SRR0028	SRR5006849	SRP092878	Illumina	515	5'-GTGCCAGCMGCCGCGGTAA-3′	907	5'-CCGTCAATTCMTTTRAGTTT-3′	50.15	127.27	China	-1.5	525	Cropland	Leguminosae	Dryland	NA	NA	NA	NA	NA
					CCB9	ZZZU1B		SRR0005	SRR5003918	CCR9	ZZZU1R		SRR0029	SRR5006851	SRP092878	Illumina	515	5'-GTGCCAGCMGCCGCGGTAA-3′	907	5'-CCGTCAATTCMTTTRAGTTT-3′	50.15	127.27	China	-1.5	525	Cropland	Leguminosae	Dryland	NA	NA	NA	NA	NA
					CCB12	ZZZU1B		SRR0006	SRR5003920	CCR12	ZZZU1R		SRR0030	SRR5006855	SRP092878	Illumina	515	5'-GTGCCAGCMGCCGCGGTAA-3′	907	5'-CCGTCAATTCMTTTRAGTTT-3′	50.15	127.27	China	-1.5	525	Cropland	Leguminosae	Dryland	NA	NA	NA	NA	NA
					CCB14	ZZZU1B		SRR0007	SRR5006777	CCR14	ZZZU1R		SRR0031	SRR5006858	SRP092878	Illumina	515	5'-GTGCCAGCMGCCGCGGTAA-3′	907	5'-CCGTCAATTCMTTTRAGTTT-3′	50.15	127.27	China	-1.5	525	Cropland	Leguminosae	Dryland	NA	NA	NA	NA	NA
					CCB16	ZZZU1B		SRR0008	SRR5006779	CCR16	ZZZU1R		SRR0032	SRR5006940	SRP092878	Illumina	515	5'-GTGCCAGCMGCCGCGGTAA-3′	907	5'-CCGTCAATTCMTTTRAGTTT-3′	50.15	127.27	China	-1.5	525	Cropland	Leguminosae	Dryland	NA	NA	NA	NA	NA
					CCB18	ZZZU1B		SRR0009	SRR5006781	CCR18	ZZZU1R		SRR0033	SRR5006943	SRP092878	Illumina	515	5'-GTGCCAGCMGCCGCGGTAA-3′	907	5'-CCGTCAATTCMTTTRAGTTT-3′	50.15	127.27	China	-1.5	525	Cropland	Leguminosae	Dryland	NA	NA	NA	NA	NA
					CCB21	ZZZU1B		SRR0010	SRR5006783	CCR21	ZZZU1R		SRR0034	SRR5006945	SRP092878	Illumina	515	5'-GTGCCAGCMGCCGCGGTAA-3′	907	5'-CCGTCAATTCMTTTRAGTTT-3′	50.15	127.27	China	-1.5	525	Cropland	Leguminosae	Dryland	NA	NA	NA	NA	NA
					CCB23	ZZZU1B		SRR0011	SRR5006785	CCR23	ZZZU1R		SRR0035	SRR5006948	SRP092878	Illumina	515	5'-GTGCCAGCMGCCGCGGTAA-3′	907	5'-CCGTCAATTCMTTTRAGTTT-3′	50.15	127.27	China	-1.5	525	Cropland	Leguminosae	Dryland	NA	NA	NA	NA	NA
					CCB25	ZZZU1B		SRR0012	SRR5006840	CCR25	ZZZU1R		SRR0036	SRR5006951	SRP092878	Illumina	515	5'-GTGCCAGCMGCCGCGGTAA-3′	907	5'-CCGTCAATTCMTTTRAGTTT-3′	50.15	127.27	China	-1.5	525	Cropland	Leguminosae	Dryland	NA	NA	NA	NA	NA
					COB1	ZZZU2B	ZZZU2B	SRR0013	SRR5006955	COR1	ZZZU2R	ZZZU2R	SRR0037	SRR5007026	SRP092878	Illumina	515	5'-GTGCCAGCMGCCGCGGTAA-3′	907	5'-CCGTCAATTCMTTTRAGTTT-3′	50.15	127.27	China	-1.5	525	Cropland	Leguminosae	Dryland	NA	NA	NA	NA	NA	-0.224947	-0.0508835	-0.0156797	-0.146742	-0.62318	1.13741	-1.66966	0.377168	0.555175	2.60357	-1.09313	1.25791	1.88391	NA	1.24627	3.26516
					COB3	ZZZU2B		SRR0014	SRR5006959	COR3	ZZZU2R		SRR0038	SRR5007030	SRP092878	Illumina	515	5'-GTGCCAGCMGCCGCGGTAA-3′	907	5'-CCGTCAATTCMTTTRAGTTT-3′	50.15	127.27	China	-1.5	525	Cropland	Leguminosae	Dryland	NA	NA	NA	NA	NA
					COB5	ZZZU2B		SRR0015	SRR5006964	COR5	ZZZU2R		SRR0039	SRR5007048	SRP092878	Illumina	515	5'-GTGCCAGCMGCCGCGGTAA-3′	907	5'-CCGTCAATTCMTTTRAGTTT-3′	50.15	127.27	China	-1.5	525	Cropland	Leguminosae	Dryland	NA	NA	NA	NA	NA
					COB7	ZZZU2B		SRR0016	SRR5006968	COR7	ZZZU2R		SRR0040	SRR5007050	SRP092878	Illumina	515	5'-GTGCCAGCMGCCGCGGTAA-3′	907	5'-CCGTCAATTCMTTTRAGTTT-3′	50.15	127.27	China	-1.5	525	Cropland	Leguminosae	Dryland	NA	NA	NA	NA	NA
					COB9	ZZZU2B		SRR0017	SRR5006973	COR9	ZZZU2R		SRR0041	SRR5007053	SRP092878	Illumina	515	5'-GTGCCAGCMGCCGCGGTAA-3′	907	5'-CCGTCAATTCMTTTRAGTTT-3′	50.15	127.27	China	-1.5	525	Cropland	Leguminosae	Dryland	NA	NA	NA	NA	NA
					COB12	ZZZU2B		SRR0018	SRR5006976	COR12	ZZZU2R		SRR0042	SRR5007057	SRP092878	Illumina	515	5'-GTGCCAGCMGCCGCGGTAA-3′	907	5'-CCGTCAATTCMTTTRAGTTT-3′	50.15	127.27	China	-1.5	525	Cropland	Leguminosae	Dryland	NA	NA	NA	NA	NA
					COB14	ZZZU2B		SRR0019	SRR5006978	COR14	ZZZU2R		SRR0043	SRR5007060	SRP092878	Illumina	515	5'-GTGCCAGCMGCCGCGGTAA-3′	907	5'-CCGTCAATTCMTTTRAGTTT-3′	50.15	127.27	China	-1.5	525	Cropland	Leguminosae	Dryland	NA	NA	NA	NA	NA
					COB16	ZZZU2B		SRR0020	SRR5007005	COR16	ZZZU2R		SRR0044	SRR5007064	SRP092878	Illumina	515	5'-GTGCCAGCMGCCGCGGTAA-3′	907	5'-CCGTCAATTCMTTTRAGTTT-3′	50.15	127.27	China	-1.5	525	Cropland	Leguminosae	Dryland	NA	NA	NA	NA	NA
					COB18	ZZZU2B		SRR0021	SRR5007007	COR18	ZZZU2R		SRR0045	SRR5007066	SRP092878	Illumina	515	5'-GTGCCAGCMGCCGCGGTAA-3′	907	5'-CCGTCAATTCMTTTRAGTTT-3′	50.15	127.27	China	-1.5	525	Cropland	Leguminosae	Dryland	NA	NA	NA	NA	NA
					COB21	ZZZU2B		SRR0022	SRR5007009	COR21	ZZZU2R		SRR0046	SRR5007069	SRP092878	Illumina	515	5'-GTGCCAGCMGCCGCGGTAA-3′	907	5'-CCGTCAATTCMTTTRAGTTT-3′	50.15	127.27	China	-1.5	525	Cropland	Leguminosae	Dryland	NA	NA	NA	NA	NA
					COB23	ZZZU2B		SRR0023	SRR5007012	COR23	ZZZU2R		SRR0047	SRR5007071	SRP092878	Illumina	515	5'-GTGCCAGCMGCCGCGGTAA-3′	907	5'-CCGTCAATTCMTTTRAGTTT-3′	50.15	127.27	China	-1.5	525	Cropland	Leguminosae	Dryland	NA	NA	NA	NA	NA
					COB25	ZZZU2B		SRR0024	SRR5007014	COR25	ZZZU2R		SRR0048	SRR5007075	SRP092878	Illumina	515	5'-GTGCCAGCMGCCGCGGTAA-3′	907	5'-CCGTCAATTCMTTTRAGTTT-3′	50.15	127.27	China	-1.5	525	Cropland	Leguminosae	Dryland	NA	NA	NA	NA	NA
E21	2021	Moroenyane	Fems Microbiology Ecology	Temporal and spatial interactions modulate the soybean microbiome	MOCB1	ZZZW1B	ZZZW1B	C1_16S	SRR11314269	MOCER1	ZZZW1R	ZZZW1R	R1-1_16S	SRR11313981	PRJNA601979	Illumina	520	5′-AYTGGGYDTAAAGNG-3′	799	5'-AACMGGATTAGATACCCKG-3'	50	-60	Canada	NA	NA	Cropland	Leguminosae	Dryland	Chemical	NA	NA	NA	NA	-0.57601	-0.0541288	0.0259581	-0.316116	-0.54046	0.790786	0.356675	1.14335	0.1407	0.796583	0.784119	1.46193	4.71651	NA	2.8622	NA
					MOCB3	ZZZW1B		C3_16S	SRR11314157	MOCER3	ZZZW1R		R1-3_16S	SRR11314256	PRJNA601979	Illumina	520	5′-AYTGGGYDTAAAGNG-3′	799	5'-AACMGGATTAGATACCCKG-3'	50	-60	Canada	NA	NA	Cropland	Leguminosae	Dryland	Chemical	NA	NA	NA	NA
										MOCER5	ZZZW1R		R1-5_16S	SRR11314234	PRJNA601979	Illumina	520	5′-AYTGGGYDTAAAGNG-3′	799	5'-AACMGGATTAGATACCCKG-3'	50	-60	Canada	NA	NA	Cropland	Leguminosae	Dryland	Chemical	NA	NA	NA	NA
							ZZZW1B			MOCGR1	ZZZW2R	ZZZW2R	R2-1_16S	SRR11314223	PRJNA601979	Illumina	520	5′-AYTGGGYDTAAAGNG-3′	799	5'-AACMGGATTAGATACCCKG-3'	50	-60	Canada	NA	NA	Cropland	Leguminosae	Dryland	Chemical	NA	NA	NA	NA	-0.57601	-0.0541288	0.0259581	-0.316116	-0.54046	0.790786	0.356675	1.14335	0.1407	0.796583	0.784119	1.46193	4.71651	NA	2.8622	NA
										MOCGR2	ZZZW2R		R2-2_16S	SRR11314212	PRJNA601979	Illumina	520	5′-AYTGGGYDTAAAGNG-3′	799	5'-AACMGGATTAGATACCCKG-3'	50	-60	Canada	NA	NA	Cropland	Leguminosae	Dryland	Chemical	NA	NA	NA	NA
										MOCGR3	ZZZW2R		R2-3_16S	SRR11314201	PRJNA601979	Illumina	520	5′-AYTGGGYDTAAAGNG-3′	799	5'-AACMGGATTAGATACCCKG-3'	50	-60	Canada	NA	NA	Cropland	Leguminosae	Dryland	Chemical	NA	NA	NA	NA
										MOCGR5	ZZZW2R		R2-5_16S	SRR11314179	PRJNA601979	Illumina	520	5′-AYTGGGYDTAAAGNG-3′	799	5'-AACMGGATTAGATACCCKG-3'	50	-60	Canada	NA	NA	Cropland	Leguminosae	Dryland	Chemical	NA	NA	NA	NA
							ZZZW1B			MOCFR3	ZZZW3R	ZZZW3R	R3-3_16S	SRR11314145	PRJNA601979	Illumina	520	5′-AYTGGGYDTAAAGNG-3′	799	5'-AACMGGATTAGATACCCKG-3'	50	-60	Canada	NA	NA	Cropland	Leguminosae	Dryland	Chemical	NA	NA	NA	NA	-0.57601	-0.0541288	0.0259581	-0.316116	-0.54046	0.790786	0.356675	1.14335	0.1407	0.796583	0.784119	1.46193	4.71651	NA	2.8622	NA
										MOCFR4	ZZZW3R		R3-4_16S	SRR11314134	PRJNA601979	Illumina	520	5′-AYTGGGYDTAAAGNG-3′	799	5'-AACMGGATTAGATACCCKG-3'	50	-60	Canada	NA	NA	Cropland	Leguminosae	Dryland	Chemical	NA	NA	NA	NA
										MOCFR5	ZZZW3R		R3-5_16S	SRR11314123	PRJNA601979	Illumina	520	5′-AYTGGGYDTAAAGNG-3′	799	5'-AACMGGATTAGATACCCKG-3'	50	-60	Canada	NA	NA	Cropland	Leguminosae	Dryland	Chemical	NA	NA	NA	NA
							ZZZW1B			MOCSR1	ZZZW4R	ZZZW4R	R4-1_16S	SRR11314112	PRJNA601979	Illumina	520	5′-AYTGGGYDTAAAGNG-3′	799	5'-AACMGGATTAGATACCCKG-3'	50	-60	Canada	NA	NA	Cropland	Leguminosae	Dryland	Chemical	NA	NA	NA	NA	-0.57601	-0.0541288	0.0259581	-0.316116	-0.54046	0.790786	0.356675	1.14335	0.1407	0.796583	0.784119	1.46193	4.71651	NA	2.8622	NA
										MOCSR3	ZZZW4R		R4-3_16S	SRR11314090	PRJNA601979	Illumina	520	5′-AYTGGGYDTAAAGNG-3′	799	5'-AACMGGATTAGATACCCKG-3'	50	-60	Canada	NA	NA	Cropland	Leguminosae	Dryland	Chemical	NA	NA	NA	NA
										MOCSR4	ZZZW4R		R4-4_16S	SRR11314079	PRJNA601979	Illumina	520	5′-AYTGGGYDTAAAGNG-3′	799	5'-AACMGGATTAGATACCCKG-3'	50	-60	Canada	NA	NA	Cropland	Leguminosae	Dryland	Chemical	NA	NA	NA	NA
										MOCSR5	ZZZW4R		R4-5_16S	SRR11314068	PRJNA601979	Illumina	520	5′-AYTGGGYDTAAAGNG-3′	799	5'-AACMGGATTAGATACCCKG-3'	50	-60	Canada	NA	NA	Cropland	Leguminosae	Dryland	Chemical	NA	NA	NA	NA
E22	2020	Zhou	Microorganisms	Nitrifying Microbes in the Rhizosphere of Perennial Grasses Are Modified by Biological Nitrification Inhibition	ZHGB1	ZZZX1B	ZZZX1B	bulk_soil_block1	SRR12737767	GSER1	ZZZX1R	ZZZX1R	seashore_paspalums_block1	SRR12737741	NA	Illumina	341	5'-CCTACGGGNGGCWGCAG-3'	806	5'-GGACTACNNGGGTATCTAAT-3'	-36	139.754	Australia	NA	NA	NA	NA	NA	NA	NA	NA	NA	NA	0.716615	0.0691409	-0.00861972	0.313284	-0.084271	-2.22877	NA	-0.830733	2.18063	0.00636539	-0.76214	0.42534	-0.623467	NA	-0.695548	NA
					ZHGB2	ZZZX1B		bulk_soil_block2	SRR12737766	GSER3	ZZZX1R		seashore_paspalums_block3	SRR12737765	NA	Illumina	341	5'-CCTACGGGNGGCWGCAG-3'	806	5'-GGACTACNNGGGTATCTAAT-3'	-36	139.754	Australia	NA	NA	NA	NA	NA	NA	NA	NA	NA	NA
					ZHGB3	ZZZX1B		bulk_soil_block3	SRR12737755	GSER4	ZZZX1R		seashore_paspalums_block4	SRR12737764	NA	Illumina	341	5'-CCTACGGGNGGCWGCAG-3'	806	5'-GGACTACNNGGGTATCTAAT-3'	-36	139.754	Australia	NA	NA	NA	NA	NA	NA	NA	NA	NA	NA
					ZHGB4	ZZZX1B		bulk_soil_block4	SRR12737746						NA	Illumina	341	5'-CCTACGGGNGGCWGCAG-3'	806	5'-GGACTACNNGGGTATCTAAT-3'	-36	139.754	Australia	NA	NA	NA	NA	NA	NA	NA	NA	NA	NA
E23	2020	Brink	Pedosphere	Bacterial communities associated with natural and commercially grown rooibos (Aspalathus linearis)	CACB1	ZZZY1B	ZZZY1B	1r1cbs	DRR046356	CACR3	ZZZY1R	ZZZY1R	1r3ca	DRR046359	PRJDB4224	Illumina	515	5'-GTGCCAGCMGCCGCGGTAA-3'	806	5'-GGACTACHVGGGTWTCTAAT-3'	-32.5	18.8	Africa	18.37	NA	Forest	NA	NA	NA	NA	NA	Hardwood	Shrub	-0.636598	-0.222858	-0.105721	-0.146224	1.11696	1.24706	NA	0.594257	-0.820206	NA	NA	-0.648038	-2.56914	NA	-2.64914	NA
					CACB2	ZZZY1B		1r2cbs	DRR046358	CACR4	ZZZY1R		1r5cb	DRR046364	PRJDB4224	Illumina	515	5'-GTGCCAGCMGCCGCGGTAA-3'	806	5'-GGACTACHVGGGTWTCTAAT-3'	-32.5	18.8	Africa	18.37	NA	Forest	NA	NA	NA	NA	NA	Hardwood	Shrub
					CACB3	ZZZY1B		1r3cbs	DRR046360	CACR5	ZZZY1R		1r7cd	DRR046369	PRJDB4224	Illumina	515	5'-GTGCCAGCMGCCGCGGTAA-3'	806	5'-GGACTACHVGGGTWTCTAAT-3'	-32.5	18.8	Africa	18.37	NA	Forest	NA	NA	NA	NA	NA	Hardwood	Shrub
					CACB4	ZZZY1B		1r5cbs	DRR046365	CACR7	ZZZY1R		2r1cc	DRR046377	PRJDB4224	Illumina	515	5'-GTGCCAGCMGCCGCGGTAA-3'	806	5'-GGACTACHVGGGTWTCTAAT-3'	-32.5	18.8	Africa	18.37	NA	Forest	NA	NA	NA	NA	NA	Hardwood	Shrub
					CACB5	ZZZY1B		1r7cbs							PRJDB4224	Illumina	515	5'-GTGCCAGCMGCCGCGGTAA-3'	806	5'-GGACTACHVGGGTWTCTAAT-3'	-32.5	18.8	Africa	18.37	NA	Forest	NA	NA	NA	NA	NA	Hardwood	Shrub
					CANB1	ZZZY2B	ZZZY1B	1r4nbs	DRR046368	CANR1	ZZZY2R	ZZZY2R	1r4na	DRR046361	PRJDB4224	Illumina	515	5'-GTGCCAGCMGCCGCGGTAA-3'	806	5'-GGACTACHVGGGTWTCTAAT-3'	-32.5	18.8	Africa	18.37	NA	Forest	NA	NA	NA	NA	NA	Hardwood	Shrub	-0.636598	-0.222858	-0.105721	-0.146224	1.11696	1.24706	NA	0.594257	-0.820206	NA	NA	-0.648038	-2.56914	NA	-2.64914	NA
					CANB2	ZZZY2B		1r6nbs	DRR046363	CANR2	ZZZY2R		1r4nb	DRR046362	PRJDB4224	Illumina	515	5'-GTGCCAGCMGCCGCGGTAA-3'	806	5'-GGACTACHVGGGTWTCTAAT-3'	-32.5	18.8	Africa	18.37	NA	Forest	NA	NA	NA	NA	NA	Hardwood	Shrub
					CANB3	ZZZY2B		1r8nbs	DRR046367	CANR3	ZZZY2R		1r6na	DRR046366	PRJDB4224	Illumina	515	5'-GTGCCAGCMGCCGCGGTAA-3'	806	5'-GGACTACHVGGGTWTCTAAT-3'	-32.5	18.8	Africa	18.37	NA	Forest	NA	NA	NA	NA	NA	Hardwood	Shrub
					CANB4	ZZZY2B		2r2nbs	DRR046372	CANR4	ZZZY2R		1r8na	DRR046371	PRJDB4224	Illumina	515	5'-GTGCCAGCMGCCGCGGTAA-3'	806	5'-GGACTACHVGGGTWTCTAAT-3'	-32.5	18.8	Africa	18.37	NA	Forest	NA	NA	NA	NA	NA	Hardwood	Shrub
									DRR046381	CANR5	ZZZY2R		1r8nc	DRR046373	PRJDB4224	Illumina	515	5'-GTGCCAGCMGCCGCGGTAA-3'	806	5'-GGACTACHVGGGTWTCTAAT-3'	-32.5	18.8	Africa	18.37	NA	Forest	NA	NA	NA	NA	NA	Hardwood	Shrub
										CANR6	ZZZY2R		1r8nd	DRR046374	PRJDB4224	Illumina	515	5'-GTGCCAGCMGCCGCGGTAA-3'	806	5'-GGACTACHVGGGTWTCTAAT-3'	-32.5	18.8	Africa	18.37	NA	Forest	NA	NA	NA	NA	NA	Hardwood	Shrub
										CANR9	ZZZY2R		2r2nc	DRR046382	PRJDB4224	Illumina	515	5'-GTGCCAGCMGCCGCGGTAA-3'	806	5'-GGACTACHVGGGTWTCTAAT-3'	-32.5	18.8	Africa	18.37	NA	Forest	NA	NA	NA	NA	NA	Hardwood	Shrub
E36	2021	Wang	Mol Plant	Mycorrhizal symbiosis modulates the rhizosphere microbiota to promote rhizobia-legume symbiosis	MOLCKB2	ZZZZA1B	ZZZZA1B	CK_2_16S	SRR9596819	MODMR1	ZZZZA2R	ZZZZA2R	RS_dmi2_1_16S	SRR9596840	PRJNA551144	Illumina	515	5'-GTGCCAGCMGCCGCGGTAA-3'	806	5'-GGACTACHVGGGTWTCTAAT-3'	NA	NA	China	NA	NA	Grassland	NA	NA	NA	Fabaceae	C3	NA	NA	0.165514	0.278325	0.248339	0.0836915	-3.65832	0.845034	NA	NA	0.460871	1.10985	NA	1.2943	4.1239	NA	0.312611	NA
					MOLCKB3	ZZZZA1B		CK_3_16S	SRR9596822	MODMR2	ZZZZA2R		RS_dmi2_2_16S	SRR9596841	PRJNA551144	Illumina	515	5'-GTGCCAGCMGCCGCGGTAA-3'	806	5'-GGACTACHVGGGTWTCTAAT-3'	NA	NA	China	NA	NA	Grassland	NA	NA	NA	Fabaceae	C3	NA	NA
										MODMR3	ZZZZA2R		RS_dmi2_3_16S	SRR9596842	PRJNA551144	Illumina	515	5'-GTGCCAGCMGCCGCGGTAA-3'	806	5'-GGACTACHVGGGTWTCTAAT-3'	NA	NA	China	NA	NA	Grassland	NA	NA	NA	Fabaceae	C3	NA	NA
										MODMR4	ZZZZA2R		RS_dmi2_4_16S	SRR9596843	PRJNA551144	Illumina	515	5'-GTGCCAGCMGCCGCGGTAA-3'	806	5'-GGACTACHVGGGTWTCTAAT-3'	NA	NA	China	NA	NA	Grassland	NA	NA	NA	Fabaceae	C3	NA	NA
										MODMR5	ZZZZA2R		RS_dmi2_5_16S	SRR9596844	PRJNA551144	Illumina	515	5'-GTGCCAGCMGCCGCGGTAA-3'	806	5'-GGACTACHVGGGTWTCTAAT-3'	NA	NA	China	NA	NA	Grassland	NA	NA	NA	Fabaceae	C3	NA	NA
							ZZZZA1B			MOMIR1	ZZZZA3R	ZZZZA3R	RS_dmi3_1_16S	SRR9596805	PRJNA551144	Illumina	515	5'-GTGCCAGCMGCCGCGGTAA-3'	806	5'-GGACTACHVGGGTWTCTAAT-3'	NA	NA	China	NA	NA	Grassland	NA	NA	NA	Fabaceae	C3	NA	NA	0.165514	0.278325	0.248339	0.0836915	-3.65832	0.845034	NA	NA	0.460871	1.10985	NA	1.2943	4.1239	NA	0.312611	NA
										MOMIR2	ZZZZA3R		RS_dmi3_2_16S	SRR9596943	PRJNA551144	Illumina	515	5'-GTGCCAGCMGCCGCGGTAA-3'	806	5'-GGACTACHVGGGTWTCTAAT-3'	NA	NA	China	NA	NA	Grassland	NA	NA	NA	Fabaceae	C3	NA	NA
										MOMIR3	ZZZZA3R		RS_dmi3_3_16S	SRR9596803	PRJNA551144	Illumina	515	5'-GTGCCAGCMGCCGCGGTAA-3'	806	5'-GGACTACHVGGGTWTCTAAT-3'	NA	NA	China	NA	NA	Grassland	NA	NA	NA	Fabaceae	C3	NA	NA
										MOMIR4	ZZZZA3R		RS_dmi3_4_16S	SRR9596802	PRJNA551144	Illumina	515	5'-GTGCCAGCMGCCGCGGTAA-3'	806	5'-GGACTACHVGGGTWTCTAAT-3'	NA	NA	China	NA	NA	Grassland	NA	NA	NA	Fabaceae	C3	NA	NA
										MOMIR5	ZZZZA3R		RS_dmi3_5_16S	SRR9596940	PRJNA551144	Illumina	515	5'-GTGCCAGCMGCCGCGGTAA-3'	806	5'-GGACTACHVGGGTWTCTAAT-3'	NA	NA	China	NA	NA	Grassland	NA	NA	NA	Fabaceae	C3	NA	NA
							ZZZZA1B			MOIPR1	ZZZZA4R	ZZZZA4R	RS_ipd3_1_16S	SRR9596939	PRJNA551144	Illumina	515	5'-GTGCCAGCMGCCGCGGTAA-3'	806	5'-GGACTACHVGGGTWTCTAAT-3'	NA	NA	China	NA	NA	Grassland	NA	NA	NA	Fabaceae	C3	NA	NA	0.165514	0.278325	0.248339	0.0836915	-3.65832	0.845034	NA	NA	0.460871	1.10985	NA	1.2943	4.1239	NA	0.312611	NA
										MOIPR2	ZZZZA4R		RS_ipd3_2_16S	SRR9596938	PRJNA551144	Illumina	515	5'-GTGCCAGCMGCCGCGGTAA-3'	806	5'-GGACTACHVGGGTWTCTAAT-3'	NA	NA	China	NA	NA	Grassland	NA	NA	NA	Fabaceae	C3	NA	NA
										MOIPR3	ZZZZA4R		RS_ipd3_3_16S	SRR9596786	PRJNA551144	Illumina	515	5'-GTGCCAGCMGCCGCGGTAA-3'	806	5'-GGACTACHVGGGTWTCTAAT-3'	NA	NA	China	NA	NA	Grassland	NA	NA	NA	Fabaceae	C3	NA	NA
										MOIPR4	ZZZZA4R		RS_ipd3_4_16S	SRR9596807	PRJNA551144	Illumina	515	5'-GTGCCAGCMGCCGCGGTAA-3'	806	5'-GGACTACHVGGGTWTCTAAT-3'	NA	NA	China	NA	NA	Grassland	NA	NA	NA	Fabaceae	C3	NA	NA
										MOIPR5	ZZZZA4R		RS_ipd3_5_16S	SRR9596806	PRJNA551144	Illumina	515	5'-GTGCCAGCMGCCGCGGTAA-3'	806	5'-GGACTACHVGGGTWTCTAAT-3'	NA	NA	China	NA	NA	Grassland	NA	NA	NA	Fabaceae	C3	NA	NA
							ZZZZA1B			MOPTR1	ZZZZA7R	ZZZZA7R	RS_pt4_1_16S	SRR9596873	PRJNA551144	Illumina	515	5'-GTGCCAGCMGCCGCGGTAA-3'	806	5'-GGACTACHVGGGTWTCTAAT-3'	NA	NA	China	NA	NA	Grassland	NA	NA	NA	Fabaceae	C3	NA	NA	0.165514	0.278325	0.248339	0.0836915	-3.65832	0.845034	NA	NA	0.460871	1.10985	NA	1.2943	4.1239	NA	0.312611	NA
										MOPTR2	ZZZZA7R		RS_pt4_2_16S	SRR9596872	PRJNA551144	Illumina	515	5'-GTGCCAGCMGCCGCGGTAA-3'	806	5'-GGACTACHVGGGTWTCTAAT-3'	NA	NA	China	NA	NA	Grassland	NA	NA	NA	Fabaceae	C3	NA	NA
										MOPTR3	ZZZZA7R		RS_pt4_3_16S	SRR9596875	PRJNA551144	Illumina	515	5'-GTGCCAGCMGCCGCGGTAA-3'	806	5'-GGACTACHVGGGTWTCTAAT-3'	NA	NA	China	NA	NA	Grassland	NA	NA	NA	Fabaceae	C3	NA	NA
										MOPTR4	ZZZZA7R		RS_pt4_4_16S	SRR9596874	PRJNA551144	Illumina	515	5'-GTGCCAGCMGCCGCGGTAA-3'	806	5'-GGACTACHVGGGTWTCTAAT-3'	NA	NA	China	NA	NA	Grassland	NA	NA	NA	Fabaceae	C3	NA	NA
										MOPTR5	ZZZZA7R		RS_pt4_5_16S	SRR9596869	PRJNA551144	Illumina	515	5'-GTGCCAGCMGCCGCGGTAA-3'	806	5'-GGACTACHVGGGTWTCTAAT-3'	NA	NA	China	NA	NA	Grassland	NA	NA	NA	Fabaceae	C3	NA	NA
N4	2020	Xu	Biology and Fertility of Soils	Assembly of root-associated microbial community of typical rice cultivars in different soil types	XHLJB1	ZZZZE1B	ZZZZE1B	HLJ.1	SRR9192154	XHLJZR1	ZZZZE1R	ZZZZE1R	HLJH.1	SRR9192189	SRP200318	Illumina	520	5′-AYTGGGYDTAAAGNG-3′	802	5′-AYTGGGYDTAAAGNG-3′	45	127	China	NA	NA	Cropland	Gramineae	Wetland	NA	NA	NA	NA	NA	0.0569567	0.0317356	0.0232663	0.00358642	0.210914	0.513124	0.0863281	-0.00512384	0.498991	-0.110348	NA	0.123586	0.737599	-0.693147	0.182322	-2.44235
					XHLJB2	ZZZZE1B		HLJ.2	SRR9192155	XHLJZR2	ZZZZE1R		HLJH.2	SRR9192190	SRP200318	Illumina	520	5′-AYTGGGYDTAAAGNG-3′	802	5′-AYTGGGYDTAAAGNG-3′	45	127	China	NA	NA	Cropland	Gramineae	Wetland	NA	NA	NA	NA	NA
					XHLJB3	ZZZZE1B		HLJ.3	SRR9192156	XHLJZR3	ZZZZE1R		HLJH.3	SRR9192191	SRP200318	Illumina	520	5′-AYTGGGYDTAAAGNG-3′	802	5′-AYTGGGYDTAAAGNG-3′	45	127	China	NA	NA	Cropland	Gramineae	Wetland	NA	NA	NA	NA	NA
					XHLJB4	ZZZZE1B		HLJ.4	SRR9192157	XHLJZR4	ZZZZE1R		HLJH.4	SRR9192192	SRP200318	Illumina	520	5′-AYTGGGYDTAAAGNG-3′	802	5′-AYTGGGYDTAAAGNG-3′	45	127	China	NA	NA	Cropland	Gramineae	Wetland	NA	NA	NA	NA	NA
							ZZZZE1B			XHLJIR1	ZZZZE2R	ZZZZE2R	HLJI.1	SRR9192145	SRP200318	Illumina	520	5′-AYTGGGYDTAAAGNG-3′	802	5′-AYTGGGYDTAAAGNG-3′	45	127	China	NA	NA	Cropland	Gramineae	Wetland	NA	NA	NA	NA	NA	0.0569567	0.0317356	0.0232663	0.00358642	0.210914	0.513124	0.0863281	-0.00512384	0.498991	-0.110348	NA	0.123586	0.737599	-0.693147	0.182322	-2.44235
										XHLJIR2	ZZZZE2R		HLJI.2	SRR9192144	SRP200318	Illumina	520	5′-AYTGGGYDTAAAGNG-3′	802	5′-AYTGGGYDTAAAGNG-3′	45	127	China	NA	NA	Cropland	Gramineae	Wetland	NA	NA	NA	NA	NA
										XHLJIR3	ZZZZE2R		HLJI.3	SRR9192143	SRP200318	Illumina	520	5′-AYTGGGYDTAAAGNG-3′	802	5′-AYTGGGYDTAAAGNG-3′	45	127	China	NA	NA	Cropland	Gramineae	Wetland	NA	NA	NA	NA	NA
										XHLJIR4	ZZZZE2R		HLJI.4	SRR9192142	SRP200318	Illumina	520	5′-AYTGGGYDTAAAGNG-3′	802	5′-AYTGGGYDTAAAGNG-3′	45	127	China	NA	NA	Cropland	Gramineae	Wetland	NA	NA	NA	NA	NA
							ZZZZE1B			XHLJJR1	ZZZZE3R	ZZZZE3R	HLJJ.1	SRR9192185	SRP200318	Illumina	520	5′-AYTGGGYDTAAAGNG-3′	802	5′-AYTGGGYDTAAAGNG-3′	45	127	China	NA	NA	Cropland	Gramineae	Wetland	NA	NA	NA	NA	NA	0.0569567	0.0317356	0.0232663	0.00358642	0.210914	0.513124	0.0863281	-0.00512384	0.498991	-0.110348	NA	0.123586	0.737599	-0.693147	0.182322	-2.44235
										XHLJJR2	ZZZZE3R		HLJJ.2	SRR9192186	SRP200318	Illumina	520	5′-AYTGGGYDTAAAGNG-3′	802	5′-AYTGGGYDTAAAGNG-3′	45	127	China	NA	NA	Cropland	Gramineae	Wetland	NA	NA	NA	NA	NA
										XHLJJR3	ZZZZE3R		HLJJ.3	SRR9192163	SRP200318	Illumina	520	5′-AYTGGGYDTAAAGNG-3′	802	5′-AYTGGGYDTAAAGNG-3′	45	127	China	NA	NA	Cropland	Gramineae	Wetland	NA	NA	NA	NA	NA
										XHLJJR4	ZZZZE3R		HLJJ.4	SRR9192188	SRP200318	Illumina	520	5′-AYTGGGYDTAAAGNG-3′	802	5′-AYTGGGYDTAAAGNG-3′	45	127	China	NA	NA	Cropland	Gramineae	Wetland	NA	NA	NA	NA	NA
					XHNB1	ZZZZE4B	ZZZZE4B	HN..1	SRR9192112	XHNZR1	ZZZZE4R	ZZZZE4R	HNH.1	SRR9192118	SRP200318	Illumina	520	5′-AYTGGGYDTAAAGNG-3′	802	5′-AYTGGGYDTAAAGNG-3′	19	110	China	NA	NA	Cropland	Gramineae	Wetland	NA	NA	NA	NA	NA	-0.060806	-0.0309543	-0.0224707	-0.0256425	-0.264774	0.442294	0.82772	-0.188794	1.15268	0.306913	1.79176	0.217196	-0.860201	NA	-0.0860343	1.94591
					XHNB2	ZZZZE4B		HN..2	SRR9192115	XHNZR2	ZZZZE4R		HNH.2	SRR9192162	SRP200318	Illumina	520	5′-AYTGGGYDTAAAGNG-3′	802	5′-AYTGGGYDTAAAGNG-3′	19	110	China	NA	NA	Cropland	Gramineae	Wetland	NA	NA	NA	NA	NA
					XHNB3	ZZZZE4B		HN..3	SRR9192173	XHNZR3	ZZZZE4R		HNH.3	SRR9192122	SRP200318	Illumina	520	5′-AYTGGGYDTAAAGNG-3′	802	5′-AYTGGGYDTAAAGNG-3′	19	110	China	NA	NA	Cropland	Gramineae	Wetland	NA	NA	NA	NA	NA
					XHNB4	ZZZZE4B		HN..4	SRR9192174	XHNZR4	ZZZZE4R		HNH.4	SRR9192121	SRP200318	Illumina	520	5′-AYTGGGYDTAAAGNG-3′	802	5′-AYTGGGYDTAAAGNG-3′	19	110	China	NA	NA	Cropland	Gramineae	Wetland	NA	NA	NA	NA	NA
							ZZZZE4B			XHNIR1	ZZZZE5R	ZZZZE5R	HNI.1	SRR9192183	SRP200318	Illumina	520	5′-AYTGGGYDTAAAGNG-3′	802	5′-AYTGGGYDTAAAGNG-3′	19	110	China	NA	NA	Cropland	Gramineae	Wetland	NA	NA	NA	NA	NA	-0.060806	-0.0309543	-0.0224707	-0.0256425	-0.264774	0.442294	0.82772	-0.188794	1.15268	0.306913	1.79176	0.217196	-0.860201	NA	-0.0860343	1.94591
										XHNIR2	ZZZZE5R		HNI.2	SRR9192184	SRP200318	Illumina	520	5′-AYTGGGYDTAAAGNG-3′	802	5′-AYTGGGYDTAAAGNG-3′	19	110	China	NA	NA	Cropland	Gramineae	Wetland	NA	NA	NA	NA	NA
										XHNIR3	ZZZZE5R		HNI.3	SRR9192168	SRP200318	Illumina	520	5′-AYTGGGYDTAAAGNG-3′	802	5′-AYTGGGYDTAAAGNG-3′	19	110	China	NA	NA	Cropland	Gramineae	Wetland	NA	NA	NA	NA	NA
										XHNIR4	ZZZZE5R		HNI.4	SRR9192182	SRP200318	Illumina	520	5′-AYTGGGYDTAAAGNG-3′	802	5′-AYTGGGYDTAAAGNG-3′	19	110	China	NA	NA	Cropland	Gramineae	Wetland	NA	NA	NA	NA	NA
							ZZZZE4B			XHNJR1	ZZZZE6R	ZZZZE6R	HNJ.1	SRR9192127	SRP200318	Illumina	520	5′-AYTGGGYDTAAAGNG-3′	802	5′-AYTGGGYDTAAAGNG-3′	19	110	China	NA	NA	Cropland	Gramineae	Wetland	NA	NA	NA	NA	NA	-0.060806	-0.0309543	-0.0224707	-0.0256425	-0.264774	0.442294	0.82772	-0.188794	1.15268	0.306913	1.79176	0.217196	-0.860201	NA	-0.0860343	1.94591
										XHNJR2	ZZZZE6R		HNJ.2	SRR9192180	SRP200318	Illumina	520	5′-AYTGGGYDTAAAGNG-3′	802	5′-AYTGGGYDTAAAGNG-3′	19	110	China	NA	NA	Cropland	Gramineae	Wetland	NA	NA	NA	NA	NA
										XHNJR3	ZZZZE6R		HNJ.3	SRR9192126	SRP200318	Illumina	520	5′-AYTGGGYDTAAAGNG-3′	802	5′-AYTGGGYDTAAAGNG-3′	19	110	China	NA	NA	Cropland	Gramineae	Wetland	NA	NA	NA	NA	NA
										XHNJR4	ZZZZE6R		HNJ.4	SRR9192114	SRP200318	Illumina	520	5′-AYTGGGYDTAAAGNG-3′	802	5′-AYTGGGYDTAAAGNG-3′	19	110	China	NA	NA	Cropland	Gramineae	Wetland	NA	NA	NA	NA	NA
					XZJB1	ZZZZE7B	ZZZZE7B	ZJ.1	SRR9192158	XZJZR1	ZZZZE7R	ZZZZE7R	ZJH.1	SRR9192139	SRP200318	Illumina	520	5′-AYTGGGYDTAAAGNG-3′	802	5′-AYTGGGYDTAAAGNG-3′	30.5	120	China	NA	NA	Cropland	Gramineae	Wetland	NA	NA	NA	NA	NA	-0.0283062	0.00330852	0.00705466	-0.0453739	0.0114287	0.0722083	-0.199088	-0.0796176	2.19722	-0.160343	-0.693147	0.593542	1.00966	0	0.123614	1.24432
					XZJB2	ZZZZE7B		ZJ.2	SRR9192159	XZJZR2	ZZZZE7R		ZJH.2	SRR9192138	SRP200318	Illumina	520	5′-AYTGGGYDTAAAGNG-3′	802	5′-AYTGGGYDTAAAGNG-3′	30.5	120	China	NA	NA	Cropland	Gramineae	Wetland	NA	NA	NA	NA	NA
					XZJB3	ZZZZE7B		ZJ.3	SRR9192160	XZJZR3	ZZZZE7R		ZJH.3	SRR9192179	SRP200318	Illumina	520	5′-AYTGGGYDTAAAGNG-3′	802	5′-AYTGGGYDTAAAGNG-3′	30.5	120	China	NA	NA	Cropland	Gramineae	Wetland	NA	NA	NA	NA	NA
					XZJB4	ZZZZE7B		ZJ.4	SRR9192161	XZJZR4	ZZZZE7R		ZJH.4	SRR9192153	SRP200318	Illumina	520	5′-AYTGGGYDTAAAGNG-3′	802	5′-AYTGGGYDTAAAGNG-3′	30.5	120	China	NA	NA	Cropland	Gramineae	Wetland	NA	NA	NA	NA	NA
							ZZZZE7B			XZJIR1	ZZZZE8R	ZZZZE8R	ZJI.1	SRR9192177	SRP200318	Illumina	520	5′-AYTGGGYDTAAAGNG-3′	802	5′-AYTGGGYDTAAAGNG-3′	30.5	120	China	NA	NA	Cropland	Gramineae	Wetland	NA	NA	NA	NA	NA	-0.0283062	0.00330852	0.00705466	-0.0453739	0.0114287	0.0722083	-0.199088	-0.0796176	2.19722	-0.160343	-0.693147	0.593542	1.00966	0	0.123614	1.24432
										XZJIR2	ZZZZE8R		ZJI.2	SRR9192178	SRP200318	Illumina	520	5′-AYTGGGYDTAAAGNG-3′	802	5′-AYTGGGYDTAAAGNG-3′	30.5	120	China	NA	NA	Cropland	Gramineae	Wetland	NA	NA	NA	NA	NA
										XZJIR3	ZZZZE8R		ZJI.3	SRR9192141	SRP200318	Illumina	520	5′-AYTGGGYDTAAAGNG-3′	802	5′-AYTGGGYDTAAAGNG-3′	30.5	120	China	NA	NA	Cropland	Gramineae	Wetland	NA	NA	NA	NA	NA
										XZJIR4	ZZZZE8R		ZJI.4	SRR9192140	SRP200318	Illumina	520	5′-AYTGGGYDTAAAGNG-3′	802	5′-AYTGGGYDTAAAGNG-3′	30.5	120	China	NA	NA	Cropland	Gramineae	Wetland	NA	NA	NA	NA	NA
							ZZZZE7B			XZJJR1	ZZZZE9R	ZZZZE9R	ZJJ.1	SRR9192152	SRP200318	Illumina	520	5′-AYTGGGYDTAAAGNG-3′	802	5′-AYTGGGYDTAAAGNG-3′	30.5	120	China	NA	NA	Cropland	Gramineae	Wetland	NA	NA	NA	NA	NA	-0.0283062	0.00330852	0.00705466	-0.0453739	0.0114287	0.0722083	-0.199088	-0.0796176	2.19722	-0.160343	-0.693147	0.593542	1.00966	0	0.123614	1.24432
										XZJJR2	ZZZZE9R		ZJJ.2	SRR9192117	SRP200318	Illumina	520	5′-AYTGGGYDTAAAGNG-3′	802	5′-AYTGGGYDTAAAGNG-3′	30.5	120	China	NA	NA	Cropland	Gramineae	Wetland	NA	NA	NA	NA	NA
										XZJJR3	ZZZZE9R		ZJJ.3	SRR9192137	SRP200318	Illumina	520	5′-AYTGGGYDTAAAGNG-3′	802	5′-AYTGGGYDTAAAGNG-3′	30.5	120	China	NA	NA	Cropland	Gramineae	Wetland	NA	NA	NA	NA	NA
										XZJJR4	ZZZZE9R		ZJJ.4	SRR9192136	SRP200318	Illumina	520	5′-AYTGGGYDTAAAGNG-3′	802	5′-AYTGGGYDTAAAGNG-3′	30.5	120	China	NA	NA	Cropland	Gramineae	Wetland	NA	NA	NA	NA	NA
N7	2017	Naylor	Isme Journal	Drought and host selection influence bacterial community dynamics in the grass root microbiome	NAYSB2	ZZZZF1B	ZZZZF1B	Sorghum bicolorSoil	SRR5224736	NAYSR2	ZZZZF1R	ZZZZF1R	Sorghum bicolorRhizosphere	SRR5224737	PRJNA369551	Illumina	341	5'-CCTACGGGNGGCWGCAG-3'	785	5'-GACTACHVGGGTATCTAATCC-3'	37	-122	USA	13.57	NA	Cropland	Gramineae	Dryland	NA	NA	NA	NA	NA	-0.729849	-0.0912986	0.0368104	-0.406181	-0.0432968	1.25276	NA	0.196182	NA	1.68401	-0.403622	0.62253	NA	1.29928	NA	2.3979
					NAYSB3	ZZZZF1B		Sorghum bicolorSoil	SRR5224902	NAYSR3	ZZZZF1R		Sorghum bicolorRhizosphere	SRR5224903	PRJNA369551	Illumina	341	5'-CCTACGGGNGGCWGCAG-3'	785	5'-GACTACHVGGGTATCTAATCC-3'	37	-122	USA	13.57	NA	Cropland	Gramineae	Dryland	NA	NA	NA	NA	NA
					NAYAB1	ZZZZF2B	ZZZZF2B	Avena sativaSoil	SRR5224561	NAYAR1	ZZZZF2R	ZZZZF2R	Avena sativaRhizosphere	SRR5224562	PRJNA369551	Illumina	341	5'-CCTACGGGNGGCWGCAG-3'	785	5'-GACTACHVGGGTATCTAATCC-3'	37	-122	USA	13.57	NA	Cropland	Gramineae	Dryland	NA	NA	NA	NA	NA	-0.251845	-0.0324243	0.0217881	-0.220369	-0.449657	2.00148	NA	-1.09444	-3.2581	0.185142	-0.752966	1.90954	NA	NA	NA	NA
					NAYAB2	ZZZZF2B		Avena sativaSoil	SRR5224718	NAYAR2	ZZZZF2R		Avena sativaRhizosphere	SRR5224719	PRJNA369551	Illumina	341	5'-CCTACGGGNGGCWGCAG-3'	785	5'-GACTACHVGGGTATCTAATCC-3'	37	-122	USA	13.57	NA	Cropland	Gramineae	Dryland	NA	NA	NA	NA	NA
					NAYFB1	ZZZZF3B	ZZZZF3B	Festuca arundinaceaSoil	SRR5224672	NAYFR1	ZZZZF3R	ZZZZF3R	Festuca arundinaceaRhizosphere	SRR5224637	PRJNA369551	Illumina	341	5'-CCTACGGGNGGCWGCAG-3'	785	5'-GACTACHVGGGTATCTAATCC-3'	37	-122	USA	13.57	NA	Grassland	NA	NA	NA	Grasses	C3	NA	NA	-0.25691	-0.0154086	0.0329035	-0.0887249	-0.367725	0.465874	NA	0.451985	0.122103	0.587787	1.14407	1.09968	NA	NA	NA	NA
					NAYFB2	ZZZZF3B		Festuca arundinaceaSoil	SRR5224881	NAYFR2	ZZZZF3R		Festuca arundinaceaRhizosphere	SRR5224673	PRJNA369551	Illumina	341	5'-CCTACGGGNGGCWGCAG-3'	785	5'-GACTACHVGGGTATCTAATCC-3'	37	-122	USA	13.57	NA	Grassland	NA	NA	NA	Grasses	C3	NA	NA
					NAYSOB1	ZZZZF4B	ZZZZF4B	Sorghum bicolorSoil	SRR5224567	NAYSOR1	ZZZZF4R	ZZZZF4R	Sorghum bicolorRhizosphere	SRR5224568	PRJNA369551	Illumina	341	5'-CCTACGGGNGGCWGCAG-3'	785	5'-GACTACHVGGGTATCTAATCC-3'	37	-122	USA	13.57	NA	Cropland	Gramineae	Dryland	NA	NA	NA	NA	NA	-0.0138442	-0.00840613	0.00287708	-0.0175246	-0.43808	0.740549	NA	0.137959	NA	0.221433	0.352715	0.0136469	1.44474	NA	1.34048	0.167054
					NAYSOB2	ZZZZF4B		Sorghum bicolorSoil	SRR5224700	NAYSOR2	ZZZZF4R		Sorghum bicolorRhizosphere	SRR5224701	PRJNA369551	Illumina	341	5'-CCTACGGGNGGCWGCAG-3'	785	5'-GACTACHVGGGTATCTAATCC-3'	37	-122	USA	13.57	NA	Cropland	Gramineae	Dryland	NA	NA	NA	NA	NA
					NAYSOB3	ZZZZF4B		Sorghum bicolorSoil	SRR5224960	NAYSOR3	ZZZZF4R		Sorghum bicolorRhizosphere	SRR5224961	PRJNA369551	Illumina	341	5'-CCTACGGGNGGCWGCAG-3'	785	5'-GACTACHVGGGTATCTAATCC-3'	37	-122	USA	13.57	NA	Cropland	Gramineae	Dryland	NA	NA	NA	NA	NA
					NAYSLB2	ZZZZF5B	ZZZZF5B	Sorghum laxiflorumSoil	SRR5224730	NAYSLR2	ZZZZF5R	ZZZZF5R	Sorghum laxiflorumRhizosphere	SRR5224731	PRJNA369551	Illumina	341	5'-CCTACGGGNGGCWGCAG-3'	785	5'-GACTACHVGGGTATCTAATCC-3'	37	-122	USA	13.57	NA	Cropland	Gramineae	Dryland	NA	NA	NA	NA	NA	0.28592	0.0557671	0.00390444	0.144279	0.370098	-0.405465	NA	-0.582537	-0.826679	0.351704	1.55008	0.184546	0.73936	-1.16315	0.73936	0.197826
					NAYSLB3	ZZZZF5B		Sorghum laxiflorumSoil	SRR5224942	NAYSLR3	ZZZZF5R		Sorghum laxiflorumRhizosphere	SRR5224943	PRJNA369551	Illumina	341	5'-CCTACGGGNGGCWGCAG-3'	785	5'-GACTACHVGGGTATCTAATCC-3'	37	-122	USA	13.57	NA	Cropland	Gramineae	Dryland	NA	NA	NA	NA	NA
					NAYSNB1	ZZZZF6B	ZZZZF6B	Sorghastrum nutansSoil	SRR5224552	NAYSNR1	ZZZZF6R	ZZZZF6R	Sorghastrum nutansRhizosphere	SRR5224553	PRJNA369551	Illumina	341	5'-CCTACGGGNGGCWGCAG-3'	785	5'-GACTACHVGGGTATCTAATCC-3'	37	-122	USA	13.57	NA	Cropland	Gramineae	Dryland	NA	NA	NA	NA	NA	0.0624903	0.0254143	0.0266832	0.0774566	0.415972	-0.458308	NA	0.363965	0.693147	-0.56767	-1.24251	0.347196	-0.419258	NA	-1.04878	-0.624154
					NAYSNB2	ZZZZF6B		Sorghastrum nutansSoil	SRR5224660	NAYSNR2	ZZZZF6R		Sorghastrum nutansRhizosphere	SRR5224661	PRJNA369551	Illumina	341	5'-CCTACGGGNGGCWGCAG-3'	785	5'-GACTACHVGGGTATCTAATCC-3'	37	-122	USA	13.57	NA	Cropland	Gramineae	Dryland	NA	NA	NA	NA	NA
					NAYSNB3	ZZZZF6B		Sorghastrum nutansSoil	SRR5224948	NAYSNR3	ZZZZF6R		Sorghastrum nutansRhizosphere	SRR5224949	PRJNA369551	Illumina	341	5'-CCTACGGGNGGCWGCAG-3'	785	5'-GACTACHVGGGTATCTAATCC-3'	37	-122	USA	13.57	NA	Cropland	Gramineae	Dryland	NA	NA	NA	NA	NA
					NAYSCB1	ZZZZF7B	ZZZZF7B	Secale cerealeSoil	SRR5224579	NAYSCR1	ZZZZF7R	ZZZZF7R	Secale cerealeRhizosphere	SRR5224580	PRJNA369551	Illumina	341	5'-CCTACGGGNGGCWGCAG-3'	785	5'-GACTACHVGGGTATCTAATCC-3'	37	-122	USA	13.57	NA	Cropland	Gramineae	Dryland	NA	NA	NA	NA	NA	-0.435197	-0.0663386	0.0282881	-0.339908	0.432182	1.01637	NA	-0.627593	NA	-0.179201	-0.517943	0.0653293	NA	2.34181	-1.42712	2.96527
					NAYSCB2	ZZZZF7B		Secale cerealeSoil	SRR5224648	NAYSCR2	ZZZZF7R		Secale cerealeRhizosphere	SRR5224649	PRJNA369551	Illumina	341	5'-CCTACGGGNGGCWGCAG-3'	785	5'-GACTACHVGGGTATCTAATCC-3'	37	-122	USA	13.57	NA	Cropland	Gramineae	Dryland	NA	NA	NA	NA	NA
					NAYDB1	ZZZZF8B	ZZZZF8B	Brachypodium distachyonSoil	SRR5224558	NAYDR1	ZZZZF8R	ZZZZF8R	Brachypodium distachyonRhizosphere	SRR5224559	PRJNA369551	Illumina	341	5'-CCTACGGGNGGCWGCAG-3'	785	5'-GACTACHVGGGTATCTAATCC-3'	37	-122	USA	13.57	NA	Grassland	NA	NA	NA	Grasses	C3	NA	NA	0.125274	0	-0.012165	0.00725069	0.157084	0.84397	NA	0.131974	1.91876	-0.540025	-0.356675	1.72495	0.819441	0.559616	0.819441	1.25276
					NAYDB2	ZZZZF8B		Brachypodium distachyonSoil	SRR5224914	NAYDR2	ZZZZF8R		Brachypodium distachyonRhizosphere	SRR5224754	PRJNA369551	Illumina	341	5'-CCTACGGGNGGCWGCAG-3'	785	5'-GACTACHVGGGTATCTAATCC-3'	37	-122	USA	13.57	NA	Grassland	NA	NA	NA	Grasses	C3	NA	NA
					NAYOTB1	ZZZZF9B	ZZZZF9B	Bothriochloa bladhiiSoil	SRR5224546	NAYOTR1	ZZZZF9R	ZZZZF9R	Bothriochloa bladhiiRhizosphere	SRR5224547	PRJNA369551	Illumina	341	5'-CCTACGGGNGGCWGCAG-3'	785	5'-GACTACHVGGGTATCTAATCC-3'	37	-122	USA	13.57	NA	Grassland	NA	NA	NA	Grasses	C4	NA	NA	0.452293	0.0938826	0.0256751	0.240958	-0.560393	2.89037	0.405465	0.420779	0.985817	0.834798	0.0261453	0.744373	0.916291	NA	0.916291	-0.0870114
					NAYOTB2	ZZZZF9B		Bothriochloa bladhiiSoil	SRR5224682	NAYOTR2	ZZZZF9R		Bothriochloa bladhiiRhizosphere	SRR5224683	PRJNA369551	Illumina	341	5'-CCTACGGGNGGCWGCAG-3'	785	5'-GACTACHVGGGTATCTAATCC-3'	37	-122	USA	13.57	NA	Grassland	NA	NA	NA	Grasses	C4	NA	NA
					NAYOTB3	ZZZZF9B		Bothriochloa bladhiiSoil	SRR5224896	NAYOTR3	ZZZZF9R		Bothriochloa bladhiiRhizosphere	SRR5224897	PRJNA369551	Illumina	341	5'-CCTACGGGNGGCWGCAG-3'	785	5'-GACTACHVGGGTATCTAATCC-3'	37	-122	USA	13.57	NA	Grassland	NA	NA	NA	Grasses	C4	NA	NA
					NAYLYB1	ZZZZF91B	ZZZZF91B	Solanum lycopersicumSoil	SRR5224585	NAYLYR1	ZZZZF91R	ZZZZF91R	Solanum lycopersicumRhizosphere	SRR5224586	PRJNA369551	Illumina	341	5'-CCTACGGGNGGCWGCAG-3'	785	5'-GACTACHVGGGTATCTAATCC-3'	37	-122	USA	13.57	NA	Cropland	Solanaceae	Dryland	NA	NA	NA	NA	NA	-0.281038	-0.0178919	0.0258512	-0.188342	-0.677363	0.336472	NA	0.409142	-0.940983	0.82426	1.40618	0.144072	-0.0664897	NA	-0.276684	2.94444
					NAYLYB2	ZZZZF91B		Solanum lycopersicumSoil	SRR5224748	NAYLYR2	ZZZZF91R		Solanum lycopersicumRhizosphere	SRR5224749	PRJNA369551	Illumina	341	5'-CCTACGGGNGGCWGCAG-3'	785	5'-GACTACHVGGGTATCTAATCC-3'	37	-122	USA	13.57	NA	Cropland	Solanaceae	Dryland	NA	NA	NA	NA	NA
					NAYLYB3	ZZZZF91B		Solanum lycopersicumSoil	SRR5224924	NAYLYR3	ZZZZF91R		Solanum lycopersicumRhizosphere	SRR5224925	PRJNA369551	Illumina	341	5'-CCTACGGGNGGCWGCAG-3'	785	5'-GACTACHVGGGTATCTAATCC-3'	37	-122	USA	13.57	NA	Cropland	Solanaceae	Dryland	NA	NA	NA	NA	NA
					NAYETB1	ZZZZF92B	ZZZZF92B	Eragrostis tefSoil	SRR5224869	NAYETR1	ZZZZF92R	ZZZZF92R	Eragrostis tefRhizosphere	SRR5224870	PRJNA369551	Illumina	341	5'-CCTACGGGNGGCWGCAG-3'	785	5'-GACTACHVGGGTATCTAATCC-3'	37	-122	USA	13.57	NA	Grassland	NA	NA	NA	Grasses	C4	NA	NA	-0.162415	-0.0078355	0.00947681	-0.150175	-0.728738	1.31058	NA	-0.783966	0.16304	-0.919988	0.815365	0.388111	0.336472	1.09861	0.0953102	1.29614
					NAYETB2	ZZZZF92B		Eragrostis tefSoil	SRR5224628	NAYETR2	ZZZZF92R		Eragrostis tefRhizosphere	SRR5224629	PRJNA369551	Illumina	341	5'-CCTACGGGNGGCWGCAG-3'	785	5'-GACTACHVGGGTATCTAATCC-3'	37	-122	USA	13.57	NA	Grassland	NA	NA	NA	Grasses	C4	NA	NA
					NAYZEB1	ZZZZF93B	ZZZZF93B	Zea maysSoil	SRR5224622	NAYZER1	ZZZZF93R	ZZZZF93R	Zea maysRhizosphere	SRR5224623	PRJNA369551	Illumina	341	5'-CCTACGGGNGGCWGCAG-3'	785	5'-GACTACHVGGGTATCTAATCC-3'	37	-122	USA	13.57	NA	Cropland	Gramineae	Dryland	NA	NA	NA	NA	NA	-0.165444	-0.081475	-0.0312348	-0.0230837	0.047644	0.857824	NA	-0.681718	NA	-1.80306	0.433137	-0.114603	1.16693	NA	0.569095	NA
										NAYZER2	ZZZZF93R		Zea maysRhizosphere	SRR5224707	PRJNA369551	Illumina	341	5'-CCTACGGGNGGCWGCAG-3'	785	5'-GACTACHVGGGTATCTAATCC-3'	37	-122	USA	13.57	NA	Cropland	Gramineae	Dryland	NA	NA	NA	NA	NA
					NAYZEB3	ZZZZF93B		Zea maysSoil	SRR5224890	NAYZER3	ZZZZF93R		Zea maysRhizosphere	SRR5224891	PRJNA369551	Illumina	341	5'-CCTACGGGNGGCWGCAG-3'	785	5'-GACTACHVGGGTATCTAATCC-3'	37	-122	USA	13.57	NA	Cropland	Gramineae	Dryland	NA	NA	NA	NA	NA
					NAYGWHB1	ZZZZF94B	ZZZZF94B	Triticum aestivumSoil	SRR5224617	NAYGWHR1	ZZZZF94R	ZZZZF94R	Triticum aestivumRhizosphere	SRR5224618	PRJNA369551	Illumina	341	5'-CCTACGGGNGGCWGCAG-3'	785	5'-GACTACHVGGGTATCTAATCC-3'	37	-122	USA	13.57	NA	Cropland	Gramineae	Dryland	NA	NA	NA	NA	NA	-0.00542742	-0.00674311	-0.00812521	0.0124827	-0.118596	2.96183	NA	0.414682	1.70475	0.193066	-1.22325	0.378841	-1.15745	NA	0	0.299243
					NAYGWHB2	ZZZZF94B		Triticum aestivumSoil	SRR5224694	NAYGWHR2	ZZZZF94R		Triticum aestivumRhizosphere	SRR5224695	PRJNA369551	Illumina	341	5'-CCTACGGGNGGCWGCAG-3'	785	5'-GACTACHVGGGTATCTAATCC-3'	37	-122	USA	13.57	NA	Cropland	Gramineae	Dryland	NA	NA	NA	NA	NA
					NAYGWHB3	ZZZZF94B		Triticum aestivumSoil	SRR5224936	NAYGWHR3	ZZZZF94R		Triticum aestivumRhizosphere	SRR5224937	PRJNA369551	Illumina	341	5'-CCTACGGGNGGCWGCAG-3'	785	5'-GACTACHVGGGTATCTAATCC-3'	37	-122	USA	13.57	NA	Cropland	Gramineae	Dryland	NA	NA	NA	NA	NA
					NAYGMIB1	ZZZZF95B	ZZZZF95B	Pennisetum glaucumSoil	SRR5224642	NAYGMIR1	ZZZZF95R	ZZZZF95R	Pennisetum glaucumRhizosphere	SRR5224643	PRJNA369551	Illumina	341	5'-CCTACGGGNGGCWGCAG-3'	785	5'-GACTACHVGGGTATCTAATCC-3'	37	-122	USA	13.57	NA	Grassland	NA	NA	NA	Grasses	C4	NA	NA	0.420257	0.0838342	-0.00146669	0.235583	-0.125839	-0.046957	NA	1.70475	-1.98592	-0.791587	-0.268264	-0.478036	-1.00145	NA	0.550831	NA
					NAYGMIB3	ZZZZF95B		Pennisetum glaucumSoil	SRR5224954	NAYGMIR3	ZZZZF95R		Pennisetum glaucumRhizosphere	SRR5224955	PRJNA369551	Illumina	341	5'-CCTACGGGNGGCWGCAG-3'	785	5'-GACTACHVGGGTATCTAATCC-3'	37	-122	USA	13.57	NA	Grassland	NA	NA	NA	Grasses	C4	NA	NA
					NAYTTB1	ZZZZF96B	ZZZZF96B	Triticum turgidumSoil	SRR5224600	NAYTTR1	ZZZZF96R	ZZZZF96R	Triticum turgidumRhizosphere	SRR5224601	PRJNA369551	Illumina	341	5'-CCTACGGGNGGCWGCAG-3'	785	5'-GACTACHVGGGTATCTAATCC-3'	37	-122	USA	13.57	NA	Cropland	Gramineae	Dryland	NA	NA	NA	NA	NA	0.118341	0.0514767	0.0137573	0.0668	-0.0156934	0.450927	NA	0.297979	NA	-0.0472529	0.697943	0.542768	0.852212	NA	0.852212	NA
					NAYTTB2	ZZZZF96B		Triticum turgidumSoil	SRR5224654	NAYTTR2	ZZZZF96R		Triticum turgidumRhizosphere	SRR5224655	PRJNA369551	Illumina	341	5'-CCTACGGGNGGCWGCAG-3'	785	5'-GACTACHVGGGTATCTAATCC-3'	37	-122	USA	13.57	NA	Cropland	Gramineae	Dryland	NA	NA	NA	NA	NA
					NAYTTB3	ZZZZF96B		Triticum turgidumSoil	SRR5224918	NAYTTR3	ZZZZF96R		Triticum turgidumRhizosphere	SRR5224919	PRJNA369551	Illumina	341	5'-CCTACGGGNGGCWGCAG-3'	785	5'-GACTACHVGGGTATCTAATCC-3'	37	-122	USA	13.57	NA	Cropland	Gramineae	Dryland	NA	NA	NA	NA	NA
					NAYTMB1	ZZZZF97B	ZZZZF97B	Triticum monococcumSoil	SRR5224573	NAYTMR1	ZZZZF97R	ZZZZF97R	Triticum monococcumRhizosphere	SRR5224574	PRJNA369551	Illumina	341	5'-CCTACGGGNGGCWGCAG-3'	785	5'-GACTACHVGGGTATCTAATCC-3'	37	-122	USA	13.57	NA	Cropland	Gramineae	Dryland	NA	NA	NA	NA	NA	0.0615252	0.0685423	0.0511997	-0.00791145	-0.759	0.733421	NA	0.446697	1.51477	-0.116604	-0.379932	1.22411	-2.89037	2.78501	-4.26268	3.50891
					NAYTMB2	ZZZZF97B		Triticum monococcumSoil	SRR5224688	NAYTMR2	ZZZZF97R		Triticum monococcumRhizosphere	SRR5224689	PRJNA369551	Illumina	341	5'-CCTACGGGNGGCWGCAG-3'	785	5'-GACTACHVGGGTATCTAATCC-3'	37	-122	USA	13.57	NA	Cropland	Gramineae	Dryland	NA	NA	NA	NA	NA
					NAYTMB3	ZZZZF97B		Triticum monococcumSoil	SRR5224863	NAYTMR3	ZZZZF97R		Triticum monococcumRhizosphere	SRR5224864	PRJNA369551	Illumina	341	5'-CCTACGGGNGGCWGCAG-3'	785	5'-GACTACHVGGGTATCTAATCC-3'	37	-122	USA	13.57	NA	Cropland	Gramineae	Dryland	NA	NA	NA	NA	NA
					NAYTAB1	ZZZZF98B	ZZZZF98B	Triticum aestivumSoil	SRR5224588	NAYTAR1	ZZZZF98R	ZZZZF98R	Triticum aestivumRhizosphere	SRR5224589	PRJNA369551	Illumina	341	5'-CCTACGGGNGGCWGCAG-3'	785	5'-GACTACHVGGGTATCTAATCC-3'	37	-122	USA	13.57	NA	Cropland	Gramineae	Dryland	NA	NA	NA	NA	NA	0.390379	0.0833816	0.0248275	0.269389	-0.462624	1.83258	NA	-0.750437	-3.00992	1.50744	-0.436102	0.913547	NA	NA	NA	NA
[truncated: 814 more rows]
[truncated: 14 more columns]

## Sheet: Figure1
Fig1. Effect size between rhizosphere and bulk soil bacterial diversity
Figure1a
[truncated: 91 more rows]

## Sheet: Figure2
Fig2a. Differences in relative abundance of bacterial ASV between the rhizosphere and bulk soil													Fig2b. Differences in relative abundance of bacterial phylum between the rhizosphere and bulk soil
[truncated: 165 more rows]

[truncated: 3 more sheets: Figure3, Figure4, Figure5]
